# Supplementary material for: Gut microbiota and parasite dynamics in an Amazonian community undergoing urbanization in Colombia
Source: mSphere. 2026 Jan 28;11(2):e00788-25. doi: 10.1128/msphere.00788-25 (PMC12931277; doi:10.1128/msphere.00788-25)
Supplement: File S1 — Supplemental information regarding gut bacterial microbiota analysis of Amazonian and non-Amazonian data sets. [file msphere.00788-25-s0001.xlsx]

## Sheet: Sheet1
Dataset	Type of settlement	Country	No. of samples	Male	Female	Average age	Bioproject	DOI
Leticia	Urban/Rural	Colombia	90	36 (40%)	54 (60%)	42	Not yet released	This paper
Medellín	Urban	Colombia	99	14 (45%)	17 (55%)	31	PRJNA417579	doi:10.1038/s41598-018-29687-x
Bogotá	Urban	Colombia	85	11 (58%)	8 (42%)	33	PRJNA417579	doi:10.1038/s41598-018-29687-x
Tsimané	Rural	Bolivia	42	8 (36%)	14 (64%)	48	PRJNA574920	doi:10.1038/s41467-020-17541-6
Xikrin	Rural	Brazil	16	9 (56%)	7 (44%)	38	PRJEB39990	doi:10.1038/s41522-021-00237-0
Suruí	Rural	Brazil	19	15 (36%)	27 (64%)	36	PRJEB39990	doi:10.1038/s41522-021-00237-0
Tupaiú	Rural	Brazil	22	52 (53%)	47 (47%)	42	PRJEB39990	doi:10.1038/s41522-021-00237-0
Belém	Urban	Brazil	31	36 (42%)	49 (58%)	40	PRJEB39990	doi:10.1038/s41522-021-00237-0
Ohio	Urban	USA	84	42 (50%)	42 (50%)	59	PRJEB11419	doi:10.1128/msystems.00031-18

## Sheet: Sheet2
OTU ID	Phylum	Family	Belem1	Belem2	Belem3	Belem4	Belem5	Belem6	Belem7	Belem8	Belem9	Belem10	Belem11	Belem12	Belem13	Belem14	Belem15	Belem16	Belem17	Belem18	Belem19	Belem20	Belem21	Belem22	Belem23	Belem24	Belem25	Belem26	Belem27	Belem28	Belem29	Belem30	Belem31	Bogota1	Bogota2	Bogota3	Bogota4	Bogota5	Bogota6	Bogota7	Bogota8	Bogota9	Bogota10	Bogota11	Bogota12	Bogota13	Bogota14	Bogota15	Bogota16
OTU001	Fusobacteria	Fusobacteriaceae	0	0	0	0	0	0	0	0	0	0	0	0	0	0	0	2048	0	5	0	0	0	0	0	0	0	0	0	0	0	0	0	0	0	0	0	0	0	0	0	0	0	0	0	0	18	0	0
OTU002	Fusobacteria	Fusobacteriaceae	0	0	0	0	0	0	0	0	0	0	0	0	0	0	0	0	0	0	0	0	0	0	0	0	0	0	0	0	0	0	0	0	0	0	0	0	0	0	0	0	0	0	0	0	0	0	0
OTU003	Firmicutes	Erysipelotrichaceae	0	0	0	0	0	0	0	0	0	0	0	0	0	0	0	0	0	0	0	0	0	0	0	0	0	0	0	0	0	0	0	0	0	0	0	0	0	0	0	0	0	0	0	0	0	0	0
OTU004	Firmicutes	Mogibacteriaceae	8	0	0	0	18	6	0	5	4	0	13	5	0	0	7	0	0	0	14	0	31	15	0	13	0	22	0	0	70	0	9	11	0	0	3	0	0	0	0	0	0	0	0	0	0	0	0
OTU005	Firmicutes	NA	33	37	16	14	26	11	0	40	18	15	33	8	21	5	8	9	0	0	37	0	17	50	30	53	25	42	6	24	68	30	20	17	13	0	0	54	0	0	0	16	0	0	9	0	0	0	0
OTU006	Firmicutes	Mogibacteriaceae	15	7	0	0	19	13	0	0	0	12	0	0	5	0	0	0	0	0	9	14	6	0	52	0	13	0	0	0	39	11	48	8	18	0	0	40	28	3	0	56	0	0	130	13	0	0	0
OTU007	Firmicutes	Mogibacteriaceae	8	6	0	9	15	0	6	18	0	0	0	0	0	0	4	0	0	13	0	39	0	7	8	9	9	12	0	17	32	0	0	14	12	0	23	35	28	18	35	40	22	103	39	0	0	17	17
OTU008	Firmicutes	Mogibacteriaceae	0	0	0	6	0	0	0	0	0	0	0	0	0	0	0	0	0	0	0	12	0	0	0	0	0	0	0	0	0	0	8	10	0	11	0	27	10	0	0	35	0	17	17	33	0	63	0
OTU009	Firmicutes	Mogibacteriaceae	0	0	0	0	0	0	0	0	0	0	0	0	0	0	0	0	0	0	0	0	0	0	0	0	0	0	0	0	0	0	0	0	0	0	0	0	0	0	0	0	0	0	0	0	0	0	0
OTU010	Firmicutes	Mogibacteriaceae	0	0	0	0	4	0	0	0	0	0	0	0	0	0	0	0	0	0	0	0	0	0	12	0	0	0	0	0	10	0	0	0	0	3	0	0	0	0	11	35	0	0	96	0	0	0	0
OTU011	Tenericutes	NA	0	0	0	0	0	0	0	0	0	0	0	0	0	0	0	0	0	0	0	0	0	0	0	15	0	0	0	0	0	0	0	0	0	0	0	0	0	0	0	0	0	0	0	0	0	0	0
OTU012	Tenericutes	NA	0	0	0	0	0	0	0	0	0	0	0	0	0	0	0	0	0	0	0	0	0	0	0	0	0	0	0	0	0	0	0	0	0	0	0	96	0	0	0	75	0	0	647	0	0	0	0
OTU013	Firmicutes	Clostridiaceae	0	12	41	0	81	27	79	78	28	50	32	0	27	6	224	58	0	45	0	57	0	140	0	11	201	35	28	71	346	177	5	57	0	28	245	38	59	55	41	191	739	356	265	27	11	142	751
OTU014	Firmicutes	Clostridiaceae	0	0	0	0	0	0	27	8	0	0	0	0	0	0	0	0	0	0	0	0	0	0	0	0	0	0	0	18	6	0	0	45	0	0	0	0	0	0	10	166	9	0	311	0	0	5	0
OTU015	Firmicutes	NA	0	28	44	5	80	0	6	53	0	12	6	0	3	0	162	12	0	0	10	93	0	17	0	13	39	11	20	82	102	0	24	4	0	0	0	0	274	3	16	255	58	34	244	11	6	0	0
OTU016	Firmicutes	Streptococcaceae	14	89	68	61	12	8	45	134	17	0	74	122	7	0	57	515	57	95	35	27	239	0	0	41	22	22	19	44	0	12	7	44	18	20	218	44	109	56	149	0	433	71	267	99	57	153	1530
OTU017	Firmicutes	Streptococcaceae	0	0	0	0	0	0	0	0	0	0	100	0	0	0	0	0	0	0	0	0	0	17	0	0	0	0	0	0	0	0	0	0	0	0	39	22	0	0	0	0	15	0	0	0	0	0	0
OTU018	Firmicutes	Streptococcaceae	0	0	0	0	0	0	7	0	22	0	0	0	19	0	0	0	0	0	0	0	0	0	0	0	29	0	0	0	0	0	0	0	0	0	0	0	0	0	9	0	0	0	30	0	0	0	4
OTU019	Firmicutes	Streptococcaceae	0	0	0	6	0	10	29	5	7	10	0	0	10	6	0	41	0	5	0	3	0	8	0	0	437	0	0	0	20	0	0	0	0	0	7	0	5	0	0	0	0	0	0	0	0	0	0
OTU020	Firmicutes	Streptococcaceae	0	0	0	0	0	0	0	68	0	9	0	0	0	0	0	0	0	0	22	13	0	0	46	0	0	0	0	34	0	0	0	8	0	0	32	0	0	32	51	32	0	29	191	0	20	62	651
OTU021	Firmicutes	Streptococcaceae	0	0	53	0	0	0	139	38	0	0	0	35	10	20	58	40	19	20	8	0	0	0	0	10	0	60	68	0	0	0	0	0	39	0	72	0	9	0	106	0	71	25	155	58	148	133	489
OTU022	Firmicutes	NA	13	0	0	102	66	7	19	98	73	184	5	0	0	91	0	0	0	0	0	0	115	0	6	16	0	10	11	3	71	0	16	0	0	0	0	0	0	0	0	0	0	0	0	0	0	0	0
OTU023	Firmicutes	Erysipelotrichaceae	0	0	0	0	0	0	0	0	0	0	0	0	0	0	0	0	0	0	0	0	0	0	0	0	0	0	0	0	0	0	0	0	0	12	0	0	0	0	0	0	0	0	0	0	0	0	0
OTU024	NA	NA	877	0	0	4	6	885	10088	0	190	2	10	0	0	0	4	50	0	5	0	8	0	5	6	84	8	5	0	0	5	0	5073	0	0	0	0	0	0	0	0	5	0	0	0	0	0	0	0
OTU025	Firmicutes	Erysipelotrichaceae	1115	0	5	0	2924	684	10	0	186	2650	0	82	0	0	4	22	0	1055	1467	4611	3057	1236	624	106	262	80	1607	9	1434	948	523	0	0	143	0	3	433	360	2201	290	0	0	623	0	0	0	0
OTU026	Firmicutes	Erysipelotrichaceae	0	0	0	0	0	0	0	0	0	0	8	0	0	0	4	0	0	0	0	0	0	15	0	0	16	0	0	0	10	0	33	144	0	0	0	0	0	0	0	0	0	0	0	0	0	0	0
OTU027	Firmicutes	Erysipelotrichaceae	9	347	130	461	13	0	69	73	79	0	460	24	0	196	512	4	569	51	0	0	29	283	0	0	306	533	23	0	0	8	0	49	123	11	148	9	0	45	11	0	61	60	0	58	413	47	139
OTU028	Firmicutes	Erysipelotrichaceae	0	0	0	38	0	0	0	0	0	0	0	0	3	0	0	553	0	0	0	0	0	0	0	0	0	0	0	0	5	0	8	0	0	52	0	94	0	0	0	56	0	0	0	0	7	0	0
OTU029	Firmicutes	Erysipelotrichaceae	0	0	0	0	0	0	0	0	0	0	0	0	0	0	0	0	0	0	0	0	0	0	0	0	0	0	0	0	0	0	0	0	0	0	0	0	0	0	0	0	0	0	0	0	0	0	0
OTU030	Firmicutes	Erysipelotrichaceae	11	0	0	0	83	53	0	0	0	0	0	20	0	0	0	0	0	0	0	179	0	27	0	38	0	0	64	0	67	0	24	0	0	0	0	982	0	0	0	0	0	5	12	0	0	0	0
OTU031	Firmicutes	Erysipelotrichaceae	0	0	0	0	0	0	0	0	0	0	0	0	0	0	0	0	0	0	0	0	0	0	0	0	0	0	0	0	0	0	0	0	0	0	0	0	0	608	915	722	0	0	0	0	0	0	0
OTU032	Firmicutes	Erysipelotrichaceae	0	0	0	0	9	0	0	0	25	0	0	0	0	0	0	0	0	0	0	0	0	19	0	0	0	0	0	0	16	0	0	0	279	0	0	138	0	51	783	1604	0	0	65	0	0	0	0
OTU033	Firmicutes	Erysipelotrichaceae	0	0	0	0	0	0	0	0	0	0	0	0	0	0	0	0	0	0	0	0	0	3	0	8	0	0	2	0	0	0	3	0	0	0	0	19	0	0	0	203	0	0	0	0	0	0	0
OTU034	Firmicutes	Tissierellaceae	0	0	0	0	0	0	0	0	0	0	0	0	0	0	0	0	0	0	0	0	0	0	0	0	0	0	0	0	0	0	0	3	0	0	0	0	0	0	0	27	0	3	0	6	4	6	40
OTU035	Firmicutes	Tissierellaceae	0	0	0	0	0	0	0	0	6	0	0	0	0	0	0	0	0	0	0	2	0	0	0	0	0	0	0	0	0	0	0	4	0	2	0	5	0	0	0	89	0	3	0	0	0	0	0
OTU036	Firmicutes	Enterococcaceae	0	7	14	0	6	0	0	0	0	0	0	0	0	40	0	0	0	0	0	0	0	0	0	0	0	0	0	0	0	0	0	0	0	0	881	6	0	0	51	0	0	0	3083	0	0	0	0
OTU037	Firmicutes	NA	0	0	0	4	0	0	12	0	0	8	0	0	0	0	0	19	0	0	5	0	0	3	0	0	0	14	0	3	0	0	0	5	5	7	0	0	13	0	46	0	15	18	175	16	13	0	132
OTU038	Firmicutes	Leuconostocaceae	0	11	0	0	10	0	57	0	12	0	0	0	0	0	0	0	0	0	0	0	0	3	0	0	207	0	5	2	0	0	0	0	0	0	4	0	0	0	0	0	0	0	0	0	0	0	0
OTU039	Firmicutes	Lactobacillaceae	0	0	0	0	0	0	0	0	0	0	0	0	0	0	0	0	0	0	0	0	0	0	0	0	0	0	0	0	0	0	0	0	0	0	0	0	0	0	0	0	0	0	0	0	0	0	0
OTU040	Firmicutes	Lactobacillaceae	0	9	0	0	0	0	0	0	0	0	0	0	0	0	0	0	0	0	0	0	0	0	0	0	0	0	0	0	0	0	0	0	0	0	0	0	0	0	0	0	0	0	0	0	0	0	0
OTU041	Firmicutes	Lactobacillaceae	10	929	0	0	961	5	444	0	98	2510	0	0	310	65	0	9	0	0	0	0	0	7	4	24	0	0	1361	46	5	516	3	22	0	53	0	0	0	0	0	66	15	3	0	230	0	0	0
OTU042	Firmicutes	Gemellaceae	0	0	0	0	0	0	0	0	0	0	0	0	0	0	0	0	0	0	0	0	0	0	0	0	0	0	0	0	0	0	0	0	0	0	9	7	0	13	23	0	13	15	58	8	15	9	115
OTU043	Firmicutes	Turicibacteraceae	0	0	0	0	0	0	3	22	0	0	0	0	0	0	0	5	12	0	0	12	11	0	0	0	7	0	0	9	8	6	0	7	0	0	0	0	7	0	7	241	0	0	14	0	0	0	0
OTU044	Tenericutes	NA	199	0	2	0	633	0	58	0	25	0	0	0	0	0	0	0	0	0	0	0	0	4	28	0	4	16	0	116	36	230	18	2	0	0	0	14	0	0	0	0	0	0	41	0	0	0	0
OTU045	Tenericutes	NA	0	0	0	0	0	0	0	0	0	0	0	0	0	0	0	0	0	0	0	0	0	0	0	0	0	0	0	0	0	0	0	0	0	0	0	0	8	0	0	0	0	0	0	0	0	0	0
OTU046	Tenericutes	NA	0	0	0	0	0	0	0	0	0	0	0	0	0	0	0	0	0	0	0	0	0	0	0	0	0	0	0	0	1943	0	0	0	0	0	0	0	0	0	0	0	0	0	0	0	0	0	0
OTU047	Firmicutes	Bacillaceae	0	0	0	0	0	0	0	0	0	0	0	0	0	0	0	0	0	0	0	0	0	0	0	0	0	0	0	0	0	0	0	0	0	0	0	0	0	0	0	0	0	0	0	0	0	0	0
OTU048	Tenericutes	Anaeroplasmataceae	113	0	0	0	9	48	0	4	257	0	99	23	0	4	4	11	0	0	0	0	0	0	0	0	0	0	0	0	31	0	9	0	0	0	0	0	0	0	0	0	0	0	0	0	0	0	0
OTU049	Firmicutes	Veillonellaceae	0	0	0	0	0	0	0	0	0	76	0	0	0	0	0	0	0	0	0	0	0	0	0	0	0	0	0	0	0	0	0	0	0	13	0	0	0	0	0	0	0	0	0	9	0	0	0
OTU050	Firmicutes	NA	0	0	0	0	0	0	0	0	0	0	0	0	832	218	0	0	0	0	0	0	0	0	0	0	1223	0	461	0	0	0	0	0	0	0	0	0	0	0	0	0	0	0	0	0	0	0	0
OTU051	Firmicutes	Veillonellaceae	120	1172	453	195	1455	764	592	4	51	0	0	431	0	0	0	17	664	0	1816	2857	17	404	15	925	0	501	6	426	347	620	310	463	3	0	0	67	106	16	7	205	20	10	5	0	8	0	0
OTU052	Firmicutes	Veillonellaceae	66	113	0	0	264	184	0	0	40	246	0	367	0	0	0	0	0	0	613	825	0	0	0	27	0	0	0	105	9	0	0	0	0	0	0	0	0	0	0	55	0	0	4	0	0	0	0
OTU053	Firmicutes	Veillonellaceae	0	38	0	0	14	32	0	0	0	426	0	102	0	0	0	0	0	0	525	93	0	0	0	0	0	0	0	178	0	0	0	0	0	0	0	0	0	11	0	35	0	0	3	0	0	0	0
OTU054	Firmicutes	Veillonellaceae	0	0	0	0	0	2771	0	0	10	0	0	0	0	0	0	0	0	0	0	0	0	0	0	870	0	0	0	0	0	0	0	0	0	0	0	0	0	0	0	0	0	0	0	0	0	0	0
OTU055	Firmicutes	Veillonellaceae	0	0	0	0	0	7994	0	0	0	0	0	0	0	0	0	0	0	0	0	0	0	0	0	0	0	0	0	0	8	0	6	0	0	0	0	0	0	0	0	0	0	0	0	0	0	0	0
OTU056	Firmicutes	Veillonellaceae	0	0	0	37	0	0	0	0	0	0	0	0	0	0	0	0	0	0	0	0	0	0	0	0	0	0	0	0	0	0	0	0	0	0	0	0	0	0	0	0	0	0	0	6	0	0	0
OTU057	Firmicutes	Veillonellaceae	0	0	21	0	0	0	0	0	0	0	0	0	0	0	0	0	0	0	0	0	0	0	0	0	0	0	0	0	0	0	0	0	0	6544	0	0	0	0	0	0	0	0	0	0	0	0	0
OTU058	Firmicutes	Veillonellaceae	0	0	0	0	935	0	0	0	37	2707	0	0	61	0	0	0	0	0	1440	1266	0	0	0	1950	0	0	0	0	0	1319	579	0	0	0	0	0	0	0	0	205	0	0	108	0	0	0	0
OTU059	Firmicutes	Veillonellaceae	0	0	35	41	0	6	37	59	0	0	0	13	0	11	158	41	24	0	0	0	0	0	322	0	0	25	0	22	0	0	0	0	6	0	0	0	0	0	0	0	0	0	95	0	0	18	55
OTU060	Firmicutes	Veillonellaceae	0	0	109	15	0	0	167	126	13	0	0	0	0	0	143	19	24	0	0	0	45	0	549	102	16	0	11	0	0	0	0	10	0	0	158	0	0	0	0	6	34	4	160	0	0	0	114
OTU061	Lentisphaerae	Victivallaceae	14	0	0	0	38	4	0	0	5	59	12	3	52	0	0	0	0	0	0	0	6	0	46	28	17	29	0	10	44	19	13	0	0	0	0	0	0	0	0	0	0	0	0	0	0	0	0
OTU062	Lentisphaerae	Victivallaceae	195	64	31	0	0	0	47	26	42	39	192	0	19	0	0	3	85	13	0	0	9	0	23	12	20	0	0	1037	43	309	374	0	0	0	0	0	0	0	0	0	0	0	0	0	0	2	0
OTU063	Lentisphaerae	Victivallaceae	13	2	0	6	712	84	8	0	41	0	0	0	0	0	0	6	0	0	0	0	6	0	297	486	9	10	6	3	735	0	38	0	0	0	0	0	0	3	0	6	0	0	0	0	0	0	0
OTU064	Lentisphaerae	Victivallaceae	80	181	0	0	181	0	5	0	46	8	42	0	12	0	0	3	4	0	0	0	0	0	0	11	0	12	0	26	53	84	0	0	0	0	0	4	0	3	0	0	0	0	0	0	0	0	0
OTU065	Firmicutes	Veillonellaceae	11	0	90	1567	0	0	8	7	0	0	0	0	8	0	0	13164	1701	0	0	0	1110	0	4487	5	7	7	5	16	0	0	0	21	0	185	115	0	13	0	0	0	0	10	0	0	0	0	0
OTU066	Firmicutes	Veillonellaceae	10	0	0	0	69	1990	8	3320	548	3753	244	51	0	19	1034	32	10	1678	0	385	5	727	7	16	6	5	3	9	299	0	42	0	1854	0	0	97	0	50	13	0	0	0	277	23	0	33	180
OTU067	Firmicutes	Veillonellaceae	0	0	16	0	583	0	59	0	0	698	0	0	0	0	0	0	0	3251	0	0	0	0	0	168	0	0	0	0	0	0	0	0	0	0	0	0	0	0	0	0	0	0	0	0	0	0	0
OTU068	Cyanobacteria	NA	269	70	0	0	0	0	0	0	0	0	0	0	0	0	0	0	0	0	0	0	0	0	0	0	0	0	0	0	5	0	0	0	0	0	0	0	0	105	0	0	0	0	0	0	0	0	0
OTU069	Cyanobacteria	NA	0	0	0	0	13	0	0	0	17	0	0	0	0	0	0	0	0	0	0	0	0	0	0	0	0	0	2781	2	0	0	0	0	0	0	0	1086	0	0	0	0	0	0	0	0	0	0	0
OTU070	Cyanobacteria	NA	0	0	0	0	0	42	0	0	13	0	0	0	0	0	0	0	0	0	0	0	0	0	8	0	0	0	0	0	0	0	0	0	0	0	0	0	0	0	0	0	0	0	0	0	0	0	0
OTU071	Cyanobacteria	NA	0	0	0	0	0	0	0	0	0	0	172	0	0	0	0	0	163	467	0	0	2080	0	0	0	0	0	0	0	0	0	0	0	38	0	68	29	246	0	0	0	0	0	0	0	0	37	0
OTU072	Cyanobacteria	NA	0	0	0	0	0	8	0	3297	222	0	0	0	0	35	0	0	0	0	0	0	1704	15	14	0	0	0	9	0	0	0	0	0	0	0	0	0	0	996	0	2019	0	0	0	0	0	769	0
OTU073	Cyanobacteria	NA	5	0	0	0	0	8	0	0	0	0	0	0	0	0	0	0	0	0	0	0	0	0	0	110	0	7	0	0	0	0	6	0	0	0	0	0	0	0	0	0	0	0	0	0	0	0	0
OTU074	Cyanobacteria	NA	82	155	0	0	258	0	0	34	1612	7	864	7	4	246	18	145	20	0	14	12	0	0	0	0	0	2197	290	5	0	0	0	0	0	0	0	0	0	0	0	0	0	0	0	0	0	4493	0
OTU075	Cyanobacteria	NA	0	0	0	9	0	122	0	0	0	0	0	35	0	0	0	0	0	0	0	0	0	0	345	0	0	0	0	0	122	0	150	0	0	0	0	0	0	0	0	0	0	0	0	0	0	830	0
OTU076	Cyanobacteria	NA	0	0	58	0	0	6	0	0	0	0	0	0	0	0	0	0	0	0	0	0	0	0	0	0	0	0	0	0	0	125	0	0	0	0	0	0	0	0	0	0	0	0	0	0	0	0	0
OTU077	Cyanobacteria	NA	0	0	0	0	0	0	6	0	15	0	0	0	0	0	0	3	0	0	0	0	12	0	0	0	20	24	0	0	0	0	0	0	0	0	0	0	0	0	13	0	0	0	0	0	0	0	0
OTU078	Cyanobacteria	NA	0	0	0	0	0	0	0	0	0	0	0	0	0	0	0	0	0	0	0	0	91	0	31	0	104	218	0	6	71	0	23	0	0	0	0	0	0	0	0	0	0	0	0	0	0	0	0
OTU079	Cyanobacteria	NA	17	0	0	0	0	185	0	0	0	0	0	0	0	0	0	0	0	0	0	0	0	0	0	0	0	0	0	0	0	0	0	0	0	0	0	0	0	0	0	0	0	0	0	0	0	0	0
OTU080	Cyanobacteria	NA	0	0	0	0	0	0	0	0	0	0	0	0	0	0	0	0	0	0	0	0	0	0	0	0	0	38	0	0	0	0	0	0	0	0	0	0	0	0	0	0	0	0	0	0	0	0	0
OTU081	Cyanobacteria	NA	0	0	0	0	0	8	0	0	0	0	0	0	0	0	0	0	0	0	0	0	0	0	0	0	0	0	0	0	0	10	0	0	0	0	0	0	0	0	0	0	0	0	0	0	0	0	0
OTU082	WPS-2	NA	0	0	0	0	0	0	0	0	0	0	0	0	0	0	0	0	0	0	0	0	0	0	0	0	0	0	0	0	0	0	0	0	0	0	0	0	0	0	0	0	0	0	0	0	0	0	0
OTU083	Tenericutes	NA	0	0	0	0	0	0	0	7	0	0	0	0	0	0	0	0	0	0	0	0	0	0	0	0	0	0	0	0	22	0	0	84	121	78	88	0	101	0	0	22	0	0	0	0	0	0	0
OTU084	Tenericutes	NA	0	0	0	0	0	0	0	0	0	0	0	0	0	0	0	0	0	0	0	0	0	0	0	0	0	11	0	36	0	0	0	0	0	0	0	0	37	0	0	411	0	0	13	0	0	128	0
OTU085	Tenericutes	NA	0	0	0	0	0	3	0	0	0	0	54	0	0	0	0	0	0	0	0	0	0	0	0	0	0	0	0	0	26	0	0	0	0	0	0	0	0	0	0	0	0	0	0	0	0	0	0
OTU086	Tenericutes	NA	0	0	0	0	0	0	0	0	0	0	0	0	0	0	0	0	0	0	0	0	0	0	0	8	0	16	0	0	0	8	0	0	0	0	0	0	0	0	0	0	0	0	0	0	0	0	0
OTU087	Tenericutes	NA	0	0	0	0	0	0	0	0	3	0	0	0	0	0	0	0	40	0	0	32	0	0	0	0	0	40	0	0	5	0	0	0	0	5	0	0	0	22	0	19	0	0	0	0	0	0	0
OTU088	Tenericutes	NA	0	0	0	0	0	0	0	0	0	0	0	0	0	0	0	0	0	0	0	0	0	0	0	0	0	0	0	0	0	0	0	0	504	30	12	99	240	15	0	265	0	0	133	0	0	27	0
OTU089	Tenericutes	NA	0	0	0	0	0	0	0	0	0	0	0	0	0	0	0	0	0	0	0	0	0	0	0	0	5	0	0	12	0	0	0	10	64	8	40	0	94	75	0	62	0	0	0	0	0	0	0
OTU090	Tenericutes	NA	0	0	0	0	8	0	0	0	0	0	0	0	0	0	0	0	0	0	0	0	0	0	0	0	0	0	0	0	0	0	0	0	16	212	0	0	0	39	0	0	0	0	0	0	0	0	0
OTU091	Tenericutes	NA	0	0	0	0	0	0	0	0	0	0	0	0	0	0	0	0	0	0	0	0	0	0	0	0	0	0	0	0	17	0	8	0	0	112	0	756	0	0	0	874	0	0	0	0	0	0	2
OTU092	Tenericutes	NA	0	0	0	0	0	0	0	0	0	0	0	0	0	0	0	0	0	0	0	0	0	0	0	8	0	16	0	0	21	0	0	0	0	11	0	0	228	0	0	0	0	0	0	0	0	0	0
OTU093	Tenericutes	NA	0	0	0	0	20	0	0	0	0	6	0	0	0	2	0	0	0	0	0	0	0	0	0	5	10	0	0	0	9	0	0	0	2	44	319	0	99	134	0	881	0	0	215	0	0	198	0
OTU094	Tenericutes	NA	38	0	0	0	0	0	0	0	0	0	0	0	0	0	0	0	0	0	0	0	0	0	0	0	0	0	0	0	15	0	0	0	68	57	0	0	118	59	0	0	0	0	68	0	0	0	0
OTU095	Tenericutes	NA	0	11	0	0	0	0	0	37	0	0	0	0	0	0	0	0	0	0	0	0	0	0	0	0	0	0	0	0	0	0	0	0	0	89	0	0	103	0	6	0	0	0	0	0	0	0	0
OTU096	Tenericutes	NA	0	0	0	0	0	0	0	0	0	0	0	0	0	0	0	0	0	0	0	0	11	0	0	0	0	0	0	0	0	0	0	334	69	0	202	0	0	0	0	0	0	0	0	50	0	8	2536
OTU097	Tenericutes	NA	0	0	0	0	0	0	61	0	0	0	0	0	0	16	0	0	0	0	0	0	0	0	0	8	0	151	0	0	0	0	0	0	0	0	0	0	353	0	0	0	0	0	0	0	0	0	0
OTU098	Tenericutes	NA	0	0	0	0	0	0	0	0	0	0	0	0	0	0	0	0	0	0	0	0	0	0	0	0	0	0	0	0	0	0	0	0	0	0	0	0	0	0	0	0	0	0	39	0	0	0	0
OTU099	Tenericutes	NA	0	0	0	0	447	0	42	0	0	0	0	0	0	0	0	0	0	0	0	0	0	0	0	0	0	0	0	0	43	40	0	0	0	0	170	21	295	612	0	0	0	0	0	0	0	382	3
OTU100	Tenericutes	NA	0	0	0	0	0	0	0	0	28	0	0	0	0	0	0	4	0	0	0	0	0	0	0	0	0	0	0	0	0	0	0	0	14	0	79	0	0	46	0	575	0	0	36	0	0	0	0
OTU101	Tenericutes	NA	0	0	0	0	0	0	0	0	0	0	0	0	0	0	0	0	0	0	0	0	0	0	0	5	0	0	0	0	0	0	0	0	0	44	0	0	0	0	0	0	0	0	0	0	0	0	0
OTU102	Tenericutes	NA	0	0	0	0	0	0	0	0	0	0	0	0	0	0	0	0	0	0	0	0	0	0	0	0	0	0	0	0	0	0	0	88	0	144	0	0	0	0	0	740	0	0	0	0	0	0	0
OTU103	Tenericutes	NA	0	0	0	0	19	0	7	0	24	20	0	0	65	0	0	0	0	0	0	0	0	0	0	0	0	19	0	0	0	0	0	645	35	35	692	70	227	30	9	519	0	0	210	0	0	0	22
OTU104	Verrucomicrobia	Verrucomicrobiaceae	0	50	219	0	0	2	28	0	222	13	112	0	0	13	0	6	0	0	3	0	369	12	0	0	28	7	11	2556	643	444	58	1832	68	0	16	5665	1869	6985	499	0	85	11	0	24497	25521	38	0
OTU105	Verrucomicrobia	Verrucomicrobiaceae	0	0	0	0	0	0	0	0	0	0	0	0	0	0	0	0	0	187	0	0	0	0	0	0	0	0	0	0	0	0	0	0	0	51	0	0	0	0	0	0	0	0	0	0	0	0	0
OTU106	Verrucomicrobia	Verrucomicrobiaceae	0	0	0	0	0	0	0	0	0	0	0	0	19	0	0	0	547	0	0	0	0	0	0	0	0	0	0	0	0	0	0	0	77	0	0	0	0	0	0	0	0	0	0	0	0	7970	144
OTU107	Actinobacteria	Coriobacteriaceae	0	0	0	0	8	0	0	0	0	0	0	0	0	0	0	0	0	0	0	0	0	0	20	69	0	0	0	0	122	0	0	0	0	0	0	0	0	0	0	0	0	0	0	0	0	0	0
OTU108	Actinobacteria	Coriobacteriaceae	0	98	34	0	0	0	14	0	0	226	8	0	0	0	0	0	0	0	0	0	0	0	0	0	10	0	0	0	0	10	0	20	0	0	0	41	0	0	0	0	59	0	0	0	0	0	0
OTU109	Actinobacteria	Coriobacteriaceae	0	0	0	0	0	0	0	0	0	0	0	0	0	0	0	0	0	0	0	0	0	0	0	434	0	0	0	0	0	0	0	0	0	0	0	0	0	0	0	0	0	0	0	0	0	0	0
OTU110	Actinobacteria	Coriobacteriaceae	0	0	0	0	0	0	0	0	0	0	0	0	0	0	0	0	0	0	0	0	0	0	0	0	0	0	0	0	0	0	0	0	3	6	5	0	0	3	0	8	0	0	0	0	0	4	35
OTU111	Actinobacteria	Coriobacteriaceae	690	702	337	171	1315	228	762	225	122	716	285	50	742	6	315	22	646	2721	0	439	1229	878	305	30	0	149	186	445	148	912	1126	306	27	125	181	514	386	214	407	1212	469	190	986	995	450	662	3318
OTU112	Actinobacteria	Coriobacteriaceae	0	0	0	0	30	5	0	0	10	0	0	0	0	0	0	0	0	0	0	0	67	0	46	0	0	0	0	0	0	0	16	0	0	0	0	0	0	5	0	0	0	0	0	0	0	0	0
OTU113	Actinobacteria	Coriobacteriaceae	0	0	0	0	0	0	0	0	0	0	0	0	0	0	0	0	0	161	0	0	0	0	0	0	0	0	0	0	0	0	0	0	21	0	0	0	0	0	0	0	0	0	0	143	0	0	0
OTU114	Actinobacteria	Coriobacteriaceae	0	0	0	0	36	0	0	0	0	0	0	0	0	0	0	0	0	0	0	91	0	0	21	0	0	0	0	0	22	0	0	0	0	0	0	0	0	0	0	339	0	0	0	0	0	0	0
OTU115	Actinobacteria	Coriobacteriaceae	54	0	0	0	0	15	0	0	13	0	0	0	0	0	0	0	0	0	0	0	0	0	0	37	0	0	0	0	0	0	201	0	0	0	0	10	0	0	0	1261	0	9	47	0	0	0	0
OTU116	Actinobacteria	Coriobacteriaceae	26	0	0	0	122	0	0	0	0	0	0	37	0	0	0	0	0	0	0	0	0	0	0	0	0	0	0	0	0	0	0	0	0	0	0	0	0	0	0	0	0	0	0	0	0	0	0
OTU117	Actinobacteria	Coriobacteriaceae	0	0	0	14	34	39	0	51	8	0	0	0	0	0	0	0	0	0	0	252	15	0	0	0	0	0	10	72	54	0	101	0	0	0	0	0	0	72	8	764	0	0	0	0	0	272	0
OTU118	NA	NA	0	16	0	0	0	0	0	0	0	7	0	0	0	0	0	0	0	0	0	0	0	0	0	0	0	0	0	0	0	0	0	21	32	62	18	0	0	25	0	0	7	90	11	32	91	53	15
OTU119	Actinobacteria	Coriobacteriaceae	26	0	0	0	77	16	0	0	8	0	0	7	0	0	0	0	0	0	0	3	0	0	28	14	0	0	0	0	68	0	49	0	0	0	0	213	0	123	0	2284	0	0	0	0	0	0	0
OTU120	Actinobacteria	Coriobacteriaceae	8	0	0	0	18	4	60	0	44	0	27	3	14	0	0	0	0	0	0	20	63	19	0	4	0	0	0	0	20	0	9	0	0	0	0	123	268	93	128	205	0	26	50	0	0	34	0
OTU121	Actinobacteria	Coriobacteriaceae	0	38	0	0	0	0	0	0	0	0	0	0	0	0	0	0	0	0	0	0	0	0	0	0	0	0	0	8	0	0	0	0	0	0	0	0	0	0	0	0	0	0	0	0	0	0	0
OTU122	Actinobacteria	Coriobacteriaceae	0	0	0	20	0	0	0	0	0	4	0	0	0	0	3	0	48	56	0	0	0	0	0	0	0	0	0	0	0	0	0	66	55	87	15	6	115	0	0	0	27	3	0	180	116	5	43
OTU123	Actinobacteria	Coriobacteriaceae	0	0	0	0	0	0	0	0	2	0	0	0	0	0	0	0	0	0	0	0	6	0	0	0	0	0	0	0	0	0	0	0	0	0	0	0	0	305	0	33	0	0	4	0	0	0	0
OTU124	Actinobacteria	Coriobacteriaceae	0	3	0	0	0	0	0	0	0	0	0	0	3	0	0	432	13	0	0	0	0	0	0	0	0	0	0	0	0	0	0	0	3	0	6	0	11	5	0	0	0	5	0	0	123	0	5
OTU125	Actinobacteria	Coriobacteriaceae	0	0	0	0	50	0	0	0	0	0	0	0	0	0	0	0	0	0	27	24	0	0	0	0	0	0	0	0	0	0	0	0	0	0	0	0	0	0	0	547	0	0	1314	0	0	0	0
OTU126	Actinobacteria	Coriobacteriaceae	18	625	49	0	84	16	0	11	76	20	33	8	18	0	35	0	0	48	91	217	339	77	23	8	0	20	5	3	82	0	19	391	0	4	0	29	0	354	6	193	4	0	1047	1469	0	58	102
OTU127	Actinobacteria	Coriobacteriaceae	0	0	0	0	0	0	0	0	0	0	0	0	0	0	0	0	0	7	0	0	0	0	0	0	0	0	0	0	0	0	0	0	0	0	0	0	0	128	0	0	162	15	0	390	0	0	505
OTU128	Actinobacteria	Coriobacteriaceae	0	0	0	0	0	0	0	0	0	0	0	0	0	0	0	0	0	0	0	0	0	0	0	0	0	0	0	0	0	0	0	97	15	0	0	0	301	207	0	91	0	0	140	0	0	93	0
OTU129	Actinobacteria	Coriobacteriaceae	0	0	0	0	0	0	0	0	0	0	0	0	0	0	0	0	0	0	0	0	0	0	0	0	0	0	0	0	0	0	0	0	0	0	0	0	0	0	0	0	0	0	0	0	0	0	0
OTU130	Actinobacteria	Coriobacteriaceae	0	0	0	0	0	0	0	0	0	0	0	0	0	0	0	0	0	9	0	0	0	0	0	0	0	0	0	0	0	0	0	28	9	14	102	9	17	0	28	6	0	8	24	29	0	14	0
OTU131	Actinobacteria	Coriobacteriaceae	19	0	0	0	40	12	0	35	0	0	0	10	0	0	0	0	0	0	0	51	138	34	0	0	0	0	4	0	54	0	33	1940	549	671	0	1209	0	2560	2069	2777	0	5	1043	0	0	41	7
OTU132	Actinobacteria	Coriobacteriaceae	0	0	0	0	0	0	0	0	0	0	0	0	0	0	0	17	0	0	0	0	0	0	0	0	0	0	0	0	0	0	0	0	0	0	60	0	38	0	0	0	23	4	0	0	0	0	0
OTU133	Actinobacteria	Coriobacteriaceae	56	0	0	0	78	13	41	40	26	25	0	39	46	0	25	7	0	37	32	68	40	182	97	9	0	35	18	31	35	0	15	0	126	47	0	270	258	472	340	334	237	0	492	0	0	93	0
OTU134	Firmicutes	Peptococcaceae	0	0	0	0	21	0	0	0	0	0	0	0	0	0	0	0	0	0	0	5	0	0	0	0	0	0	0	0	10	0	0	0	0	0	0	0	0	0	0	12	0	0	0	0	0	0	0
OTU135	Firmicutes	Peptococcaceae	0	0	0	0	0	0	0	0	0	0	0	0	44	0	0	0	0	0	0	0	0	0	0	10	0	8	0	0	0	111	20	0	0	0	0	0	0	0	0	0	0	0	0	0	0	0	0
OTU136	Firmicutes	Tissierellaceae	0	0	0	0	0	0	0	0	0	0	0	0	0	4	0	0	0	0	0	0	0	0	0	0	0	0	0	0	0	0	0	4	0	9	0	2	0	0	0	75	0	13	9	20	0	32	3
OTU137	NA	NA	0	0	0	0	0	0	0	0	0	0	0	0	0	0	0	0	0	0	0	0	0	0	0	0	0	0	0	0	0	0	0	0	0	0	0	0	0	0	0	0	0	0	0	0	0	0	0
OTU138	Firmicutes	NA	0	0	0	0	0	4	0	0	12	0	0	0	0	0	0	0	0	0	0	0	0	0	0	67	0	800	0	0	825	0	0	0	0	0	0	0	0	8	0	0	0	0	0	0	0	0	0
OTU139	Firmicutes	NA	344	0	0	0	279	0	13	0	33	136	32	0	0	0	0	0	0	0	0	0	3	0	0	6	0	34	0	0	7	0	0	0	0	0	0	0	0	0	0	3	0	0	13	0	0	0	0
OTU140	Firmicutes	NA	0	107	0	0	0	0	12	0	34	0	0	0	0	0	0	10	0	0	21	0	0	0	0	0	0	0	0	0	154	0	8	0	0	0	0	0	0	0	0	0	0	0	0	0	0	0	0
OTU141	Proteobacteria	Desulfovibrionaceae	0	0	0	0	315	101	0	66	0	0	0	0	0	0	0	0	0	0	0	0	0	0	0	150	0	0	52	0	181	0	0	0	0	0	0	0	0	0	0	0	0	0	0	0	0	0	45
OTU142	Proteobacteria	Desulfovibrionaceae	239	0	0	0	17	45	295	0	23	0	89	68	631	27	0	0	140	497	0	0	0	0	307	0	0	0	0	0	63	0	114	96	0	0	0	0	0	10	0	5	0	0	38	32	5	0	0
OTU143	Proteobacteria	Desulfovibrionaceae	0	13	0	0	0	0	0	0	0	13	0	0	0	0	0	0	0	0	0	0	20	0	0	0	11	9	0	0	0	6	0	0	0	0	0	16	0	0	0	0	0	0	0	0	0	81	0
OTU144	Proteobacteria	NA	0	0	0	0	0	0	0	0	0	0	449	0	0	0	0	3	2430	373	0	0	0	0	0	0	0	0	0	0	0	0	0	0	0	0	0	0	0	0	0	0	0	0	0	0	0	0	0
OTU145	Proteobacteria	NA	0	0	0	0	0	0	0	0	0	0	0	0	0	166	0	0	0	0	0	0	0	0	0	0	0	0	0	0	0	0	0	0	0	0	0	0	0	0	0	0	0	0	0	0	0	0	0
OTU146	Proteobacteria	NA	0	0	0	0	0	0	0	0	0	0	0	0	0	0	0	0	0	0	0	0	1582	0	0	0	0	0	0	0	0	0	0	0	0	0	0	0	0	0	0	0	0	0	0	0	0	0	0
OTU147	NA	NA	0	0	0	0	0	0	0	0	0	0	0	0	0	0	0	0	0	0	1658	0	0	0	0	0	0	0	0	0	0	0	0	0	0	0	0	0	0	0	0	0	0	0	0	0	0	0	0
OTU148	NA	NA	161	0	0	0	0	0	0	0	37	0	2	0	0	0	0	3	0	0	0	0	0	0	0	0	0	0	0	0	78	0	0	0	0	0	0	11	0	0	0	0	0	0	0	0	0	0	0
OTU149	NA	NA	0	0	0	0	0	0	0	0	0	0	0	0	0	0	0	0	0	0	0	0	0	0	0	0	0	0	0	0	0	0	0	0	0	0	0	0	0	0	0	0	0	0	0	0	0	0	0
OTU150	Spirochaetes	Sphaerochaetaceae	0	0	0	0	0	0	0	0	0	0	0	0	0	0	0	0	0	0	0	0	0	0	0	0	0	0	0	0	0	0	0	0	0	0	0	0	0	0	0	0	0	0	0	0	0	0	0
OTU151	Spirochaetes	Spirochaetaceae	0	0	0	0	0	0	0	0	0	0	0	0	3	0	0	3	0	0	4	0	0	0	0	0	0	0	0	0	0	0	0	0	0	0	0	0	0	0	0	0	0	0	0	0	0	0	0
OTU152	Spirochaetes	Spirochaetaceae	0	0	0	0	0	8712	0	0	0	0	0	0	0	0	0	0	0	0	0	0	0	0	0	0	0	0	0	0	8991	0	0	0	0	0	0	0	0	0	0	1664	0	0	0	0	0	0	0
OTU153	Spirochaetes	Spirochaetaceae	0	0	0	0	0	1508	0	0	0	0	0	0	0	0	0	0	0	0	0	0	0	0	0	0	0	0	0	0	0	0	0	0	0	0	0	0	0	0	0	0	0	0	0	0	0	0	0
OTU154	Actinobacteria	Actinomycetaceae	0	0	0	0	0	0	11	5	0	2	0	0	0	0	0	27	4	6	0	5	0	0	12	0	0	0	0	0	0	0	0	0	16	36	40	35	16	44	32	146	49	14	30	0	17	54	72
OTU155	Actinobacteria	Actinomycetaceae	0	0	0	0	0	0	0	0	0	0	0	0	0	0	0	0	0	0	0	0	0	0	0	0	0	0	0	0	0	0	0	6	0	0	0	0	19	0	47	21	0	0	0	34	24	30	32
OTU156	Actinobacteria	Bifidobacteriaceae	0	64	76	331	0	155	0	294	47	0	115	641	0	0	147	0	0	0	0	0	0	0	0	0	0	257	171	0	0	0	0	0	0	2727	0	225	0	0	0	127	73	0	0	59	0	0	0
OTU157	Actinobacteria	Bifidobacteriaceae	241	1708	845	171	1189	106	1224	0	407	822	1264	241	0	0	50	2896	2984	1750	6	42	445	10	58	91	9	0	164	3675	16	542	1604	1359	17	23	0	189	3158	53	478	3602	8640	849	185	887	0	103	956
OTU158	Actinobacteria	Micrococcaceae	0	0	0	0	0	0	0	0	0	0	0	0	0	0	0	0	0	0	0	0	0	0	0	0	0	15	0	6	0	0	0	0	4	0	4	0	0	11	0	16	4	3	18	4	0	13	45
OTU159	NA	NA	0	0	0	0	0	0	0	0	0	0	0	0	0	0	0	0	0	0	0	0	0	0	0	0	0	0	0	0	0	0	0	0	0	0	0	0	0	0	0	0	0	0	0	0	0	0	0
OTU160	Bacteroidetes	p-2534-18B5	0	0	0	0	0	0	0	0	0	0	0	0	0	0	0	0	0	0	0	0	0	0	0	0	0	0	0	0	0	0	0	0	0	0	0	0	0	0	0	0	0	0	0	0	0	0	0
OTU161	Bacteroidetes	NA	0	0	0	0	0	0	0	0	0	0	0	0	0	0	0	0	0	0	0	0	0	0	0	0	0	0	0	0	0	0	0	0	0	0	0	0	0	0	0	0	0	0	0	0	0	0	0
OTU162	Proteobacteria	Desulfovibrionaceae	0	541	53	204	6	0	72	16	63	11	0	0	27	0	120	1258	81	0	191	0	102	52	185	4	14	0	30	45	24	14	0	8	34	0	2	0	0	0	0	0	0	3	79	0	4	0	2
OTU163	Proteobacteria	Desulfovibrionaceae	46	0	0	0	0	0	0	0	25	0	22	0	0	0	0	0	0	908	0	0	0	205	0	0	66	0	0	0	0	0	0	0	0	0	0	0	0	6	0	0	0	0	0	0	0	0	0
OTU164	Verrucomicrobia	Cerasicoccaceae	70	0	0	0	0	0	0	0	144	290	0	71	0	0	0	3	0	0	0	0	0	0	0	18	0	678	0	0	0	0	0	0	0	0	0	0	0	0	0	0	0	0	0	0	0	0	0
OTU165	Verrucomicrobia	Cerasicoccaceae	0	80	0	0	0	10	993	0	0	53	41	0	0	0	0	0	0	0	0	0	82	0	0	0	0	0	0	0	0	0	0	0	0	0	0	0	0	0	0	0	0	0	0	0	0	0	0
OTU166	Verrucomicrobia	Cerasicoccaceae	594	0	3	0	758	0	0	0	20	0	0	19	0	0	0	7	0	0	98	0	0	2	0	74	6	654	0	0	890	0	6	0	0	0	0	0	0	0	0	0	0	0	31	0	0	0	0
OTU167	Elusimicrobia	Elusimicrobiaceae	9	4	0	5	3	58	3460	8	110	63	613	372	0	113	3	11	6	0	0	0	6	6	0	3	7	18	8	6	119	0	33	0	0	0	0	0	0	0	0	0	0	0	0	0	0	0	0
OTU168	Elusimicrobia	Elusimicrobiaceae	0	0	0	0	0	0	0	0	47	0	780	0	0	0	0	0	0	0	5	0	0	0	0	0	0	0	0	0	0	1263	138	0	0	0	0	0	0	0	0	0	0	0	0	0	0	0	0
OTU169	Proteobacteria	NA	0	0	0	0	9	0	0	0	149	615	687	20	0	0	0	0	0	0	0	54	806	0	0	7	0	205	0	0	0	0	0	0	0	0	0	0	0	0	0	0	0	0	0	0	0	0	0
OTU170	Proteobacteria	NA	192	0	0	0	614	41	2275	730	51	0	0	538	0	46	0	0	0	3824	0	0	603	0	0	0	0	0	0	0	0	0	0	0	0	0	0	0	0	0	0	0	0	0	0	6	0	10	14
OTU171	Proteobacteria	Comamonadaceae	0	907	778	105	0	0	121	0	86	0	189	0	1039	0	0	0	0	0	0	0	0	675	0	0	0	0	375	0	17	886	0	21	0	0	0	0	0	0	0	0	0	0	0	0	0	0	0
OTU172	Proteobacteria	Comamonadaceae	0	0	0	0	0	0	0	0	0	764	0	0	0	0	0	0	0	0	0	0	0	0	253	0	686	0	0	0	0	0	0	0	0	0	0	0	0	0	0	0	0	0	0	0	0	0	0
OTU173	Proteobacteria	Comamonadaceae	0	0	0	0	378	0	0	0	0	0	0	0	0	0	0	0	0	0	0	49	0	0	0	268	80	0	0	0	0	0	118	0	0	0	0	0	0	0	0	0	0	0	0	0	0	0	0
OTU174	Proteobacteria	Comamonadaceae	561	0	0	2887	888	1011	11	0	318	0	0	166	0	0	0	37	2560	0	0	1063	0	0	0	318	0	1298	0	340	1093	0	154	0	0	8	0	0	0	0	0	10	0	0	114	0	0	0	0
OTU175	Proteobacteria	NA	0	0	0	0	0	0	0	0	0	0	0	0	1329	0	0	0	0	0	0	0	0	0	310	0	0	0	0	189	0	0	0	0	0	0	0	0	0	0	0	0	0	0	0	0	0	0	0
OTU176	Proteobacteria	Pseudomonadaceae	0	0	0	0	0	0	0	0	0	0	0	0	0	0	0	0	0	0	0	0	0	0	0	0	0	0	0	0	0	0	0	0	0	0	6	0	0	0	0	0	0	0	329	0	4	0	0
OTU177	Proteobacteria	Pasteurellaceae	23	2	76	17	0	19	128	375	6	3	20	59	0	11	391	22	82	15	17	50	70	0	285	141	43	66	42	56	21	26	5	5	6	0	0	0	0	0	0	0	51	0	3	0	0	0	8
OTU178	Proteobacteria	NA	0	0	0	0	0	0	0	0	0	0	0	0	0	0	0	0	0	0	0	0	0	0	0	0	0	0	0	0	0	0	0	0	0	0	0	0	0	0	0	0	0	0	0	0	0	0	0
OTU179	Proteobacteria	Enterobacteriaceae	12	1408	106	256	0	104	655	26	269	185	187	0	90	84	934	2957	0	47	333	536	620	341	129	125	2563	35	12	671	76	834	98	1518	41	428	108	193	102	642	79	248	1482	13	2045	230	330	51	451
OTU180	Proteobacteria	Enterobacteriaceae	0	0	0	0	0	0	0	0	0	0	0	0	0	0	0	0	0	0	0	0	0	0	0	0	0	0	0	0	0	0	0	0	0	0	0	0	0	0	0	0	0	0	12	0	0	0	0
OTU181	Proteobacteria	Enterobacteriaceae	0	0	0	0	0	0	81	0	0	0	0	0	0	0	0	0	0	0	0	0	0	0	0	0	0	0	0	0	0	0	0	0	0	0	0	0	0	0	0	0	0	0	0	0	0	0	0
OTU182	Proteobacteria	Enterobacteriaceae	13	194	0	8	0	117	344	243	235	53	0	10	45	34	72	99	0	0	56	649	14	14	60	31	1852	0	80	683	33	39	0	0	0	0	0	5	0	0	0	0	137	0	59	0	0	6	7
OTU183	Proteobacteria	Succinivibrionaceae	146	10	12	13	14436	915	47	3	688	0	9	5	0	8	9	42	8	0	12	7	13	14	52	11166	10	18	13	24	39	11	2655	0	2	0	0	113	0	67	0	648	0	0	0	0	0	174	0
OTU184	Lentisphaerae	R4-45B	0	0	0	0	0	0	0	0	0	0	0	0	0	0	0	0	0	0	0	0	0	0	0	337	0	0	0	0	0	0	1466	0	0	0	0	0	0	0	0	0	0	0	0	0	0	0	0
OTU185	Verrucomicrobia	RFP12	0	0	0	0	2515	169	0	0	21	0	0	0	0	0	0	5	0	0	0	0	0	0	0	0	0	0	0	0	127	0	357	0	0	0	0	0	0	0	0	0	0	0	0	0	0	0	0
OTU186	Verrucomicrobia	RFP12	0	0	0	0	0	0	0	0	0	0	0	0	0	0	0	0	0	0	0	0	0	0	0	0	0	0	0	0	0	0	0	0	0	0	0	0	0	0	0	0	0	0	0	0	0	0	0
OTU187	Verrucomicrobia	RFP12	0	0	0	0	0	0	0	0	0	0	0	0	0	0	0	0	0	0	0	0	0	0	0	0	0	0	0	0	0	0	0	0	0	0	0	0	0	0	0	0	0	0	0	0	0	0	0
OTU188	Proteobacteria	Oxalobacteraceae	0	41	0	0	33	0	0	0	0	0	0	0	0	0	0	0	0	0	0	0	0	0	20	0	0	0	0	0	16	11	0	17	0	0	0	22	0	15	0	0	0	0	0	0	0	0	0
OTU189	Proteobacteria	Alcaligenaceae	0	265	428	194	0	0	18	0	34	48	53	0	326	0	1186	0	41	56	356	15	30	1224	21	0	371	0	283	233	0	507	0	19	9	0	10	0	0	0	0	0	0	0	0	0	0	0	0
OTU190	Proteobacteria	Comamonadaceae	0	0	70	0	8	0	0	0	0	31	0	11	0	0	0	0	0	0	0	0	0	0	0	0	0	0	0	0	0	12	0	0	0	0	0	0	0	0	0	0	0	0	0	0	0	0	0
OTU191	Firmicutes	Ruminococcaceae	100	444	47	0	1765	358	787	2764	410	1148	909	258	497	104	148	29	0	0	1444	179	456	385	2519	970	406	636	171	0	1607	142	935	2318	1937	1071	433	840	1424	657	32	1680	41	35	3684	844	295	1319	39
OTU192	Firmicutes	Ruminococcaceae	1421	152	0	834	169	99	0	638	230	0	38	56	168	106	49	40	0	0	689	0	99	417	126	59	161	1039	40	0	1035	34	66	16	0	54	0	0	51	178	0	56	0	0	265	0	0	30	0
OTU193	Firmicutes	Ruminococcaceae	168	133	21	0	528	31	62	0	38	29	0	0	90	63	344	0	74	0	31	0	0	0	0	0	0	43	22	49	80	81	0	0	0	0	0	0	0	0	21	0	0	0	0	44	0	0	100
OTU194	Firmicutes	Ruminococcaceae	97	583	317	480	85	0	697	60	108	68	186	60	514	0	126	0	1106	0	532	504	19	79	1017	94	64	0	0	1345	0	624	61	89	203	162	130	43	26	32	0	276	9	39	15	41	57	44	41
OTU195	Firmicutes	Ruminococcaceae	186	69	0	0	317	16	420	0	54	0	69	21	0	0	0	0	0	0	61	121	11	18	182	60	220	121	18	0	205	35	54	0	34	0	58	125	20	14	0	134	0	0	0	0	0	9	0
OTU196	Firmicutes	Ruminococcaceae	0	0	0	0	0	0	0	0	0	0	0	0	0	0	0	0	0	0	0	0	0	0	130	0	0	0	0	0	0	0	0	0	0	0	0	45	0	7	0	26	0	0	0	21	0	0	0
OTU197	Firmicutes	Christensenellaceae	331	0	0	0	36	46	32	0	13	0	40	6	0	56	0	5	0	0	22	0	21	0	0	12	0	94	30	0	40	0	118	143	0	6	0	0	24	0	0	0	0	0	7	0	0	0	0
OTU198	Firmicutes	Clostridiaceae	0	0	722	0	0	0	0	0	0	0	0	0	0	0	0	0	0	0	0	0	0	0	0	0	0	26	0	0	50	0	19	0	0	0	0	0	0	0	0	0	0	0	0	0	0	0	0
OTU199	Firmicutes	Clostridiaceae	0	12	26	0	0	0	0	0	46	122	0	0	0	0	149	12	0	4	0	0	10	127	8	45	18	124	80	130	296	88	18	11	34	0	525	61	90	270	22	965	1252	0	94	12	36	115	572
OTU200	Firmicutes	Clostridiaceae	3	0	0	0	0	0	38	0	6	0	0	0	0	0	3	0	0	0	0	0	0	3	0	37	128	0	0	0	16	0	0	0	0	24	0	4	0	0	67	0	0	0	20	0	0	0	46
OTU201	Firmicutes	Clostridiaceae	0	0	0	0	0	0	0	0	0	0	0	0	0	0	0	0	0	0	0	0	0	0	0	0	0	0	0	0	0	0	0	0	0	0	0	0	0	0	0	0	0	0	0	0	0	0	0
OTU202	Firmicutes	Clostridiaceae	0	0	0	0	0	0	0	0	9	0	0	0	0	0	0	0	0	0	54	0	0	0	0	2217	0	0	0	0	0	0	0	0	0	0	0	0	0	0	0	0	0	0	0	0	0	0	0
OTU203	Firmicutes	Clostridiaceae	76	31	108	50	52	230	60	14	19	45	0	0	41	38	355	24	0	0	0	0	0	191	0	32	54	0	15	189	704	177	15	76	0	14	114	8	0	18	189	895	1010	67	42	0	16	42	0
OTU204	Firmicutes	Christensenellaceae	37	0	0	0	24	28	12	0	0	9	17	6	0	0	0	0	0	0	11	0	7	11	0	18	0	9	0	0	116	0	10	22	3	0	5	23	0	0	0	14	0	0	778	2	0	2	0
OTU205	Firmicutes	NA	21	0	0	0	15	0	0	6	0	0	0	0	0	0	0	0	0	0	0	0	0	0	0	6	0	0	0	0	12	0	6	0	25	0	46	0	53	376	0	34	0	0	32	5	0	35	17
OTU206	Firmicutes	NA	0	0	0	0	0	0	0	0	0	0	0	0	0	0	0	0	0	0	0	0	0	0	0	0	0	0	0	0	0	0	0	0	0	0	0	0	0	0	0	0	0	0	22	0	0	0	0
OTU207	Firmicutes	NA	17	0	0	0	0	0	0	11	0	0	0	0	0	0	0	0	0	0	0	0	0	0	15	0	0	12	0	0	0	0	0	59	83	13	145	258	127	105	0	121	0	24	35	195	0	82	0
OTU208	Firmicutes	NA	0	0	0	0	0	0	0	0	0	0	0	0	0	0	0	0	0	0	0	0	0	0	0	0	0	0	0	26	23	0	0	0	0	0	253	657	0	68	166	206	0	0	189	57	0	223	0
OTU209	Firmicutes	NA	0	0	0	0	0	0	0	0	0	0	0	0	0	0	0	0	0	0	0	0	0	0	0	0	0	0	0	0	0	0	0	0	0	0	0	0	51	0	0	0	0	0	0	0	0	7	0
OTU210	Firmicutes	NA	0	0	0	0	0	0	0	0	0	0	0	0	0	0	0	0	0	0	0	0	0	0	0	0	0	0	0	9	0	0	0	27	28	0	0	0	38	0	0	0	0	0	0	11	0	0	0
OTU211	Firmicutes	NA	11	0	0	0	16	0	0	0	0	0	0	0	0	0	0	0	0	0	0	0	0	0	20	9	0	0	0	0	0	0	0	0	0	0	0	0	0	384	0	24	0	0	6495	0	0	0	0
OTU212	Firmicutes	NA	0	99	13	116	51	87	44	50	28	0	29	0	61	13	23	0	0	77	0	95	0	41	130	0	17	72	0	64	0	0	26	196	11	0	0	327	103	195	147	136	80	192	168	221	4	99	324
OTU213	Firmicutes	NA	79	0	0	0	32	0	0	35	18	43	55	22	135	0	0	0	241	0	38	0	26	27	49	53	0	0	37	0	211	78	26	266	41	93	1119	170	847	1991	1861	760	232	0	1077	0	0	743	0
OTU214	Firmicutes	NA	87	132	0	0	57	16	230	7	93	31	74	0	196	0	0	16	0	0	0	0	135	0	0	0	180	81	27	0	44	6	35	1194	22	250	4262	802	2751	134	0	325	68	14	3653	157	0	522	1082
OTU215	Firmicutes	NA	0	0	0	0	0	0	0	0	0	0	0	0	0	0	0	0	0	0	0	0	0	0	0	0	0	0	0	0	0	18	0	0	0	3	0	0	0	0	0	0	0	0	0	12	0	23	0
OTU216	Firmicutes	NA	0	0	0	0	7	0	9	0	7	4	0	0	0	0	0	0	0	0	0	0	0	7	0	0	0	0	0	45	17	0	14	96	13	17	40	106	14	49	0	51	0	58	68	0	0	65	58
OTU217	Firmicutes	NA	0	5	0	0	0	0	0	0	0	0	0	0	0	0	0	0	0	0	0	3	0	0	0	0	0	0	0	0	0	6	0	0	0	0	0	0	12	0	0	0	0	0	0	0	0	17	0
OTU218	Firmicutes	NA	65	0	0	0	28	0	0	115	13	0	12	0	0	0	0	0	0	0	0	0	0	0	0	26	8	11	0	111	22	0	9	42	0	17	78	307	153	75	41	155	0	0	241	156	0	42	0
OTU219	Firmicutes	NA	0	0	0	0	0	0	0	0	0	0	0	0	0	0	0	0	0	0	0	0	0	0	0	0	0	0	0	0	0	0	0	0	0	0	0	0	0	0	0	0	0	0	0	0	0	0	0
OTU220	Firmicutes	NA	0	0	0	0	0	0	0	0	0	0	0	0	0	0	0	0	0	0	0	0	0	0	0	0	0	0	0	0	23	0	0	0	0	0	0	0	0	35	0	267	0	0	0	0	0	0	0
OTU221	Firmicutes	NA	0	0	0	0	33	0	0	9	0	0	0	0	0	0	0	0	0	0	14	0	0	0	53	0	0	0	0	0	45	0	8	67	0	0	0	0	85	20	0	47	0	0	253	0	0	0	0
OTU222	Firmicutes	NA	11	0	0	0	13	2	0	0	0	0	0	0	0	0	0	0	0	0	0	0	0	0	8	0	0	9	0	0	0	0	0	0	0	0	0	0	99	215	2	0	0	0	0	0	0	0	0
OTU223	Firmicutes	Christensenellaceae	0	0	0	0	0	0	0	0	0	0	0	0	0	0	0	0	0	0	0	0	0	0	0	0	0	0	0	0	0	0	9	0	0	0	0	0	0	149	0	220	0	0	0	0	0	0	0
OTU224	Firmicutes	NA	6	0	5	0	0	0	0	0	0	0	4	0	0	0	4	0	0	0	0	0	0	7	8	0	2	0	2	0	0	0	0	30	0	42	0	0	49	56	0	66	0	15	22	0	0	46	0
OTU225	Firmicutes	Christensenellaceae	0	0	0	0	0	0	0	0	0	0	0	0	0	0	0	0	0	0	0	0	0	0	0	0	0	0	0	0	0	0	20	0	0	0	0	0	0	464	0	36	0	0	0	0	0	0	0
OTU226	Firmicutes	Christensenellaceae	44	0	0	0	140	0	0	0	0	0	0	0	0	0	0	0	0	0	0	0	0	0	0	0	0	0	0	0	73	0	0	0	0	0	0	0	76	0	0	119	0	0	0	0	0	0	0
OTU227	Firmicutes	Christensenellaceae	225	0	0	0	186	0	0	0	24	66	0	0	21	0	0	0	0	0	0	0	0	0	155	184	0	22	0	589	0	32	19	27	29	39	0	113	10	15	0	246	0	0	39	0	0	0	0
OTU228	Firmicutes	Christensenellaceae	125	343	47	0	356	12	121	35	46	41	23	7	487	18	0	0	0	0	0	0	8	0	15	50	40	239	0	375	50	72	103	127	0	113	6	8	20	84	0	107	0	0	17	147	0	6	48
OTU229	Firmicutes	Christensenellaceae	377	15	0	0	25	0	33	0	13	9	0	0	17	6	0	0	0	0	25	0	23	0	209	46	0	46	0	376	105	51	46	280	90	81	21	18	619	40	19	356	0	0	554	0	0	14	4
OTU230	Firmicutes	Ruminococcaceae	0	0	0	62	36	20	0	20	6	0	0	0	0	12	158	75	16	0	23	0	0	65	0	0	0	120	23	0	0	0	0	0	17	0	0	12	0	0	0	0	0	0	0	0	0	8	0
OTU231	Firmicutes	NA	0	0	0	0	0	0	0	0	0	0	0	0	0	0	0	0	0	0	0	0	0	0	0	0	0	0	0	0	15	0	0	0	0	0	0	0	0	0	0	0	0	0	0	0	0	0	0
OTU232	Firmicutes	NA	0	0	0	0	53	0	0	0	12	0	57	0	0	0	0	0	0	0	0	0	0	0	0	0	0	0	0	0	0	0	21	0	0	0	0	0	0	0	2	0	0	0	11	0	0	0	0
OTU233	Firmicutes	Ruminococcaceae	0	0	0	0	0	0	0	0	0	0	0	0	0	0	0	0	0	0	0	0	0	0	0	47	0	0	0	0	0	0	0	0	0	0	0	0	0	0	0	0	0	0	0	0	0	0	0
OTU234	Firmicutes	Ruminococcaceae	0	2070	0	0	108	0	0	0	184	585	148	635	49	11	172	14	3	0	1191	862	0	244	0	577	61	432	0	0	327	0	401	1134	0	1266	56	2653	2595	118	913	5909	0	36	594	0	0	1725	0
OTU235	Firmicutes	Ruminococcaceae	0	0	0	0	0	115	0	0	35	0	0	0	0	0	0	0	0	0	0	0	0	0	0	0	0	0	0	0	175	0	0	0	0	0	0	0	0	0	0	0	0	0	0	0	0	0	0
OTU236	Firmicutes	Ruminococcaceae	0	0	0	0	116	8	0	0	0	148	0	0	0	41	0	0	0	0	0	0	0	0	348	12	0	16	0	0	0	6	0	0	0	0	0	0	0	186	0	7	0	0	0	0	0	0	0
OTU237	Firmicutes	Ruminococcaceae	0	0	0	0	0	0	0	0	9	0	0	0	0	0	0	0	0	0	0	0	0	0	0	0	0	0	0	0	383	0	0	0	0	0	0	0	0	0	0	0	0	0	0	0	0	0	0
OTU238	Firmicutes	Ruminococcaceae	0	0	0	0	318	8	0	8	144	104	0	10	0	67	0	14	0	0	0	0	0	0	273	65	0	65	0	0	25	38	13	89	627	47	0	870	0	795	0	263	0	0	0	0	0	96	0
OTU239	Firmicutes	Ruminococcaceae	789	50	37	0	363	0	70	0	42	72	72	7	0	13	0	0	0	0	123	151	0	139	179	25	19	44	0	11	39	40	0	63	26	0	14	7	70	0	0	190	0	0	36	13	29	68	27
OTU240	Firmicutes	Ruminococcaceae	53	0	0	0	0	0	0	0	0	0	0	0	0	0	0	0	0	0	0	0	0	0	0	0	0	0	0	0	10	0	0	326	0	0	0	0	0	0	0	6	0	0	0	0	0	0	0
OTU241	Firmicutes	Clostridiaceae	21	39	186	104	0	10	476	84	31	42	152	0	45	9	132	0	251	64	15	0	129	0	21	0	75	15	7	465	0	8	0	176	7	80	133	135	230	146	1003	0	326	238	31	343	541	578	0
OTU242	Firmicutes	Ruminococcaceae	0	0	0	0	0	0	0	0	25	316	21	0	0	0	0	0	0	0	0	0	0	0	0	0	31	0	0	0	0	0	0	0	0	29	0	0	0	6	0	0	0	0	27	0	0	47	0
OTU243	Firmicutes	Ruminococcaceae	0	0	16	0	0	0	0	0	0	0	0	0	0	0	0	0	0	0	0	0	0	0	0	0	0	0	0	141	0	0	0	0	0	0	45	0	0	0	0	0	26	0	0	0	0	0	0
OTU244	Firmicutes	Ruminococcaceae	31	122	0	31	0	0	59	80	34	44	0	0	32	39	0	0	51	21	0	102	0	0	0	16	0	0	0	73	0	0	0	0	0	35	14	33	6	19	19	10	0	55	9	11	44	0	18
OTU245	Firmicutes	Ruminococcaceae	0	0	0	102	0	18	0	0	0	14	0	0	0	0	61	0	0	0	9	13	0	0	0	0	0	0	0	0	22	0	0	0	0	9	0	0	0	0	0	0	0	0	0	0	0	17	0
OTU246	Firmicutes	NA	0	0	64	0	0	0	0	0	39	16	71	0	0	321	0	0	6	0	0	0	0	0	4	0	0	19	0	0	23	0	0	0	0	0	0	0	0	0	0	0	0	0	0	0	0	0	0
OTU247	Firmicutes	Ruminococcaceae	0	19	20	0	35	0	39	66	0	0	9	17	12	17	0	0	0	0	20	0	0	36	18	0	23	15	10	17	0	0	0	0	0	0	0	0	0	0	0	0	7	0	0	0	0	0	0
OTU248	Firmicutes	Ruminococcaceae	42	151	142	312	467	245	294	734	110	177	62	140	271	120	474	0	0	256	165	289	146	226	418	207	99	179	47	63	198	161	28	110	82	0	28	0	4	11	9	18	0	0	23	0	11	31	0
OTU249	Firmicutes	Ruminococcaceae	0	0	0	0	0	0	0	0	19	0	0	0	0	0	0	0	0	0	0	0	0	0	0	0	0	0	7	0	197	0	8	0	0	0	0	0	0	0	0	0	0	0	0	0	0	0	0
OTU250	Firmicutes	Lachnospiraceae	56	102	19	156	57	40	39	287	72	15	41	54	51	23	211	50	71	136	46	86	259	84	61	25	242	147	57	179	68	90	0	59	96	32	251	213	67	17	51	83	27	53	47	41	738	124	100
OTU251	Firmicutes	Lachnospiraceae	0	23	0	0	0	19	0	0	17	0	0	0	0	10	0	0	0	0	0	11	0	28	0	0	30	9	27	0	0	13	0	0	76	0	101	0	18	17	41	0	0	18	0	0	0	0	24
OTU252	Firmicutes	Lachnospiraceae	0	0	0	78	27	20	0	0	0	0	0	0	109	69	0	107	0	0	10	87	0	25	0	0	0	25	9	0	0	0	0	0	0	0	7	0	0	0	0	0	5	0	0	0	0	0	0
OTU253	Firmicutes	Ruminococcaceae	44	0	0	0	6	0	0	0	18	0	17	0	9	0	0	0	0	0	7	14	0	0	0	6	0	17	0	0	21	0	20	15	0	9	0	32	71	6	0	11	0	0	22	16	0	18	2
OTU254	Firmicutes	Ruminococcaceae	15	40	0	0	164	28	69	70	20	0	0	0	0	13	0	0	0	0	58	64	0	0	59	44	0	0	0	79	90	19	75	15	9	0	0	0	0	0	0	0	0	0	50	0	0	10	0
OTU255	Firmicutes	Ruminococcaceae	73	0	0	0	87	0	15	0	8	0	0	0	0	0	0	0	0	0	0	0	25	0	0	0	0	0	0	0	0	0	11	0	0	0	0	0	0	0	0	0	0	0	15	0	0	0	0
OTU256	Firmicutes	Ruminococcaceae	31	0	0	0	173	6	0	0	20	0	117	0	47	23	0	5	0	0	317	0	0	0	70	196	0	0	0	0	77	14	25	0	0	84	0	0	18	36	0	11	0	0	21	0	0	0	0
OTU257	Firmicutes	Ruminococcaceae	0	0	0	0	0	16	0	0	0	0	0	0	11	0	4	0	0	0	0	0	0	0	0	0	0	0	0	0	0	0	0	0	12	9	0	22	0	0	0	89	0	0	0	12	0	3	0
OTU258	Firmicutes	Ruminococcaceae	0	0	0	0	0	0	0	0	0	0	0	0	0	0	0	0	0	0	0	0	0	0	0	0	0	9	0	0	267	0	0	0	0	0	0	0	0	0	0	0	0	0	0	0	0	0	0
OTU259	Firmicutes	Ruminococcaceae	0	0	0	0	0	0	0	0	19	0	0	0	0	7	0	0	0	64	0	0	0	0	0	0	0	14	0	0	0	0	0	0	0	0	0	0	0	0	0	0	0	0	0	0	0	0	0
OTU260	Firmicutes	Ruminococcaceae	602	0	0	0	0	8	0	0	0	0	0	0	0	0	0	0	0	0	0	0	0	0	0	53	0	0	0	0	25	0	0	0	0	0	0	0	0	0	0	0	0	0	0	0	0	0	0
OTU261	Firmicutes	Ruminococcaceae	0	0	0	0	30	7	0	0	0	0	0	0	0	0	0	0	0	0	0	0	0	0	0	15	81	0	0	0	18	0	0	0	0	0	0	183	2398	0	0	0	0	0	0	0	0	0	0
OTU262	Firmicutes	Ruminococcaceae	18	34	28	8	0	0	15	0	5	26	43	0	69	0	38	0	193	274	13	97	14	0	25	0	18	9	0	35	0	30	0	6	0	0	6	0	0	11	0	0	0	0	0	0	0	0	0
OTU263	Firmicutes	Ruminococcaceae	0	75	56	0	121	0	44	84	56	170	43	101	0	462	0	0	0	0	0	0	0	101	81	67	200	10	0	0	0	19	0	0	0	0	0	0	0	0	34	0	8	0	39	0	0	39	0
OTU264	Firmicutes	Ruminococcaceae	237	8	0	120	775	23	195	152	28	284	141	13	914	6	0	0	62	765	26	418	3474	6	23	51	0	30	38	146	110	124	11	580	31	0	66	50	0	12	0	0	0	0	495	0	0	0	0
OTU265	Firmicutes	Ruminococcaceae	0	0	0	0	15	52	21	0	0	0	28	0	0	0	0	0	0	25	13	33	0	0	0	0	25	0	10	0	16	0	19	20	0	30	15	0	0	0	0	16	6	0	33	13	0	0	21
OTU266	Firmicutes	Ruminococcaceae	0	0	0	0	0	0	0	0	0	0	0	0	0	0	14	0	0	0	0	0	0	0	0	0	0	0	0	0	0	0	0	0	0	0	0	0	0	0	73	0	0	0	0	0	0	0	0
OTU267	Firmicutes	Ruminococcaceae	26	18	12	15	41	0	28	31	0	0	0	0	0	11	0	0	0	0	0	0	20	0	17	26	0	0	0	71	61	0	36	0	0	0	0	16	14	7	0	0	0	0	0	0	0	0	0
OTU268	Firmicutes	Ruminococcaceae	33	0	0	0	40	26	0	0	14	26	21	0	0	0	0	0	0	0	41	0	22	37	0	28	0	0	0	145	51	0	27	10	0	0	14	0	16	0	0	12	0	0	114	0	8	8	0
OTU269	Firmicutes	Ruminococcaceae	65	0	0	0	0	0	0	0	0	0	14	0	0	0	0	0	0	0	0	0	0	0	0	8	0	0	0	0	95	0	0	0	0	0	11	0	0	0	0	24	0	0	0	0	0	0	0
OTU270	Firmicutes	Ruminococcaceae	0	0	0	0	0	0	8	0	0	0	0	0	0	0	0	0	0	0	0	0	0	0	0	0	0	0	0	6	243	0	10	0	0	0	0	0	0	0	0	0	0	0	0	0	0	0	0
OTU271	Firmicutes	Ruminococcaceae	489	90	0	0	48	56	374	0	137	0	24	0	0	37	0	0	0	0	0	0	112	0	0	198	0	1014	0	0	667	112	0	0	0	0	0	0	0	0	0	0	0	0	37	0	0	0	0
OTU272	Firmicutes	Ruminococcaceae	85	0	0	0	32	0	54	0	27	0	0	0	0	0	0	0	0	0	0	0	0	0	43	17	0	20	0	0	51	0	0	13	0	0	0	0	0	0	0	0	0	0	0	0	0	0	0
OTU273	Firmicutes	Ruminococcaceae	150	0	0	0	697	0	72	0	45	0	105	83	79	255	0	0	0	0	0	0	0	0	98	64	0	60	0	0	314	0	0	0	0	62	0	0	11	0	0	0	0	0	26	0	0	9	0
OTU274	Firmicutes	Ruminococcaceae	0	0	0	0	0	26	0	0	18	1967	0	0	734	0	0	0	0	0	0	0	0	7	0	0	159	1009	0	0	297	0	61	0	18	187	0	0	6	6	0	0	0	0	0	0	0	0	0
OTU275	Firmicutes	Ruminococcaceae	36	0	0	0	22	10	40	0	32	10	0	8	0	0	0	0	0	0	0	0	0	11	0	6	21	136	10	143	41	65	0	0	0	0	6	6	0	0	0	0	0	3	7	0	0	0	0
OTU276	Firmicutes	Ruminococcaceae	0	0	0	0	117	9	0	1052	0	23	0	0	59	67	0	0	0	0	0	0	24	50	71	1069	0	11	0	0	35	0	13	0	9	24	16	18	0	8	14	0	0	0	0	253	0	13	0
OTU277	Firmicutes	Ruminococcaceae	748	0	0	0	5063	0	6	0	47	0	0	45	0	529	0	0	0	0	5546	0	0	0	86	760	0	0	0	0	0	0	0	0	0	0	0	0	0	0	0	7	0	0	111	0	0	0	0
OTU278	Firmicutes	Ruminococcaceae	16	0	0	0	93	0	37	26	37	94	6	128	0	0	0	2	0	0	0	6	62	4	53	33	0	16	21	79	22	9	51	0	0	0	0	0	0	0	0	0	0	0	0	0	0	0	0
OTU279	Firmicutes	Ruminococcaceae	179	0	0	305	4	6	9	0	26	27	0	0	26	19	0	0	0	0	41	0	0	0	0	0	0	0	12	16	65	0	9	143	47	35	0	25	0	7	0	110	34	0	30	0	0	4	0
OTU280	Firmicutes	Ruminococcaceae	42	0	16	0	0	8	82	162	5	28	12	7	0	0	0	0	0	38	26	0	7	0	98	41	28	37	0	35	0	9	0	26	0	12	26	32	51	0	0	23	0	0	24	0	0	12	0
OTU281	Firmicutes	Ruminococcaceae	0	0	0	0	0	11	14	16	362	0	12	21	0	10	0	21	0	0	0	0	0	0	0	0	0	0	0	0	125	39	0	20	12	0	0	0	0	0	0	0	0	0	0	0	0	0	0
OTU282	Firmicutes	Ruminococcaceae	0	25	13	10	0	0	15	0	0	9	43	0	74	0	26	1022	0	41	12	11	0	24	11	0	0	0	0	0	0	24	0	27	13	0	0	0	0	0	0	0	0	3	25	0	4	13	0
OTU283	Firmicutes	Ruminococcaceae	5	0	0	0	175	0	11	0	37	32	16	0	21	0	0	0	0	0	0	0	0	0	30	29	0	24	0	0	76	8	8	0	0	0	0	0	0	0	0	0	0	0	0	0	0	0	0
OTU284	Firmicutes	Ruminococcaceae	0	22	15	52	0	0	59	98	0	0	0	0	0	0	0	0	10	64	0	0	0	0	145	0	0	6	0	0	0	39	0	0	100	12	0	35	0	0	0	0	0	0	0	15	0	0	12
OTU285	Firmicutes	Ruminococcaceae	44	0	0	0	0	0	0	0	26	0	6	157	0	0	4	3	0	0	0	0	0	0	11	0	239	123	0	0	44	0	4	0	0	43	0	0	0	6	0	0	0	0	0	0	0	0	0
OTU286	Firmicutes	Ruminococcaceae	24	341	129	402	191	12	165	0	71	627	281	0	0	325	37	6	0	0	770	0	122	22	1811	45	225	84	9	541	59	277	37	236	0	137	75	44	0	0	0	62	0	0	15	126	0	4	0
OTU287	Firmicutes	Ruminococcaceae	0	547	0	0	46	0	0	44	33	123	66	141	952	0	0	0	0	0	100	111	18	0	0	312	0	56	0	44	116	0	29	0	223	0	0	0	121	114	0	65	0	0	0	0	0	0	0
OTU288	Firmicutes	Erysipelotrichaceae	0	0	0	0	41	15	0	178	141	116	0	48	0	0	0	0	0	0	175	0	0	418	295	0	0	0	147	0	0	0	0	0	0	0	0	0	0	191	769	188	0	0	0	0	0	0	665
OTU289	Firmicutes	Erysipelotrichaceae	728	275	0	249	620	81	0	129	108	391	308	95	168	29	1066	13	804	696	1681	232	1373	1296	337	18	189	208	281	5	632	0	295	1935	413	1409	0	370	0	331	383	245	761	0	683	2539	0	1207	0
OTU290	Firmicutes	Ruminococcaceae	0	0	50	215	143	103	0	0	0	466	369	0	17	0	0	0	0	0	0	0	118	16	0	0	47	206	0	0	5	11	5	0	0	0	108	0	0	13	12	0	0	23	0	0	13	5	0
OTU291	Firmicutes	Ruminococcaceae	0	0	0	0	0	0	515	0	67	0	0	0	0	0	0	0	0	0	0	0	0	0	0	0	0	0	0	0	0	0	0	13	0	4	0	25	16	0	0	22	0	0	0	0	0	0	17
OTU292	Firmicutes	Ruminococcaceae	0	0	9	0	119	0	0	104	5	0	0	0	6	0	34	0	2741	0	0	0	0	0	0	1009	0	0	0	0	0	0	49	0	0	0	94	7	6	6	0	0	0	0	0	0	0	0	0
OTU293	Firmicutes	Ruminococcaceae	114	0	530	0	502	11	294	0	39	0	0	307	0	384	0	0	0	0	0	0	0	0	0	714	95	322	0	910	976	0	32	131	16	65	0	0	0	25	0	0	0	0	0	0	0	304	0
OTU294	Firmicutes	Ruminococcaceae	0	88	399	938	48	45	0	242	232	20	52	15	928	46	7763	22	1267	0	53	0	532	0	0	0	0	0	0	0	0	215	0	33	0	0	0	12	0	0	0	51	18	268	0	48	0	0	56
OTU295	Firmicutes	Ruminococcaceae	0	0	0	0	0	27	0	0	0	0	0	0	0	0	0	0	0	0	0	0	0	0	0	23	0	0	0	0	0	0	99	0	0	0	33	0	0	0	0	0	0	0	0	0	0	0	0
OTU296	Firmicutes	Ruminococcaceae	53	196	30	118	302	239	480	0	58	177	40	241	0	0	611	0	310	168	134	0	128	23	72	0	69	57	41	153	0	676	0	21	0	7	0	0	6	0	0	9	10	82	0	10	0	0	9
OTU297	Firmicutes	Ruminococcaceae	0	0	0	0	0	16	0	0	7	0	0	0	0	0	0	0	0	0	0	0	0	0	0	17	1347	0	0	0	0	0	0	17	0	0	0	0	0	0	0	0	0	0	0	0	0	0	0
OTU298	Firmicutes	Ruminococcaceae	0	0	0	0	0	0	0	0	11	0	0	0	0	0	0	0	0	0	0	0	0	0	0	0	0	0	0	0	0	0	0	0	0	0	0	0	0	0	0	0	0	0	0	0	0	0	0
OTU299	Firmicutes	Ruminococcaceae	0	0	0	0	35	8	0	0	7	0	0	4	0	0	0	0	0	0	29	0	0	0	0	24	0	27	0	0	92	10	23	0	0	0	0	0	0	0	0	40	0	0	13	0	0	0	0
OTU300	Firmicutes	Ruminococcaceae	0	0	0	0	1460	0	0	0	13	14	0	0	0	727	0	6	0	0	0	0	0	0	0	523	0	0	0	0	282	0	20	0	0	0	0	48	0	0	0	0	0	0	0	0	0	0	0
OTU301	Firmicutes	Ruminococcaceae	12	0	14	0	11	0	0	10	0	0	0	0	9	0	0	0	0	0	0	6	0	0	0	0	0	0	0	0	0	0	14	59	0	58	0	0	0	4	0	124	9	5	0	0	0	0	0
OTU302	Firmicutes	Ruminococcaceae	0	0	0	0	0	0	0	0	0	0	0	0	0	0	0	0	0	0	0	0	0	0	0	0	0	0	0	0	59	0	0	0	0	0	0	0	0	0	0	0	0	0	0	0	0	0	0
OTU303	Firmicutes	Ruminococcaceae	0	0	0	7	0	0	0	17	0	0	0	0	0	0	0	34	12	18	0	0	16	0	0	0	0	0	0	22	0	0	0	100	0	0	82	0	0	0	0	0	0	0	0	9	0	0	24
OTU304	Firmicutes	Ruminococcaceae	0	0	27	0	3	0	0	0	0	0	0	0	4	0	0	0	9	120	0	32	14	0	7	0	0	0	0	0	0	0	0	19	0	15	0	4	7	0	6	0	0	0	0	0	12	9	0
OTU305	Firmicutes	Ruminococcaceae	89	11	0	0	14	15	247	9	17	13	108	0	7	0	6	0	6	0	13	63	15	11	0	17	0	16	0	7	15	45	17	0	16	18	0	32	22	20	0	0	15	0	13	9	0	10	6
OTU306	Firmicutes	Ruminococcaceae	0	0	0	0	0	8	0	0	25	0	0	0	0	0	0	0	0	0	0	0	0	0	0	0	0	0	0	0	14	0	0	0	0	0	0	0	0	0	0	0	0	0	0	0	0	0	0
OTU307	Firmicutes	Ruminococcaceae	0	0	0	0	144	82	8	0	48	0	0	8	0	0	0	0	0	0	485	926	0	0	555	111	32	30	0	0	27	75	0	0	0	0	0	0	0	0	0	21	0	0	0	0	0	0	0
OTU308	Firmicutes	Ruminococcaceae	0	0	0	0	0	14	0	0	0	0	0	0	0	0	0	0	0	0	0	0	0	0	0	0	0	0	0	0	0	0	0	0	0	0	0	0	0	0	0	0	0	0	0	0	0	0	0
OTU309	Firmicutes	Ruminococcaceae	0	0	0	0	61	101	0	62	76	0	9	12	0	26	0	0	0	0	60	0	0	0	0	22	55	0	34	0	0	0	0	0	4	0	14	0	0	0	0	0	8	0	0	0	0	7	0
OTU310	Firmicutes	Ruminococcaceae	94	17	0	0	6	8	28	0	16	24	5	0	0	10	0	0	0	0	4	16	0	40	0	0	0	7	0	0	168	49	0	64	0	0	0	0	0	0	0	0	0	0	0	0	3	0	0
OTU311	Firmicutes	Ruminococcaceae	0	0	22	32	0	3	13	0	18	0	0	0	0	0	0	0	0	0	0	0	0	0	0	37	0	0	0	85	50	0	0	0	0	0	0	2	0	0	0	0	0	0	0	0	7	0	0
OTU312	Firmicutes	Ruminococcaceae	44	0	0	0	125	105	0	0	15	0	0	25	0	0	0	0	0	0	0	143	32	0	0	28	0	0	0	0	0	0	0	0	0	37	0	0	0	0	0	0	0	0	49	0	0	0	0
OTU313	Firmicutes	Ruminococcaceae	0	0	0	0	0	0	0	0	0	0	0	0	0	0	0	0	0	0	0	0	0	0	0	0	0	0	0	0	0	0	0	0	0	0	0	20	9	0	0	0	23	0	0	9	43	12	8
OTU314	Firmicutes	Ruminococcaceae	0	0	0	6	0	0	0	0	0	0	139	0	16	0	0	19	5	25	0	19	0	0	46	0	7	0	0	0	5	0	5	106	18	21	36	12	233	110	90	34	11	14	44	203	231	214	39
OTU315	Firmicutes	Ruminococcaceae	60	1970	1468	190	339	822	961	45	115	77	798	25	309	27	182	12	1175	1099	182	1041	70	125	67	62	349	168	228	530	303	54	30	826	883	1140	0	114	1017	1483	1439	1810	2013	862	187	1999	0	602	2035
OTU316	Firmicutes	Ruminococcaceae	0	0	0	26	160	115	0	42	30	0	74	15	131	0	20	0	0	82	37	158	27	0	73	0	65	16	88	0	19	17	0	182	165	371	1936	99	204	87	948	136	651	869	22	432	0	56	0
OTU317	Firmicutes	Ruminococcaceae	27	153	0	0	67	65	250	107	56	0	294	10	0	32	53	0	193	108	145	393	0	14	25	0	90	48	132	2097	499	106	153	3874	187	693	0	328	1406	210	305	557	4762	4082	157	1706	885	2670	4883
OTU318	Firmicutes	Ruminococcaceae	0	0	0	0	0	19	0	0	0	0	0	0	0	0	0	0	0	0	0	11	0	0	0	0	0	0	0	0	0	0	0	0	0	0	0	0	0	0	0	0	0	0	0	731	0	0	0
OTU319	Firmicutes	Ruminococcaceae	0	0	21	0	0	0	41	0	0	0	0	0	18	0	0	0	0	0	0	0	0	0	0	49	0	0	41	0	0	0	0	0	0	48	350	0	0	0	153	1174	0	0	0	0	0	251	0
OTU320	Firmicutes	Ruminococcaceae	27	268	117	135	0	31	265	0	22	0	77	0	128	0	0	0	28	0	0	85	47	57	9	27	34	0	0	49	64	23	13	0	21	20	40	44	9	0	18	10	6	162	57	0	63	34	180
OTU321	Firmicutes	Ruminococcaceae	25	0	0	0	84	55	0	0	0	0	0	22	0	0	52	0	0	0	0	0	0	69	0	66	0	44	27	0	0	101	0	0	0	0	0	0	0	0	0	0	0	0	0	0	0	0	0
OTU322	Firmicutes	Ruminococcaceae	32	0	0	0	392	305	270	0	138	33	61	132	0	197	831	17	0	0	56	309	0	62	0	73	0	220	40	0	145	0	176	10	0	0	6	0	0	0	0	0	33	0	53	0	0	24	21
OTU323	Firmicutes	Ruminococcaceae	0	0	0	0	630	32	0	0	20	9	514	158	0	0	0	30	0	0	528	323	0	0	0	0	633	0	206	0	0	62	619	0	0	0	0	0	0	9	0	0	0	37	16	0	0	0	0
OTU324	Firmicutes	Ruminococcaceae	2265	393	0	733	717	202	2507	2861	91	26	291	106	0	416	2342	0	1135	170	1386	652	2116	70	429	532	217	81	35	734	25	1375	147	103	0	0	0	0	34	0	8	18	50	0	37	10	0	108	71
OTU325	Firmicutes	Ruminococcaceae	0	0	0	0	0	0	0	46	15	0	0	0	0	0	0	0	0	0	0	0	0	96	0	82	0	0	0	0	0	0	0	0	0	0	0	0	0	0	0	0	0	0	0	0	0	0	0
OTU326	Firmicutes	Ruminococcaceae	329	3313	390	3524	2377	3339	5679	1930	721	690	703	1084	9138	3496	2053	99	3076	3323	2112	856	889	2992	1687	2092	494	1817	1189	2903	1030	4841	91	132	51	102	84	81	76	53	0	164	583	682	444	0	118	170	189
OTU327	Firmicutes	Ruminococcaceae	0	29	0	0	26	0	191	0	22	26	0	32	0	0	0	0	0	0	0	0	0	0	0	16	0	0	0	0	0	0	0	0	0	26	0	0	0	0	0	24	0	0	0	0	0	0	0
OTU328	Firmicutes	Ruminococcaceae	97	1596	1433	3390	1078	2124	736	1052	610	895	1069	649	2085	2147	2763	30	1681	1643	1415	4623	1996	712	1303	526	453	1216	967	2444	1591	1476	585	90	30	38	476	26	61	22	161	104	2569	257	813	13	270	166	1109
OTU329	Firmicutes	Ruminococcaceae	0	0	0	0	0	0	0	0	0	0	0	0	0	0	0	0	0	0	0	0	0	0	0	0	295	0	0	0	0	0	0	0	0	0	0	0	0	0	0	0	0	0	0	0	0	0	0
OTU330	Firmicutes	Ruminococcaceae	0	0	0	0	0	0	0	0	38	0	0	0	0	0	0	0	0	0	0	0	0	0	0	0	0	0	170	0	0	0	0	0	0	0	0	0	0	0	0	0	0	0	0	0	0	0	0
OTU331	Firmicutes	Ruminococcaceae	0	0	0	0	0	0	0	0	0	0	0	0	0	0	0	0	0	0	0	0	0	0	0	0	0	0	0	0	0	0	0	0	0	0	0	0	0	0	0	0	0	0	0	0	0	0	0
OTU332	Firmicutes	Ruminococcaceae	0	0	0	0	38	322	0	0	9	0	0	0	0	0	0	191	0	0	0	0	0	0	0	10	36	0	0	0	0	0	0	0	8	0	23	0	0	0	8	21	0	7428	0	6	0	0	9
OTU333	Firmicutes	Ruminococcaceae	579	137	0	0	0	24	194	421	264	302	0	58	0	125	0	31	0	811	843	456	23	0	562	289	0	0	0	173	118	143	27	344	43	209	25	5	0	13	0	0	0	0	38	29	188	0	50
OTU334	Firmicutes	Ruminococcaceae	0	0	0	0	0	0	0	0	0	0	0	0	184	0	0	0	1377	0	0	0	0	0	0	0	11	894	33	0	0	203	0	0	0	0	0	0	313	8	0	660	0	0	60	0	0	0	0
OTU335	Firmicutes	Ruminococcaceae	19	39	17	24	107	94	39	42	37	13	142	14	28	9	115	0	46	42	68	72	49	101	135	33	16	46	12	0	100	57	15	0	0	0	0	0	0	0	0	0	0	0	6	0	0	0	27
OTU336	Firmicutes	Ruminococcaceae	128	171	0	427	26	701	175	267	41	38	16	124	0	0	29	0	0	0	0	62	0	0	0	18	15	61	40	927	80	43	0	255	0	0	146	106	0	90	0	43	2385	0	113	78	0	0	203
OTU337	Firmicutes	Ruminococcaceae	13	24	526	0	75	0	60	20	69	0	0	38	0	369	0	0	0	0	2028	191	197	11	1548	0	74	30	181	0	0	46	1184	0	1848	53	0	0	1352	501	3121	0	39	0	239	0	0	5540	0
OTU338	Firmicutes	Ruminococcaceae	0	74	0	0	52	20	29	67	26	0	22	0	47	0	0	0	0	0	106	33	0	0	41	289	0	60	0	55	61	63	40	37	13	124	39	39	0	16	19	40	0	0	61	16	0	33	67
OTU339	Firmicutes	Ruminococcaceae	0	0	0	0	0	0	0	0	0	33	16	0	0	0	0	0	0	0	0	0	0	0	175	30	0	49	0	0	0	48	0	30	64	0	0	0	11	337	0	69	0	0	0	0	0	0	0
OTU340	Firmicutes	Ruminococcaceae	21	0	0	0	42	0	0	0	0	0	10	0	0	0	0	0	0	0	0	0	0	0	37	0	0	0	0	0	0	0	0	0	0	26	74	0	0	7	0	16	0	0	0	0	0	0	0
OTU341	Firmicutes	Ruminococcaceae	0	0	0	0	34	0	0	0	0	0	36	0	0	0	0	0	0	0	0	0	0	14	0	6	0	39	26	0	0	0	24	10	0	0	159	0	8	18	0	9	0	0	133	0	0	0	0
OTU342	Firmicutes	Ruminococcaceae	55	0	0	0	0	0	0	77	0	0	0	0	0	0	0	0	0	0	0	0	0	59	0	0	0	0	0	0	0	0	0	44	0	0	29	0	0	31	0	0	0	26	0	0	0	0	33
OTU343	Firmicutes	Ruminococcaceae	228	0	0	0	32	22	39	55	49	44	131	0	0	0	15	12	0	0	49	0	13	0	0	74	59	97	0	0	656	16	33	31	14	14	1516	9	9	0	0	0	0	0	163	0	0	30	0
OTU344	Firmicutes	Ruminococcaceae	0	0	0	0	0	0	0	0	0	0	0	0	0	0	0	0	0	0	0	0	0	0	0	33	0	0	0	0	0	0	0	0	0	0	53	0	0	0	0	0	0	0	0	0	0	0	0
OTU345	Firmicutes	Ruminococcaceae	57	0	0	0	53	0	0	0	29	0	0	15	0	0	0	0	0	0	0	0	0	23	0	0	0	0	0	0	112	0	0	0	0	0	69	0	8	0	0	0	0	0	0	0	0	0	0
OTU346	Firmicutes	Ruminococcaceae	0	0	0	0	0	0	0	0	0	0	0	0	0	0	0	0	0	0	0	0	0	0	0	0	0	0	0	0	0	0	0	0	0	0	0	0	0	0	0	0	0	0	0	0	0	0	0
OTU347	Firmicutes	Ruminococcaceae	0	0	0	0	0	0	0	0	0	0	0	0	30	0	0	0	0	0	0	0	15	0	0	0	29	0	0	0	0	0	0	0	0	20	0	0	0	0	0	31	0	0	43	0	0	0	0
OTU348	Firmicutes	Ruminococcaceae	33	80	18	0	146	0	59	37	36	48	75	0	44	26	0	0	0	33	170	12	0	0	103	67	0	246	0	0	119	40	76	423	6	55	8	36	25	20	0	63	0	0	208	18	0	0	17
OTU349	Firmicutes	Ruminococcaceae	156	183	0	0	406	117	87	409	134	206	440	90	100	147	33	0	0	41	721	679	191	54	89	393	207	331	21	1199	841	73	338	54	65	51	35	0	11	42	10	102	0	7	53	0	0	20	9
OTU350	Firmicutes	Ruminococcaceae	225	622	204	156	941	147	562	349	112	561	171	49	362	97	127	16	0	205	600	792	0	364	982	203	221	280	56	26	327	359	95	572	434	238	62	32	252	37	52	414	10	64	75	12	15	89	80
OTU351	Firmicutes	Ruminococcaceae	0	0	0	0	0	0	0	0	0	0	0	0	0	0	0	0	0	0	0	0	0	0	0	0	0	0	0	0	0	0	0	0	0	0	0	0	0	0	0	0	0	0	0	0	0	0	0
OTU352	Firmicutes	Ruminococcaceae	88	48	0	0	111	0	32	109	99	14	58	16	0	38	0	17	0	0	90	0	0	25	538	35	0	47	0	163	90	29	53	72	147	116	15	9	60	114	174	65	0	0	22	54	0	20	0
OTU353	Firmicutes	Ruminococcaceae	0	0	0	0	0	5	0	0	0	0	0	0	0	0	0	0	0	0	0	0	0	0	80	138	0	83	0	0	56	0	0	0	0	0	0	0	0	0	0	0	0	0	141	0	0	0	0
OTU354	Firmicutes	Ruminococcaceae	12	0	0	0	45	0	9	0	24	0	0	7	0	0	0	0	0	0	85	0	0	13	29	9	0	39	0	0	67	0	18	0	0	14	0	0	0	0	0	8	0	0	0	0	0	0	0
OTU355	Firmicutes	Ruminococcaceae	38	0	41	0	0	26	19	0	0	0	0	0	0	76	0	0	11	0	72	0	0	0	50	167	0	0	0	364	0	53	47	346	0	204	0	95	134	14	9	121	0	12	20	99	0	93	0
OTU356	Firmicutes	Ruminococcaceae	0	172	0	0	0	0	0	256	17	81	0	0	21	0	68	0	0	0	0	0	52	0	0	0	49	125	0	0	31	0	0	220	105	52	34	0	104	17	0	0	0	0	114	24	0	0	0
OTU357	Firmicutes	Ruminococcaceae	0	0	0	0	0	0	0	0	0	0	0	0	0	0	0	0	0	0	0	0	0	0	0	0	0	0	0	0	0	0	0	0	0	0	0	0	0	0	0	0	0	0	0	0	0	0	0
OTU358	Firmicutes	Ruminococcaceae	0	0	0	0	0	0	0	0	0	0	0	0	0	0	0	0	0	0	0	0	0	0	0	0	0	0	0	0	13	0	0	0	0	0	0	0	0	0	0	0	0	0	0	0	0	0	0
OTU359	Firmicutes	Ruminococcaceae	0	0	0	0	76	17	0	0	35	0	0	0	0	0	0	0	0	175	0	27	0	0	0	0	0	0	0	0	14	0	0	0	0	0	6	13	0	0	0	0	0	0	52	0	0	0	0
OTU360	Firmicutes	NA	23	0	0	0	68	0	0	50	73	15	30	19	105	43	0	0	0	0	0	0	0	0	0	33	0	149	0	0	170	51	50	53	61	40	0	0	32	32	0	21	0	0	47	53	0	0	0
OTU361	Firmicutes	Ruminococcaceae	0	0	0	0	0	0	0	0	0	0	0	0	0	0	0	0	0	0	0	0	0	0	0	0	0	0	0	0	31	0	0	0	0	0	0	0	0	0	0	0	0	0	0	0	0	0	0
OTU362	Firmicutes	NA	344	566	0	0	120	0	536	0	158	0	0	166	0	0	0	7	0	0	0	0	0	0	0	0	0	316	0	0	0	0	0	0	0	0	0	0	0	0	0	0	0	0	16	0	0	0	0
OTU363	Firmicutes	NA	64	0	0	0	0	0	0	0	0	1180	0	0	0	0	0	0	0	0	0	0	0	0	0	305	0	0	0	0	0	0	0	0	0	0	0	0	0	0	0	9	0	0	0	0	0	0	0
OTU364	Firmicutes	NA	0	47	0	0	401	0	0	0	61	0	0	0	4	16	0	0	0	0	0	0	0	0	194	0	0	0	0	0	185	0	0	0	0	0	0	26	0	0	0	0	0	0	0	0	0	0	0
OTU365	Firmicutes	NA	0	0	0	0	0	0	0	0	19	32	0	0	0	26	0	0	4	0	0	0	0	155	0	0	0	46	0	0	0	147	0	0	0	0	0	0	0	0	0	0	0	0	0	0	0	0	0
OTU366	Firmicutes	NA	39	0	0	0	206	30	151	0	111	156	0	28	0	0	0	25	0	0	141	0	0	42	0	29	0	318	19	55	0	0	0	0	0	0	0	11	0	0	0	0	0	0	0	0	0	0	0
OTU367	NA	NA	220	0	0	5	1326	0	0	0	23	0	128	31	0	0	5	0	0	0	487	0	0	0	0	0	5	0	6	0	0	0	0	0	0	0	0	0	0	0	0	0	0	0	0	0	0	0	0
OTU368	Firmicutes	NA	0	0	57	0	0	0	0	187	0	0	0	0	0	37	0	0	0	0	640	0	0	0	0	10	0	0	0	0	0	0	107	0	0	0	0	0	0	0	0	0	0	0	0	0	0	0	0
OTU369	Firmicutes	NA	16	0	0	0	0	14	0	0	5	0	0	0	0	0	0	0	0	0	0	0	0	0	0	0	0	0	0	0	0	0	0	0	0	0	0	0	0	0	0	0	0	0	0	0	0	0	0
OTU370	NA	NA	0	0	0	0	67	0	20	0	20	0	0	0	203	20	0	0	0	185	0	0	68	0	60	0	0	0	0	0	155	0	0	0	0	0	0	0	0	0	0	0	0	0	0	0	0	0	0
OTU371	Firmicutes	Christensenellaceae	1038	0	0	0	0	17	0	0	107	0	0	0	2	0	0	10	4	0	0	0	0	0	770	81	0	0	0	0	0	0	0	0	0	0	0	0	0	0	0	0	0	0	228	0	0	0	0
OTU372	Firmicutes	Christensenellaceae	0	0	0	0	0	0	0	0	0	0	0	0	0	0	0	0	0	0	0	0	0	0	0	0	0	0	0	0	0	0	0	0	0	0	0	0	0	0	0	0	0	0	0	0	0	0	0
OTU373	Firmicutes	NA	3050	4	5	6	10	26	18	0	64	0	2	55	0	0	4	5	0	0	2	0	1918	7	916	333	14	12	7	9	4928	13	1064	0	0	0	0	0	0	0	0	3	0	0	141	0	0	0	0
OTU374	Firmicutes	Lachnospiraceae	129	0	272	24	41	29	29	224	181	40	25	697	280	184	0	29	162	0	0	196	1130	48	0	43	2515	0	4337	0	0	110	61	172	61	6	28	0	11	0	0	0	0	0	63	0	0	9	0
OTU375	Firmicutes	Lachnospiraceae	0	0	0	0	0	0	0	0	0	0	26	32	0	0	0	0	0	0	0	0	0	0	0	0	19	0	0	0	0	0	0	0	0	10	30	0	17	0	0	0	0	0	11	0	0	0	0
OTU376	Firmicutes	Lachnospiraceae	23	67	0	0	15	0	16	24	4	155	27	0	8	6	0	0	8	29	0	0	36	0	21	0	0	43	0	24	0	0	0	12	0	0	45	5	0	0	19	0	0	0	0	19	0	6	6
OTU377	Firmicutes	Lachnospiraceae	79	355	235	0	514	1519	188	0	128	848	691	148	1393	548	1750	18	0	1008	305	273	1819	859	863	0	893	273	560	21	0	1276	60	770	70	138	295	19	151	12	141	239	182	0	10	17	110	63	92
OTU378	Firmicutes	Lachnospiraceae	0	0	0	0	0	38	0	0	21	0	0	0	0	0	0	0	0	0	0	0	154	28	0	0	0	65	109	0	0	0	0	0	0	0	0	0	0	0	0	0	0	0	0	0	0	0	0
OTU379	Firmicutes	Lachnospiraceae	0	0	0	0	200	47	329	8	32	61	0	13	0	172	0	0	277	0	0	0	0	0	0	44	0	0	0	0	0	60	0	0	0	5	0	0	0	0	0	0	0	0	0	0	0	0	0
OTU380	Firmicutes	Lachnospiraceae	0	0	230	384	0	24	0	0	8	0	114	0	0	0	66	0	0	0	0	0	0	22	0	0	269	33	0	65	0	0	0	31	0	0	169	0	0	0	0	0	0	0	0	0	0	0	0
OTU381	Firmicutes	Lachnospiraceae	511	0	84	0	44	197	291	0	26	0	0	0	0	77	0	0	0	0	16	0	0	134	0	199	497	140	0	0	11	43	32	1120	17	8	0	0	105	12	0	0	0	0	31	0	0	0	0
OTU382	Firmicutes	Lachnospiraceae	8	27	5	1986	2356	73	20	0	167	0	0	457	0	0	5	26	538	9	409	4859	3537	26	364	33	461	172	167	17	14	297	0	206	82	100	85	13	32	0	19	9	0	0	64	0	0	0	0
OTU383	Firmicutes	Lachnospiraceae	102	253	461	54	1015	127	791	1292	360	45	100	65	700	11	119	19	1947	23	157	2069	1464	1010	1343	183	38	517	117	374	79	203	31	34	5	7	283	0	39	33	38	5	13	31	0	0	25	83	63
OTU384	Firmicutes	Lachnospiraceae	0	35	0	0	39	0	74	259	0	0	0	0	0	0	0	0	0	0	0	0	0	258	0	56	0	0	0	0	0	0	0	0	0	0	0	0	0	0	0	0	0	0	0	0	0	0	0
OTU385	Firmicutes	Lachnospiraceae	16	0	17	0	14	0	0	15	0	0	44	38	0	0	39	0	0	0	25	13	0	12	0	0	10	37	0	0	17	18	5	0	0	0	0	8	0	0	11	0	0	0	15	0	0	0	0
OTU386	Firmicutes	Lachnospiraceae	0	24	0	45	0	18	0	0	12	0	0	0	7	0	0	83	6	0	12	8	29	0	17	0	0	0	14	57	0	0	0	0	0	0	0	0	0	0	0	0	0	0	22	5	0	0	0
OTU387	Firmicutes	Lachnospiraceae	1562	149	0	0	2794	448	14	0	92	3506	0	1595	0	18	0	15	0	0	0	5	1790	1510	10135	4113	0	12	6	16	0	604	444	0	0	16	20	11	22	0	0	0	0	0	247	0	0	30	0
OTU388	Firmicutes	Lachnospiraceae	0	65	0	0	2388	0	42	0	89	0	0	0	229	0	0	0	0	0	1291	0	0	0	125	553	0	285	0	122	342	0	181	0	0	0	13	0	0	183	0	16	0	0	172	0	0	311	0
OTU389	Firmicutes	Lachnospiraceae	240	2540	1276	6183	4441	3854	1016	228	1451	1397	294	1195	288	4497	1848	2844	4172	2032	5167	5878	1533	10858	3476	323	1735	5369	586	552	99	7964	96	221	530	313	324	244	220	91	765	185	415	1370	122	159	48	975	2943
OTU390	Firmicutes	Lachnospiraceae	188	0	40	134	45	153	73	283	114	159	39	47	94	533	1210	0	1191	583	430	216	0	0	0	0	380	99	1409	42	0	477	0	33	0	87	83	151	11	31	77	0	191	255	0	116	44	0	0
OTU391	Firmicutes	Lachnospiraceae	0	0	0	0	0	0	0	0	0	0	0	0	0	0	0	0	0	0	0	0	83	0	0	0	218	0	179	0	0	49	0	0	0	0	0	0	0	0	0	0	0	0	0	0	0	0	0
OTU392	Firmicutes	Lachnospiraceae	0	0	58	0	0	117	130	45	11	4	19	31	13	11	0	0	0	0	0	0	0	0	0	0	10	0	0	20	11	0	0	0	0	0	0	0	0	0	0	0	0	0	0	0	0	0	0
OTU393	Firmicutes	Lachnospiraceae	13	23	0	29	4	10	0	0	0	20	13	4	14	0	0	0	9	24	0	0	30	11	7	0	0	0	0	0	12	8	0	4	0	0	11	0	9	4	15	0	4	0	16	5	0	11	56
OTU394	Firmicutes	Lachnospiraceae	39	53	36	56	84	14	45	89	92	264	55	22	183	72	216	0	69	477	206	72	525	428	240	23	86	52	33	9	24	113	15	0	0	0	7	0	12	0	14	0	12	8	310	0	54	6	8
OTU395	Firmicutes	Lachnospiraceae	0	0	0	0	0	0	0	29	0	0	9	0	5	0	0	0	0	0	0	18	0	0	0	0	5	9	0	0	18	0	0	0	0	0	16	0	0	0	0	0	0	0	0	0	0	3	0
OTU396	Firmicutes	Lachnospiraceae	201	126	32	257	206	33	65	110	72	25	71	49	109	35	96	13	65	776	67	130	63	73	95	31	72	61	143	40	44	53	35	20	73	35	23	265	19	26	233	14	307	38	189	49	79	14	54
OTU397	Firmicutes	Lachnospiraceae	22	0	0	0	20	13	13	11	0	0	9	0	14	0	0	0	0	0	0	11	18	0	14	11	0	11	0	23	17	0	0	0	0	0	0	0	0	0	0	0	0	0	0	0	8	0	0
OTU398	Firmicutes	Lachnospiraceae	141	499	80	323	395	112	203	268	80	83	165	141	358	233	814	1058	249	731	230	531	229	225	198	58	154	487	101	193	319	182	71	60	39	16	73	44	28	62	345	48	202	75	136	105	610	64	142
OTU399	Firmicutes	Lachnospiraceae	16	9	16	50	44	31	36	11	33	0	0	14	20	15	0	86	0	0	45	44	35	25	132	0	36	27	37	71	0	20	23	8	11	12	32	22	6	6	14	34	94	0	24	0	0	12	21
OTU400	Firmicutes	Lachnospiraceae	0	0	0	0	0	0	0	0	0	0	0	0	7	0	0	110	5	18	0	0	0	0	0	0	0	0	0	0	0	0	0	0	0	0	0	0	0	0	0	0	0	0	0	0	68	0	0
OTU401	Firmicutes	Lachnospiraceae	19	14	0	9	16	0	0	0	0	0	0	17	0	0	0	0	10	0	17	28	9	10	14	17	0	0	0	16	25	0	0	0	0	0	0	14	8	0	0	0	0	0	21	15	0	0	13
OTU402	Firmicutes	Lachnospiraceae	23	121	70	133	56	162	38	117	28	16	31	21	60	45	68	0	38	28	24	142	53	60	62	11	62	15	54	220	48	91	25	40	42	40	23	11	89	44	227	49	91	17	24	123	215	164	203
OTU403	Firmicutes	Lachnospiraceae	47	130	25	97	84	33	37	89	87	366	81	114	186	199	217	0	31	226	98	136	257	736	152	72	151	75	74	22	113	162	73	38	51	68	154	336	39	19	269	46	260	139	132	37	0	105	185
OTU404	Firmicutes	Lachnospiraceae	75	23	0	0	131	22	0	83	61	80	0	0	47	40	0	0	0	0	86	105	0	0	342	0	40	58	34	0	80	117	0	22	33	0	0	0	0	26	0	39	0	0	0	0	0	0	0
OTU405	Firmicutes	Lachnospiraceae	35	10	28	216	180	65	31	21	40	44	11	13	131	50	60	0	85	23	29	124	36	67	0	25	72	51	23	32	119	41	0	0	0	0	12	5	0	0	0	0	0	0	0	0	0	0	0
OTU406	Firmicutes	Lachnospiraceae	0	0	0	0	0	0	0	0	0	0	0	0	49	0	0	1860	0	37	0	0	0	0	0	0	0	0	0	0	0	0	0	0	0	0	0	0	0	0	0	0	0	0	0	0	0	0	0
OTU407	Firmicutes	Lachnospiraceae	0	0	0	0	0	0	0	0	0	0	0	0	0	23	0	0	0	0	0	0	0	0	0	29	0	760	0	0	428	0	0	0	0	0	0	0	0	8	0	0	0	0	60	0	0	0	0
OTU408	Firmicutes	Lachnospiraceae	37	49	85	1090	0	17	40	0	22	0	60	0	0	0	40	0	45	34	23	68	10	14	63	0	52	25	35	155	60	61	0	12	295	55	8	5	21	6	46	0	174	29	0	0	0	75	80
OTU409	Firmicutes	Lachnospiraceae	0	0	0	0	0	0	0	0	0	0	0	0	0	0	0	27	0	0	0	0	0	0	9	0	13	0	0	0	6	0	0	0	0	18	0	0	0	0	0	0	0	0	0	0	0	0	0
OTU410	Firmicutes	Lachnospiraceae	275	55	254	325	556	2502	1710	1690	466	1737	130	1639	1483	98	141	14	1475	742	2070	4441	319	725	209	608	2030	897	455	492	208	337	11	455	307	595	177	63	90	56	199	114	6	59	326	0	139	503	403
OTU411	Firmicutes	Lachnospiraceae	0	0	0	0	521	30	0	0	35	66	0	0	0	0	0	0	0	0	375	283	0	0	0	128	0	0	0	0	0	0	0	115	0	0	0	19	0	0	0	0	0	0	0	0	0	0	0
OTU412	Firmicutes	Lachnospiraceae	0	0	0	0	0	0	0	0	30	0	0	0	0	0	0	0	0	0	0	0	0	0	0	0	0	0	0	0	0	0	0	0	0	0	0	0	0	0	0	0	0	0	0	0	0	0	0
OTU413	Firmicutes	Lachnospiraceae	0	0	0	0	0	0	0	0	52	0	0	0	0	0	0	0	0	0	0	0	0	34	0	0	0	46	7	0	0	0	0	0	0	0	0	0	0	0	0	0	0	0	0	0	0	0	0
OTU414	Firmicutes	Lachnospiraceae	57	125	180	350	250	225	103	332	130	342	122	26	496	191	295	0	318	100	146	42	327	168	145	198	270	209	69	142	309	140	0	0	0	0	5	0	0	0	0	0	0	0	11	0	0	0	0
OTU415	Firmicutes	Lachnospiraceae	29	0	0	0	0	23	0	70	0	0	0	29	0	0	0	0	0	0	0	0	0	136	0	119	0	59	0	0	258	47	0	0	0	0	0	0	0	0	0	0	0	0	0	0	0	0	0
OTU416	Firmicutes	Lachnospiraceae	0	0	93	398	34	251	29	523	72	0	13	42	0	71	25	0	0	0	78	0	0	77	179	0	62	168	0	168	27	0	27	0	0	0	0	0	0	0	0	0	0	0	0	0	0	0	0
OTU417	Firmicutes	Lachnospiraceae	0	20	0	0	0	0	0	0	0	0	23	0	34	0	0	224	0	29	0	0	0	12	53	0	0	12	0	0	0	0	0	0	0	0	0	0	0	5	0	0	0	8	0	0	0	0	0
OTU418	Firmicutes	Lachnospiraceae	0	0	0	0	0	23	0	0	0	0	0	0	0	0	0	0	0	0	0	0	0	0	0	0	0	0	0	0	0	0	11	0	0	0	0	0	9	0	0	0	0	0	0	0	0	0	0
OTU419	Firmicutes	Lachnospiraceae	0	0	0	0	0	150	5	0	0	0	0	0	0	0	0	0	0	0	0	0	0	71	0	0	0	0	0	0	0	0	0	0	0	0	0	0	0	0	0	206	0	0	0	0	0	0	0
OTU420	Firmicutes	Lachnospiraceae	0	0	0	0	0	8	0	0	0	0	0	0	0	0	0	0	0	0	0	0	0	0	0	0	0	10	0	0	0	0	17	0	0	0	0	0	0	0	0	0	0	0	0	0	0	0	0
OTU421	Firmicutes	Lachnospiraceae	37	266	32	85	277	28	90	38	49	155	174	36	270	209	105	0	189	270	170	258	573	499	359	99	268	40	39	11	100	148	25	4	22	0	10	0	5	0	0	0	0	0	0	0	0	5	8
OTU422	Firmicutes	Lachnospiraceae	88	64	60	85	76	0	0	160	26	92	78	16	123	46	48	0	0	0	0	62	37	186	126	0	60	17	27	0	41	56	0	0	0	0	0	0	0	0	0	0	0	0	10	6	0	0	0
OTU423	Firmicutes	Lachnospiraceae	0	0	32	39	61	16	18	164	20	119	25	0	95	28	127	600	90	305	17	48	68	47	39	13	0	12	13	23	29	127	0	0	9	0	0	0	0	0	0	0	12	0	8	0	3	3	0
OTU424	Firmicutes	Lachnospiraceae	0	0	0	415	0	25	34	0	18	23	0	12	0	0	37	0	34	0	0	0	79	83	155	16	0	23	0	0	48	46	0	4	0	0	0	0	4	0	8	0	0	0	21	0	0	0	0
OTU425	Firmicutes	Lachnospiraceae	0	46	0	308	109	0	0	0	0	20	0	0	0	22	0	0	0	0	0	0	0	0	67	0	0	0	23	20	0	0	14	0	0	0	0	0	0	0	0	0	0	0	0	0	0	0	0
OTU426	Firmicutes	Lachnospiraceae	0	0	0	0	0	0	0	2147	0	0	0	0	0	0	0	0	0	0	0	0	0	0	0	0	0	0	0	0	0	0	0	0	0	0	0	0	0	0	0	0	0	0	0	0	0	0	0
OTU427	Firmicutes	Lachnospiraceae	10	15	10	0	109	12	13	0	15	9	0	0	9	0	0	0	140	0	0	0	10	0	49	0	0	296	0	0	14	8	0	17	0	17	19	18	5	4	0	4	0	0	51	0	0	0	0
OTU428	Firmicutes	Lachnospiraceae	0	0	21	24	25	36	19	24	11	0	16	0	57	18	0	0	0	0	0	0	19	0	18	0	19	24	0	25	0	30	0	0	0	4	0	0	0	0	0	0	0	0	0	0	0	0	0
OTU429	Firmicutes	Lachnospiraceae	29	94	34	37	52	95	38	198	45	29	37	27	38	13	34	0	62	45	51	27	100	51	0	23	26	84	47	71	37	25	8	0	0	0	7	0	0	0	0	0	0	11	0	0	0	0	4
OTU430	Firmicutes	Lachnospiraceae	0	123	29	51	19	52	129	21	55	14	64	25	96	37	34	0	164	11	61	51	112	80	33	0	115	95	43	36	81	60	0	0	0	0	0	6	0	0	0	0	0	0	19	0	0	0	0
OTU431	Firmicutes	Lachnospiraceae	0	0	0	0	0	0	0	0	0	0	0	0	0	0	0	0	0	0	0	0	0	0	0	0	0	0	0	0	0	0	0	0	0	0	0	0	0	0	0	0	0	0	0	0	0	0	0
OTU432	Firmicutes	Lachnospiraceae	0	84	0	7	127	13	38	0	35	22	4	0	0	5	0	0	0	0	18	0	32	0	327	0	0	160	0	6	238	0	22	72	21	33	0	0	68	26	33	21	0	0	173	0	24	4	0
OTU433	Firmicutes	Lachnospiraceae	223	78	25	368	177	81	181	325	64	304	789	202	334	295	306	1876	105	801	125	128	773	395	166	120	56	178	106	92	157	367	63	547	31	29	119	189	12	31	235	31	92	73	763	70	192	19	19
OTU434	Firmicutes	Lachnospiraceae	0	0	0	0	0	0	99	0	0	0	0	0	60	0	0	272	0	0	0	0	0	0	0	0	0	0	0	711	0	92	0	11	0	0	0	0	0	0	0	0	0	0	0	0	131	0	0
OTU435	Firmicutes	NA	6	0	81	0	178	189	5	25	42	0	60	9	85	21	34	0	848	104	0	305	153	45	0	0	0	183	181	19	8	0	0	0	0	18	19	0	0	4	0	0	0	0	0	0	7	0	0
OTU436	Firmicutes	Lachnospiraceae	0	0	10	0	0	20	0	30	0	103	28	13	44	57	28	0	0	0	10	14	42	618	34	0	41	0	99	0	0	0	0	0	7	0	28	0	12	0	17	6	0	0	0	0	0	0	17
OTU437	Firmicutes	Lachnospiraceae	0	0	28	10	0	27	279	75	48	0	60	0	31	8	158	0	0	0	0	11	93	8	55	0	27	90	34	253	62	111	5	0	32	0	0	0	9	7	0	0	7	0	9	27	0	11	10
OTU438	Firmicutes	Lachnospiraceae	0	79	37	18	0	59	0	83	66	0	110	0	224	0	39	0	844	975	395	0	1105	0	0	0	121	0	330	34	253	0	0	0	0	24	16	0	14	0	0	0	0	0	0	7	0	0	0
OTU439	Firmicutes	Lachnospiraceae	0	0	0	0	27	43	0	0	0	0	0	0	0	0	0	0	0	0	0	0	0	0	0	238	0	0	0	0	27	0	232	0	0	0	0	0	0	0	0	1486	0	0	0	0	0	0	0
OTU440	Firmicutes	Lachnospiraceae	0	28	41	0	0	0	49	13	19	0	51	0	91	0	80	0	71	102	47	0	14	0	65	0	0	0	0	0	0	102	0	71	0	25	8	0	11	8	0	0	0	0	0	15	11	11	0
OTU441	Firmicutes	Lachnospiraceae	480	1670	50	219	260	124	601	149	136	247	2147	29	238	93	591	19	889	647	120	204	273	685	309	17	52	144	203	161	190	419	67	24	29	18	63	65	11	34	65	86	110	97	214	14	430	37	175
OTU442	Firmicutes	Lachnospiraceae	74	0	0	18	15	42	11	0	24	31	29	16	38	28	11	0	123	61	11	50	143	0	28	0	0	163	29	0	108	0	9	54	5	7	37	0	11	0	11	0	0	13	21	0	0	0	0
OTU443	Firmicutes	NA	55	12	11	0	5	6	9	10	6	0	19	0	0	0	0	0	38	0	35	34	0	14	0	0	0	0	4	0	16	0	0	6	8	4	0	0	0	0	0	0	0	7	28	0	0	0	10
OTU444	Firmicutes	NA	525	247	16	221	27	16	108	150	125	32	77	31	213	113	7	0	152	337	23	125	68	373	824	0	8	98	46	0	76	44	6	5	0	0	0	3	0	0	0	0	0	0	0	5	0	26	0
OTU445	Firmicutes	Lachnospiraceae	0	0	0	5	0	0	7	0	20	0	0	0	0	0	0	0	0	0	0	0	4	0	0	0	4	7	4	0	0	0	0	0	0	0	57	0	0	0	0	0	0	0	0	0	0	0	0
OTU446	Firmicutes	Lachnospiraceae	28	0	116	362	302	0	294	42	44	34	79	0	442	5	0	0	232	123	0	0	189	0	0	0	74	71	6	64	17	16	0	152	8	0	480	0	11	10	0	9	0	0	0	0	35	16	39
OTU447	Firmicutes	Lachnospiraceae	0	72	67	15	12	0	201	0	12	0	0	0	417	42	447	0	0	76	18	0	36	8	13	0	0	0	0	6	0	0	0	0	16	14	0	0	0	0	57	0	0	0	0	8	0	12	0
OTU448	Firmicutes	Lachnospiraceae	1232	302	96	155	302	142	201	262	123	329	127	352	302	172	360	12	402	566	208	592	662	782	321	108	195	349	237	192	191	208	41	80	66	44	56	381	70	28	75	71	355	160	1508	188	0	126	874
OTU449	Firmicutes	Lachnospiraceae	0	0	24	0	0	0	0	0	0	0	0	0	20	0	20	353	0	0	0	0	0	0	0	0	0	0	0	0	135	0	0	47	0	0	0	0	0	0	12	0	8	0	0	0	0	0	0
OTU450	Bacteroidetes	Porphyromonadaceae	191	100	293	784	85	15	809	368	146	27	276	36	466	11	255	4542	286	805	0	0	842	0	905	0	0	350	109	275	18	395	0	191	20	120	20	4	14	15	0	5	9	17	25	9	14	22	3
OTU451	Bacteroidetes	Porphyromonadaceae	0	0	0	0	0	45	0	23	1311	0	21	0	13	0	9	52	0	0	14	458	0	210	0	681	0	0	0	0	2007	0	1406	0	0	0	0	0	0	0	0	60	0	0	0	0	0	0	0
OTU452	Bacteroidetes	Barnesiellaceae	44	827	0	0	0	0	0	0	173	40	0	10	0	878	420	0	0	287	0	23	687	0	970	0	0	0	0	0	0	0	51	448	84	153	0	2	15	0	0	0	0	0	5	0	0	10	25
OTU453	Bacteroidetes	Barnesiellaceae	0	0	0	0	0	18	1442	0	0	0	0	0	0	0	0	0	4087	0	0	0	0	0	0	0	111	209	34	0	26	0	0	0	0	0	0	0	0	0	0	0	0	1358	0	0	0	0	0
OTU454	Bacteroidetes	Barnesiellaceae	0	0	0	0	0	0	0	0	0	0	0	0	0	21	0	0	0	0	0	0	25	0	0	0	0	13	0	0	0	0	0	0	0	0	0	0	0	0	0	0	0	0	0	0	0	0	0
OTU455	Bacteroidetes	Muribaculaceae	0	0	0	0	0	397	0	34	1200	0	28	0	12	38	23	80	11537	0	17	13	0	0	0	191	0	0	1283	0	0	0	0	0	0	0	0	0	0	0	0	217	0	4	804	0	0	0	0
OTU456	Bacteroidetes	Muribaculaceae	389	0	0	13	151	116	2126	7	268	679	8	0	0	8	0	10	0	0	240	658	9	1936	14	14	857	12	11	21	114	15	172	0	0	0	0	0	0	0	0	7	21	0	102	0	0	0	0
OTU457	Bacteroidetes	Muribaculaceae	0	0	0	0	0	0	0	0	330	0	22	0	0	0	10	20	13	0	9	7	0	0	0	2820	0	0	0	0	0	0	0	0	0	0	0	0	0	0	0	520	0	0	0	0	0	0	0
OTU458	Bacteroidetes	Prevotellaceae	0	0	0	0	0	0	0	0	0	0	0	0	0	0	0	0	0	0	0	0	0	0	0	0	0	0	0	0	0	0	0	0	0	0	0	0	0	0	0	0	0	0	0	0	0	0	0
OTU459	Bacteroidetes	Prevotellaceae	989	5	6	9	632	41	25	3	209	269	174	107	0	0	0	5	0	0	5	0	8	6	15	343	731	11	0	11	1215	19	482	0	0	0	0	0	0	10	0	0	0	0	6	0	0	2	0
OTU460	Bacteroidetes	Prevotellaceae	0	0	0	0	0	0	0	0	0	24	0	0	0	0	0	0	0	0	0	0	0	0	2056	305	0	0	0	0	0	0	0	0	0	0	0	0	0	0	0	9	0	0	0	0	0	0	0
OTU461	Bacteroidetes	NA	0	0	0	0	0	195	0	0	311	0	0	0	0	0	0	0	0	0	0	30	0	0	0	0	0	0	0	0	0	0	0	0	0	0	0	0	0	0	0	18	0	0	0	0	0	0	0
OTU462	Bacteroidetes	NA	0	0	0	0	291	0	0	0	578	0	0	0	0	0	0	12	0	0	410	1700	3317	951	2375	0	0	0	0	0	706	0	111	0	0	0	0	0	0	0	0	78	0	0	0	0	0	0	0
OTU463	Bacteroidetes	NA	0	0	0	0	0	7	0	6833	8	0	0	0	0	0	0	0	0	0	0	0	0	0	0	0	0	6	0	0	0	0	695	0	0	0	0	0	0	49	0	0	0	0	0	0	0	0	0
OTU464	Bacteroidetes	NA	1523	0	0	0	9	93	9	36	1084	3	248	0	0	14	17	94	15	5	15	11	0	49	0	785	0	12	6	0	4378	7	362	0	0	0	0	0	0	0	0	9	0	0	0	0	0	0	0
OTU465	Bacteroidetes	Paraprevotellaceae	317	0	0	13	69	68	18	0	89	42	0	0	0	15	0	9	0	0	0	12	9	10	17	84	2199	0	2754	13	35	10	0	0	47	0	0	0	0	0	0	20	0	0	6	0	0	0	0
OTU466	Bacteroidetes	Paraprevotellaceae	2023	1296	0	4051	591	3508	24	5	217	0	0	2696	0	605	0	42	0	0	0	3851	0	880	1291	809	9	486	10	25	16	0	424	0	0	0	0	16	0	21	0	311	0	0	1009	0	0	0	234
OTU467	Bacteroidetes	Paraprevotellaceae	0	0	0	0	0	0	12	0	34	4098	0	0	0	0	0	0	0	0	0	0	0	0	0	0	0	0	0	0	0	12	0	0	0	0	0	0	0	0	0	0	0	0	0	0	0	0	0
OTU468	Bacteroidetes	Paraprevotellaceae	0	0	0	0	0	0	0	0	24	0	0	0	0	0	0	0	0	0	0	0	0	0	0	0	0	0	0	0	0	2081	0	0	0	0	0	0	0	0	0	0	0	0	0	0	0	0	0
OTU469	Bacteroidetes	Paraprevotellaceae	0	0	0	0	0	0	0	0	7	0	0	0	0	0	0	0	0	0	0	0	0	0	0	0	0	0	0	0	0	0	0	0	0	0	0	0	0	0	0	0	0	0	0	0	0	0	0
OTU470	Bacteroidetes	Paraprevotellaceae	0	231	0	0	0	0	0	0	0	0	0	0	0	0	0	0	0	0	0	0	0	0	261	0	0	0	0	0	0	0	0	0	0	0	0	0	0	0	0	0	0	0	0	0	0	0	0
OTU471	Bacteroidetes	NA	0	0	0	0	0	115	2577	0	8	0	0	0	0	0	0	0	0	0	0	140	0	362	722	47	0	4	4	0	0	0	144	0	0	0	0	0	0	0	0	0	0	0	42	0	0	0	0
OTU472	Bacteroidetes	Paraprevotellaceae	194	0	0	0	152	16	3	0	70	81	79	43	32	31	319	5	0	0	0	146	0	0	0	119	0	76	0	0	443	0	80	261	0	840	0	0	0	4	0	1433	0	0	102	0	0	0	0
OTU473	Bacteroidetes	Paraprevotellaceae	0	0	0	0	0	0	0	0	0	0	0	0	0	0	0	0	0	0	0	0	0	0	0	0	0	0	0	0	0	0	0	0	0	0	0	0	0	0	0	0	0	0	0	0	0	0	0
OTU474	Firmicutes	Ruminococcaceae	0	0	0	64	0	131	0	0	0	0	0	0	0	0	0	0	0	0	37	0	0	0	0	0	100	0	0	0	0	0	0	0	35	0	0	0	0	0	0	0	0	0	0	0	0	0	0
OTU475	Firmicutes	Ruminococcaceae	0	0	0	0	0	0	0	0	0	0	0	0	0	0	0	0	0	0	0	0	0	0	0	0	0	0	0	0	0	0	43	0	0	0	0	0	0	0	0	0	0	0	0	0	0	0	0
OTU476	Firmicutes	Ruminococcaceae	0	0	8	0	67	26	0	0	0	21	0	0	0	109	0	0	0	0	4	508	0	0	154	16	0	9	0	103	0	0	0	313	45	9	0	0	31	0	14	41	82	0	198	7	0	3	0
OTU477	Firmicutes	Ruminococcaceae	0	0	0	0	0	0	0	0	6	0	11	0	0	0	0	0	0	0	0	0	0	0	0	0	0	0	0	0	0	0	0	0	0	0	0	0	0	0	0	0	0	0	0	0	0	0	0
OTU478	Firmicutes	Ruminococcaceae	71	7	172	250	103	102	882	37	17	54	341	56	54	22	0	0	0	35	0	0	15	78	10	0	0	170	18	32	94	74	82	282	0	21	658	0	50	129	0	13	3	149	306	0	0	272	439
OTU479	Firmicutes	Ruminococcaceae	0	0	0	0	0	0	0	0	29	0	0	0	0	0	0	0	0	0	0	0	0	100	0	0	0	0	0	0	0	0	0	0	0	0	0	0	0	0	0	0	0	0	0	0	0	0	0
OTU480	Spirochaetes	Spirochaetaceae	0	0	0	0	0	166	0	0	21	0	1494	0	0	0	0	14	7	0	0	0	0	0	0	0	0	0	0	0	1007	0	0	0	0	0	0	0	0	0	0	157	0	0	9	0	0	0	0
OTU481	Firmicutes	Lachnospiraceae	27	28	12	34	17	54	48	157	6	7	15	9	29	9	24	0	26	29	17	56	45	23	23	21	22	32	17	37	69	21	15	7	4	7	0	33	10	0	6	0	21	0	25	19	0	8	30
OTU482	Firmicutes	NA	0	0	0	0	0	0	0	0	5	0	0	21	0	0	0	0	0	0	0	0	0	0	0	0	0	0	0	0	0	0	0	0	0	0	0	33	0	0	0	0	0	0	0	0	0	0	0
OTU483	Firmicutes	Lachnospiraceae	72	67	96	381	201	41	375	53	166	199	110	211	339	184	156	0	776	782	314	405	215	70	141	94	315	1768	146	586	67	180	100	0	0	0	13	8	23	4	0	0	9	0	420	0	7	22	11
OTU484	Firmicutes	Lachnospiraceae	0	14	0	5	0	0	0	9	0	8	10	0	6	0	0	0	28	0	22	18	9	0	16	0	0	0	0	6	19	5	0	60	63	23	14	27	37	32	85	20	0	19	27	22	99	54	65
OTU485	Firmicutes	Lachnospiraceae	0	0	0	0	32	30	0	0	51	0	0	0	0	0	0	0	0	0	0	0	0	0	0	10	0	0	0	0	0	0	0	0	0	0	0	94	0	0	0	0	0	0	32	0	0	0	0
OTU486	Firmicutes	Lachnospiraceae	126	272	82	386	31	107	88	451	44	0	37	29	37	41	62	441	113	65	17	125	23	52	126	0	17	331	39	55	23	16	70	0	0	0	20	208	0	5	2	0	8	0	75	27	477	37	25
OTU487	Firmicutes	Lachnospiraceae	7	1278	22	25	202	1156	0	191	63	53	181	0	0	259	0	9	0	446	0	973	1047	821	78	3	12	464	5	313	107	446	22	63	130	58	877	0	0	0	0	21	0	0	15	0	0	40	0
OTU488	Firmicutes	Lachnospiraceae	104	0	55	0	41	47	400	0	33	0	111	0	48	246	112	0	0	84	0	174	22	0	15	0	207	30	0	0	0	0	0	0	0	0	0	0	0	0	0	0	0	0	0	0	0	0	0
OTU489	Firmicutes	Lachnospiraceae	0	0	0	0	152	0	915	0	16	0	0	0	240	19	0	7	0	0	0	0	0	0	0	153	0	0	0	92	12	25	0	0	0	0	27	0	0	0	0	0	0	0	0	0	0	0	0
OTU490	Firmicutes	Lachnospiraceae	0	118	537	1837	2115	93	356	247	128	381	372	155	1099	760	1937	9	1480	420	492	1076	445	89	0	31	170	186	282	206	0	452	0	0	0	23	0	5	0	0	0	0	8	0	0	0	7	17	12
OTU491	Firmicutes	Lachnospiraceae	0	0	174	0	164	0	165	29	53	197	0	236	0	0	0	3589	0	0	13	545	0	0	0	0	0	4	0	81	0	0	0	0	0	0	0	0	0	0	0	0	0	0	0	0	0	0	0
OTU492	Firmicutes	Lachnospiraceae	8	0	99	13	0	0	18	11	0	0	68	7	0	0	30	0	0	0	0	30	36	0	57	0	13	24	47	7	0	42	0	44	6	0	77	0	46	0	0	0	0	44	20	18	57	21	0
OTU493	Firmicutes	Lachnospiraceae	0	0	0	0	50	0	0	0	34	65	0	17	0	0	0	0	0	0	0	0	0	21	0	0	0	0	0	0	19	0	0	0	0	0	0	0	0	0	0	0	0	0	12	0	0	0	0
OTU494	Firmicutes	NA	0	0	0	0	14	6	0	0	4	11	0	0	13	5	0	0	0	0	18	36	0	8	28	10	19	13	0	0	30	10	23	0	122	278	0	186	434	203	638	115	485	99	17	0	1069	565	9
OTU495	Firmicutes	Lachnospiraceae	12	9	14	19	13	10	31	11	9	12	10	8	22	7	19	0	0	0	30	57	0	17	0	0	28	36	8	0	56	21	0	8	0	0	9	0	0	0	0	0	4	0	0	0	0	5	0
OTU496	Firmicutes	Lachnospiraceae	46	38	454	999	281	58	349	610	70	134	541	54	357	464	1263	11	379	1968	922	257	1028	134	51	79	81	223	200	1221	309	293	32	78	113	33	57	63	50	0	15	0	128	50	104	100	130	57	496
OTU497	Firmicutes	Lachnospiraceae	70	128	39	98	169	37	82	45	27	20	57	50	140	20	63	432	101	197	52	139	146	38	96	11	80	25	35	258	100	73	125	8	6	0	7	21	12	9	0	0	10	0	46	15	25	0	0
OTU498	Firmicutes	Lachnospiraceae	52	76	0	22	40	63	56	35	30	18	57	46	47	20	64	58	0	60	18	146	156	108	144	0	47	0	44	100	60	150	0	0	0	0	0	0	0	0	0	20	0	0	17	0	0	0	0
OTU499	Firmicutes	NA	0	22	0	0	0	0	0	0	0	0	0	0	0	0	0	0	0	0	0	0	0	0	0	0	0	0	0	0	19	0	62	2969	0	0	0	0	0	0	0	0	0	0	0	0	0	0	6
OTU500	Firmicutes	NA	0	0	0	0	0	0	0	7	300	0	8	0	0	36	0	22	0	0	0	0	0	0	0	71	0	0	0	0	0	0	0	0	0	38	0	0	0	1866	0	240	0	2	1653	320	0	0	0
OTU501	Firmicutes	NA	0	0	0	0	0	0	0	0	0	0	0	0	0	0	0	0	0	0	0	0	0	0	0	0	0	66	0	0	0	0	0	0	0	92	0	0	0	0	0	699	0	0	0	0	0	0	0
OTU502	Firmicutes	NA	0	0	0	0	0	0	0	0	1007	19	0	0	0	0	0	0	0	0	0	0	18	0	0	0	0	0	0	0	0	0	0	0	0	459	1388	254	0	1364	0	0	0	0	0	0	0	14	0
OTU503	Firmicutes	NA	0	0	16	47	0	0	0	0	0	0	19	0	0	51	0	0	0	0	0	0	816	0	91	0	0	0	0	0	0	0	0	0	0	0	44	0	0	37	0	0	0	0	0	0	0	0	100
OTU504	Firmicutes	NA	0	0	0	0	0	0	0	0	0	0	0	0	0	0	0	0	0	0	0	0	0	0	75	0	0	0	0	0	144	0	0	0	9	158	0	1103	348	511	17	526	0	0	0	0	0	0	0
OTU505	Firmicutes	NA	0	0	0	0	0	0	0	0	0	0	0	0	0	0	0	0	0	0	0	0	0	0	0	0	0	0	0	0	0	0	0	0	0	0	0	0	0	0	0	0	0	0	0	0	0	0	0
OTU506	Firmicutes	NA	0	171	0	0	52	192	0	0	0	0	227	0	0	35	0	0	0	0	0	0	85	0	0	78	44	105	0	243	49	0	17	135	15	11	0	6	67	0	0	135	0	0	280	0	0	0	35
OTU507	Firmicutes	NA	0	0	0	0	0	0	0	0	7	0	0	0	0	332	0	0	0	0	0	0	0	0	228	0	0	0	0	0	0	0	120	469	0	59	0	0	0	0	0	0	0	0	0	0	0	0	0
OTU508	Firmicutes	NA	0	10	0	132	0	0	0	0	0	0	0	0	0	0	0	0	0	0	0	0	0	0	0	0	0	46	0	0	0	0	0	0	0	0	0	0	91	0	0	0	0	0	0	65	0	0	0
OTU509	Firmicutes	NA	0	0	0	0	0	0	0	0	0	0	0	0	0	0	0	9	0	0	0	0	0	0	33	0	0	0	0	0	77	0	0	0	0	0	0	0	0	0	0	0	0	0	0	0	0	133	0
OTU510	Firmicutes	NA	0	0	103	0	0	114	0	0	181	0	524	72	49	0	0	0	0	0	0	0	47	10	0	0	0	71	0	0	61	0	0	173	0	95	1279	0	0	62	10	0	0	0	0	110	0	12	0
OTU511	Firmicutes	NA	0	0	0	0	0	0	0	563	32	1354	0	0	0	0	0	0	0	0	0	0	57	0	516	0	0	0	0	0	0	0	252	16	0	91	0	0	0	544	0	0	0	0	0	0	0	1181	66
OTU512	Firmicutes	NA	0	0	0	0	0	0	0	0	0	0	0	0	0	56	0	0	0	0	0	0	0	0	0	0	0	25	0	0	0	0	0	0	0	27	250	17	0	0	0	0	0	0	0	0	0	0	0
OTU513	Firmicutes	NA	0	0	0	0	24	9	17	0	0	9	0	0	0	0	0	0	0	0	0	0	0	0	0	0	0	0	0	0	17	0	29	0	0	0	57	0	0	0	0	0	0	0	0	0	0	0	0
OTU514	Firmicutes	NA	0	0	0	0	0	131	0	0	0	0	0	0	0	0	0	0	0	0	0	0	34	0	0	0	0	0	0	0	0	0	0	0	0	0	0	0	0	0	0	67	0	0	0	0	0	0	0
OTU515	Firmicutes	NA	0	0	0	0	0	28	0	0	0	0	0	0	0	0	0	0	0	0	0	0	0	0	0	0	0	0	0	0	352	0	0	0	0	0	0	0	0	0	0	0	0	0	0	0	0	0	11
OTU516	Firmicutes	NA	0	14	39	0	0	90	0	0	0	84	224	0	0	0	0	0	0	0	0	128	0	76	0	0	6	129	0	0	0	260	0	47	231	21	30	0	963	103	0	350	0	0	0	0	0	382	0
OTU517	Firmicutes	NA	0	0	0	1022	254	0	0	33	32	0	0	0	0	0	0	0	0	0	0	0	482	0	0	22	0	0	0	0	0	0	0	0	0	0	76	0	44	31	0	0	0	0	0	0	0	0	0
OTU518	Firmicutes	NA	0	0	0	0	0	0	0	0	0	0	0	0	0	0	0	0	0	0	0	0	0	0	0	0	0	0	0	0	0	0	0	0	0	0	0	0	0	0	0	0	0	0	0	0	0	0	0
OTU519	Firmicutes	NA	0	0	0	0	0	0	0	0	0	0	0	0	0	0	0	0	0	0	0	0	0	0	0	0	0	0	0	0	0	0	0	0	0	0	0	0	0	0	0	0	0	0	0	0	0	0	0
OTU520	Bacteroidetes	Prevotellaceae	0	0	0	0	97	861	0	0	59	0	0	0	0	12	0	5	0	0	214	298	0	473	0	0	0	0	0	4	483	0	0	0	0	0	0	0	0	0	0	0	0	0	0	0	0	0	0
OTU521	Bacteroidetes	Prevotellaceae	0	0	0	0	41	660	0	0	31	0	0	0	0	0	0	0	0	0	0	191	0	268	0	163	0	0	0	0	228	0	16	0	0	0	0	0	0	0	0	5	0	0	0	0	0	0	0
OTU522	Bacteroidetes	Prevotellaceae	0	0	0	0	0	138	0	0	0	0	0	0	0	0	0	0	0	0	0	0	0	0	0	0	0	0	0	0	0	0	0	0	0	0	0	0	0	0	0	16	0	0	0	0	0	0	0
OTU523	Bacteroidetes	Prevotellaceae	115	40	0	0	0	56	0	0	0	78	0	0	0	0	0	0	0	0	44	67	0	54	0	123	0	0	0	0	0	34	0	0	0	0	0	0	0	0	0	0	0	0	0	0	0	0	0
OTU524	Bacteroidetes	Prevotellaceae	0	0	0	0	155	102	0	229	0	111	0	108	0	0	60	0	55	0	21	101	142	58	152	153	155	66	156	0	0	0	0	0	0	0	0	0	0	0	21	0	0	0	0	0	0	0	0
OTU525	Bacteroidetes	Prevotellaceae	0	0	0	0	208	112	0	0	39	106	0	56	0	0	0	0	120	0	39	175	158	93	0	0	0	161	0	0	0	108	0	0	0	0	0	0	0	0	0	0	0	0	0	0	0	0	0
OTU526	Bacteroidetes	Prevotellaceae	0	0	0	0	2774	11360	22	0	424	6169	0	1208	0	667	0	30	0	0	764	4616	0	0	34	858	0	0	0	0	1779	3635	277	0	0	768	0	83	0	0	0	42	0	0	84	0	0	9	0
OTU527	Bacteroidetes	Prevotellaceae	193	0	0	0	168	256	0	0	25	157	1279	196	0	0	3021	0	0	904	0	169	0	0	0	433	45	0	0	0	0	598	45	0	0	598	0	97	0	7	62	245	4	0	73	0	0	53	0
OTU528	Bacteroidetes	Prevotellaceae	177	0	0	0	248	354	0	0	65	0	0	858	0	0	0	6	0	0	0	1438	0	0	10	6009	0	0	0	0	0	0	0	0	0	310	0	0	0	0	0	161	0	0	14	0	0	0	0
OTU529	Bacteroidetes	Prevotellaceae	0	0	0	0	0	2579	0	0	145	0	7	0	4	12	0	10	5	0	0	0	0	0	0	0	0	0	0	0	0	0	396	0	0	0	0	0	0	0	0	0	0	0	0	0	0	0	0
OTU530	Bacteroidetes	Prevotellaceae	0	0	0	0	0	0	0	0	0	0	0	0	0	0	0	0	0	0	0	0	0	0	0	0	0	0	0	0	0	0	0	0	0	0	0	0	0	0	0	0	0	0	0	0	0	0	0
OTU531	Bacteroidetes	Prevotellaceae	1339	665	27	64	21285	14697	85	23190	2564	16250	287	6671	38	2821	34967	178	11132	0	2556	18960	28423	7307	2774	9515	6519	13343	10658	112	289	4143	1155	0	192	1609	0	213	5	1201	7975	13380	0	40	824	65	0	752	1832
OTU532	Bacteroidetes	Prevotellaceae	0	558	0	0	281	431	0	0	46	704	0	0	0	0	0	14	0	0	819	899	0	349	0	671	314	0	0	0	0	0	0	0	0	0	0	0	0	11	211	0	0	0	128	0	0	0	0
OTU533	Bacteroidetes	Prevotellaceae	0	0	0	0	0	0	0	0	56	0	0	0	198	0	0	0	5	0	31	117	0	306	0	0	0	0	0	0	85	0	0	0	0	0	0	0	0	0	0	9	0	0	54	0	0	0	0
OTU534	Bacteroidetes	Prevotellaceae	0	0	31	0	0	0	0	0	0	0	0	0	0	0	0	0	0	0	0	40	0	0	6	0	0	0	0	7	0	0	0	0	0	0	0	5	0	0	0	0	0	0	0	5	0	0	0
OTU535	Bacteroidetes	Prevotellaceae	0	0	0	0	0	0	0	0	0	44	79	29	0	0	0	0	0	0	30	0	0	0	0	45	0	168	0	0	0	0	0	0	0	0	0	0	0	0	0	0	0	0	0	0	0	0	0
OTU536	Bacteroidetes	Prevotellaceae	0	0	0	0	61	0	0	0	0	0	0	0	0	0	0	0	71	0	0	36	62	0	0	0	0	0	0	0	0	0	0	0	0	0	0	0	0	0	0	0	0	0	0	0	0	0	0
OTU537	Bacteroidetes	Prevotellaceae	2639	760	0	0	2845	9077	35	72	5668	8689	2985	3772	884	252	0	289	2984	2468	4617	15093	1636	4139	844	7464	5654	12327	423	45	518	2610	482	1187	1037	557	0	190	0	141	528	520	0	0	1239	189	8	26	36
OTU538	Bacteroidetes	Prevotellaceae	474	0	0	0	79	922	0	0	91	0	0	1254	0	0	0	14	12	0	1297	2598	0	93	0	94	0	0	0	0	48	0	67	0	0	0	0	0	129	19	0	111	0	0	1161	0	4	0	0
OTU539	Bacteroidetes	Prevotellaceae	305	0	0	0	18	118	1883	12	281	309	5	0	0	0	0	8	8	0	0	510	5	0	0	96	0	236	0	0	36	0	112	0	0	0	0	50	0	0	5	31	0	0	118	0	0	0	0
OTU540	Bacteroidetes	Prevotellaceae	0	79	0	0	0	668	0	0	28	0	0	0	0	0	0	8	0	0	0	2005	0	2373	0	324	0	0	0	14	0	0	4	0	90	0	0	0	0	0	0	6	0	0	0	0	0	0	0
OTU541	Bacteroidetes	Prevotellaceae	559	0	0	0	56	54	0	0	0	0	184	0	0	0	0	0	0	0	0	37	0	35	0	0	0	0	0	0	0	0	0	0	0	0	0	0	0	0	0	51	0	0	0	0	0	0	0
OTU542	Bacteroidetes	Prevotellaceae	39	606	7226	46	239	2442	5481	27	900	3159	0	2805	135	28	15	93	33	15	6339	2439	20	8489	394	2494	3094	4793	8204	104	176	0	742	0	0	0	0	0	0	0	0	278	0	0	687	0	0	0	1202
OTU543	Bacteroidetes	Prevotellaceae	97	103	1481	0	0	0	0	0	106	29	593	31	0	0	0	0	0	0	85	78	0	75	56	101	0	137	0	0	100	555	0	0	0	167	0	0	0	69	0	0	0	0	67	0	0	0	0
OTU544	Bacteroidetes	Prevotellaceae	1599	0	1286	0	0	190	0	0	153	108	974	0	0	0	0	0	0	0	143	0	0	91	0	114	0	0	0	0	168	1315	0	0	0	0	17	0	0	0	0	0	0	0	0	0	0	0	0
OTU545	Bacteroidetes	Prevotellaceae	18	0	0	0	886	4556	0	0	235	0	0	127	184	0	0	0	0	0	0	1910	0	2342	281	882	1925	1512	0	0	0	0	0	0	0	41	0	0	0	33	10	9	0	0	300	0	0	59	0
OTU546	Bacteroidetes	Paraprevotellaceae	0	0	0	0	0	0	0	0	0	0	0	0	0	0	0	0	0	0	0	0	0	0	0	0	0	0	0	0	0	0	0	0	0	0	0	0	0	0	0	0	473	0	0	0	0	0	0
OTU547	Bacteroidetes	Bacteroidaceae	0	0	0	0	0	0	0	0	17	0	0	0	0	0	0	0	0	0	0	0	0	0	0	0	0	0	0	2575	0	0	0	0	0	0	0	0	0	0	0	0	0	0	0	0	0	0	0
OTU548	Bacteroidetes	Bacteroidaceae	0	974	478	0	0	0	341	119	339	14	238	0	343	173	924	0	371	387	0	0	108	52	0	0	68	67	61	0	0	161	0	213	112	58	0	0	0	0	0	0	0	1015	0	24	0	0	0
OTU549	Bacteroidetes	Bacteroidaceae	0	0	0	0	0	0	0	0	22	0	206	0	0	0	0	0	0	22	0	0	0	0	184	0	0	0	0	0	0	0	0	0	0	0	0	0	0	0	0	0	0	0	0	0	0	0	0
OTU550	Bacteroidetes	Bacteroidaceae	0	0	0	0	0	0	0	623	0	0	0	0	0	0	0	0	0	0	0	0	0	0	0	0	0	0	0	0	0	0	0	0	0	0	0	0	0	0	0	0	0	0	0	0	0	0	0
OTU551	Bacteroidetes	Bacteroidaceae	84	50	64	604	0	0	606	0	40	0	20	0	201	0	0	6315	368	56	0	0	79	0	39	0	12	0	0	283	0	20	0	36	0	0	0	0	32	0	0	0	0	0	47	0	202	0	0
OTU552	Bacteroidetes	Bacteroidaceae	29	833	0	128	0	61	1780	0	142	0	2102	0	407	0	0	0	227	519	1022	0	164	0	156	0	0	0	0	0	148	0	0	988	0	661	0	0	42	85	9	0	0	107	0	0	12	27	0
OTU553	Bacteroidetes	Bacteroidaceae	0	37	0	0	0	0	0	0	533	0	4521	0	360	34	3996	15	1663	2843	0	7	0	0	0	0	0	0	0	0	0	765	0	1448	0	0	49	0	0	0	0	0	0	67	0	0	34	0	0
OTU554	Bacteroidetes	Bacteroidaceae	263	113	520	1215	42	0	135	577	133	40	49	22	70	82	693	7767	382	232	63	18	446	91	199	0	31	32	100	120	120	220	0	66	236	169	23	13	16	0	0	0	7	233	74	0	92	0	60
OTU555	Bacteroidetes	Bacteroidaceae	0	0	593	377	43	0	0	113	0	0	133	0	949	0	0	11994	0	0	0	0	354	85	0	0	301	0	0	1376	159	249	191	1440	0	139	67	116	36	0	15	3132	0	0	284	173	47	0	10
OTU556	Bacteroidetes	Bacteroidaceae	44	0	21	1496	0	0	185	515	37	0	61	0	95	22	55	0	40	134	0	0	0	0	0	0	0	28	0	0	87	22	0	0	0	0	0	0	0	0	0	0	0	0	0	0	24	0	0
OTU557	Bacteroidetes	Bacteroidaceae	75	117	265	1230	0	0	616	821	89	18	130	0	144	0	550	6014	690	589	62	0	798	0	318	0	0	397	70	219	0	235	0	169	14	13	46	0	22	31	0	0	0	92	0	0	18	10	0
OTU558	Bacteroidetes	Bacteroidaceae	0	0	0	0	0	0	0	0	0	0	0	0	0	0	0	0	0	0	0	0	0	0	0	0	0	0	0	0	63	0	0	0	0	0	0	0	0	0	0	6	0	0	0	0	0	0	0
OTU559	Bacteroidetes	Bacteroidaceae	602	6588	2713	14117	40	118	8048	3906	516	98	4259	46	1600	694	7930	34	6539	15587	610	59	3025	0	2082	25	805	1028	712	5474	745	1219	308	1099	579	1076	155	10	97	36	0	9	30	124	175	71	294	0	40
OTU560	Bacteroidetes	Bacteroidaceae	477	225	1526	8734	0	36	1201	228	207	31	1454	37	7772	136	1521	7269	832	4158	1148	21	463	38	568	0	18	1388	57	1055	0	198	0	697	753	50	147	0	32	32	0	0	0	1788	21	44	181	28	0
OTU561	Bacteroidetes	Bacteroidaceae	40	28	0	0	0	0	525	2323	51	0	0	0	2429	0	0	0	517	4098	0	0	0	0	0	0	32	0	24	0	34	0	0	0	71	0	35	0	0	0	0	0	0	0	0	0	0	0	0
OTU562	Bacteroidetes	Bacteroidaceae	0	1191	0	0	0	22	1173	0	183	0	1548	17	1097	0	0	10	0	0	0	0	0	0	290	0	0	0	0	0	0	0	0	0	0	136	0	0	0	0	0	0	0	0	0	0	0	0	0
OTU563	Bacteroidetes	Bacteroidaceae	0	0	0	0	0	0	0	0	0	0	0	0	0	0	0	0	0	0	0	0	0	0	0	0	0	0	0	0	0	0	0	0	665	0	0	0	0	0	0	0	0	0	0	0	0	0	0
OTU564	Bacteroidetes	Rikenellaceae	0	919	87	98	0	0	0	44	0	0	0	0	339	11	6	0	44	10	0	0	21	81	0	0	0	0	46	0	0	0	0	63	0	18	0	0	0	0	0	0	0	0	0	0	0	9	0
OTU565	Bacteroidetes	Rikenellaceae	0	0	0	0	0	0	0	18	0	0	0	0	84	0	0	0	61	39	0	0	0	0	0	0	0	0	0	0	0	0	0	28	0	5	0	0	0	0	0	0	4	6	0	25	0	0	3
OTU566	Bacteroidetes	Rikenellaceae	0	0	0	8	0	15	1479	0	0	10	0	0	9	0	0	26	0	0	0	0	0	0	0	0	0	0	0	0	0	0	0	0	0	0	0	0	0	0	0	0	0	516	0	0	0	0	0
OTU567	Bacteroidetes	Rikenellaceae	0	105	0	0	4	25	1574	1983	348	16	251	0	58	99	2290	0	1955	414	0	8	1315	22	27	0	4	41	749	3034	0	712	0	808	0	0	0	0	0	0	0	0	0	537	0	44	130	18	13
OTU568	Bacteroidetes	Rikenellaceae	0	0	0	0	0	0	0	0	0	0	0	0	0	0	0	0	0	0	0	0	0	0	0	0	0	0	0	0	0	0	0	0	0	0	0	0	0	0	0	0	0	0	0	0	0	0	0
OTU569	Bacteroidetes	Rikenellaceae	0	0	0	0	0	0	0	0	0	0	0	0	0	0	0	0	0	0	0	0	0	0	0	0	0	0	0	0	0	0	0	0	0	0	183	0	149	0	0	0	19	0	0	0	0	0	0
OTU570	Bacteroidetes	Rikenellaceae	0	90	0	548	0	0	66	0	0	0	43	0	0	0	0	0	71	254	0	0	13	0	0	0	0	0	0	0	0	116	0	43	82	11	0	0	0	0	0	0	0	7	0	0	78	0	0
OTU571	Bacteroidetes	Rikenellaceae	0	59	12	26	0	0	0	0	22	0	31	13	0	0	0	0	124	172	0	0	228	0	28	0	0	165	0	1512	0	113	0	42	29	0	0	8	4	0	0	0	0	0	0	0	0	16	0
OTU572	Bacteroidetes	Rikenellaceae	0	0	0	0	0	0	0	0	0	0	0	0	0	0	0	0	0	0	0	0	0	0	0	0	0	0	0	65	0	0	0	0	0	0	0	0	0	0	0	0	0	0	0	0	0	0	0
OTU573	Bacteroidetes	Rikenellaceae	85	379	119	1394	64	38	1298	328	137	32	94	3	338	31	278	761	428	236	28	63	34	136	260	0	31	132	91	1674	43	46	0	25	21	9	19	6	9	0	0	0	0	159	69	0	0	0	0
OTU574	Bacteroidetes	NA	81	292	202	316	0	0	382	0	19	4	276	10	452	28	0	0	107	362	0	31	40	9	0	0	22	24	25	418	54	277	0	17	10	29	0	47	9	0	0	0	0	23	0	0	0	3	0
OTU575	Bacteroidetes	NA	0	0	0	0	0	0	0	0	0	0	0	0	0	0	0	0	0	0	0	0	0	0	0	0	0	0	4	0	0	0	0	0	0	0	0	0	0	0	0	0	0	0	0	0	0	0	0
OTU576	Bacteroidetes	Odoribacteraceae	104	275	114	542	43	5	181	394	175	58	232	6	302	28	175	346	282	202	0	0	1039	0	276	11	11	190	31	263	67	238	6	38	0	26	7	13	14	0	3	0	0	83	52	7	30	4	0
OTU577	Bacteroidetes	NA	0	0	0	0	0	36	0	0	0	0	0	0	0	0	0	0	0	0	0	0	0	0	0	0	0	0	0	0	1031	0	0	0	0	0	0	0	0	0	0	0	0	0	0	0	0	0	0
OTU578	Bacteroidetes	Paraprevotellaceae	30	0	291	1116	0	0	0	0	84	0	111	12	0	26	50	0	0	1375	0	128	0	0	0	0	0	24	0	16	41	0	0	190	65	0	43	0	22	0	4	0	0	337	38	7	0	0	0
OTU579	Bacteroidetes	Paraprevotellaceae	14	271	41	162	0	0	0	0	118	13	62	0	0	0	281	0	0	0	0	0	0	0	0	0	228	0	0	115	0	11	0	0	0	0	83	2	56	6	0	16	0	417	109	16	0	20	0
OTU580	Bacteroidetes	Paraprevotellaceae	0	0	0	0	0	191	0	0	159	0	0	0	0	0	0	0	0	0	0	0	0	0	0	1128	0	0	0	0	0	0	435	0	0	0	0	0	0	0	0	9	0	0	0	0	0	0	0
OTU581	Bacteroidetes	NA	0	0	0	0	0	0	0	0	0	0	0	0	0	0	0	0	0	0	0	0	0	764	0	0	0	0	0	0	0	0	0	0	0	0	0	0	0	0	0	0	0	0	0	0	0	0	0
OTU582	Bacteroidetes	NA	0	0	0	0	0	0	0	0	0	0	0	0	0	0	0	0	0	0	0	0	0	0	0	0	0	0	0	0	0	0	0	0	0	0	0	0	0	0	0	0	0	0	0	0	0	0	0
OTU583	Bacteroidetes	Muribaculaceae	0	0	0	0	1377	0	0	0	0	0	0	0	0	0	0	0	0	0	0	0	0	0	0	0	0	0	0	0	0	0	0	0	0	0	0	0	0	0	0	0	0	0	0	0	0	0	0
OTU584	Bacteroidetes	Muribaculaceae	0	0	0	0	0	0	0	0	0	0	0	0	0	0	0	0	0	0	0	0	0	0	0	0	0	0	0	0	0	0	0	0	0	0	0	0	0	0	0	0	0	0	0	0	0	0	0
OTU585	Bacteroidetes	Muribaculaceae	0	0	0	0	0	0	0	0	6	0	0	0	0	0	0	0	0	0	0	0	0	0	0	0	0	0	0	0	0	0	315	0	0	0	0	0	0	0	0	0	0	0	0	0	0	0	0
OTU586	Bacteroidetes	Barnesiellaceae	0	0	0	0	0	0	0	0	0	0	0	0	0	0	0	0	0	0	0	0	0	0	0	0	0	0	0	0	0	0	0	0	0	0	0	0	0	0	0	0	0	0	0	0	0	0	0
OTU587	Bacteroidetes	Porphyromonadaceae	154	0	0	0	0	38	0	0	0	21	0	0	0	0	0	0	0	0	0	0	0	0	0	0	108	0	0	0	0	0	0	0	0	0	0	0	0	5	0	0	0	0	0	0	0	1479	0
OTU588	Bacteroidetes	Porphyromonadaceae	57	0	0	116	0	0	0	0	13	0	0	68	0	0	0	0	0	0	0	0	0	0	0	94	0	0	51	0	0	0	39	0	0	0	0	0	0	0	0	0	0	0	0	0	0	0	0
OTU589	Bacteroidetes	Porphyromonadaceae	0	75	0	0	0	0	42	0	0	0	0	0	61	0	0	0	39	70	0	0	0	0	0	13	0	0	0	0	20	0	0	0	0	0	0	0	0	0	0	0	0	0	0	0	0	0	0
OTU590	Bacteroidetes	Porphyromonadaceae	57	440	164	204	28	0	601	51	183	50	440	9	152	28	338	0	727	986	0	0	871	283	883	0	24	156	0	806	0	847	0	555	138	0	43	0	21	7	5	0	0	15	0	7	60	0	22
OTU591	Bacteroidetes	Porphyromonadaceae	0	132	184	235	0	0	0	0	20	0	31	0	13	0	0	0	0	0	0	9	0	0	95	0	0	0	0	246	0	46	0	0	0	0	7	0	0	0	0	0	0	0	0	13	0	0	0
OTU592	Bacteroidetes	NA	0	0	0	0	0	78	0	0	0	0	0	0	0	0	0	0	0	0	0	0	0	0	0	0	0	0	0	0	0	0	0	0	0	0	0	0	0	0	0	0	0	0	0	0	0	0	0
OTU593	Bacteroidetes	NA	0	0	0	0	0	126	0	0	0	0	0	0	0	0	0	0	0	0	0	7	0	0	0	209	0	0	0	0	0	0	0	0	0	0	0	0	0	0	0	0	0	0	0	0	0	0	0
OTU594	Bacteroidetes	Odoribacteraceae	83	0	0	0	77	0	0	31	0	0	0	0	0	0	0	0	0	797	0	0	0	0	132	0	0	0	0	0	86	0	0	0	5	0	0	0	0	0	0	0	0	0	0	0	0	0	0
OTU595	Bacteroidetes	Odoribacteraceae	386	484	79	752	108	23	611	180	204	107	641	16	259	48	272	0	907	237	0	20	372	158	168	50	67	325	58	527	67	324	80	64	0	28	7	0	0	0	0	0	0	42	3	0	0	0	3
OTU596	Firmicutes	Lachnospiraceae	0	0	0	0	0	103	29	44	0	61	0	70	0	0	0	0	32	0	48	148	0	42	0	71	55	54	32	0	0	0	0	0	0	0	0	0	0	0	0	0	0	0	0	0	0	0	0
[truncated: 441 more columns]

## Sheet: Sheet3
Sample	VANISH				BloSSUM
	Lachnospiraceae	Prevotellaceae	Spirochaetaceae	Succinivibrionaceae	Bacteroidaceae	Rikenellaceae	Verrucomicrobiaceae
Belem1	0.365461	0.232007	0	0.00304586	0.0336713	0.00177327	0
Belem2	0.456382	0.083008	0	0.000179905	0.182711	0.0279212	0.000899523
Belem3	0.341887	0.289783	0	0.000334719	0.17238	0.00608072	0.00610862
Belem4	0.398737	0.0693804	0	0.000165161	0.354474	0.0263496	0
Belem5	0.398203	0.264859	0	0.123798	0.00107196	0.000583145	0
Belem6	0.217671	0.486132	0.0944491	0.0083209	0.00215525	0.000709323	1.82e-05
Belem7	0.330769	0.0850892	0	0.000527042	0.163831	0.0495307	0.000313982
Belem8	0.327324	0.290628	0	3.7e-05	0.113903	0.0292999	0
Belem9	0.276786	0.278655	0.000490631	0.016074	0.0539461	0.0118452	0.00518667
Belem10	0.287898	0.475111	0	0	0.00236146	0.000681415	0.000152731
Belem11	0.314475	0.132526	0.0290356	0.000174914	0.2861	0.0081432	0.0021767
Belem12	0.351798	0.526603	0	0.000131829	0.00321662	0.000421852	0
Belem13	0.529627	0.025812	5.25e-05	0	0.270667	0.0144897	0.000332493
Belem14	0.690051	0.144876	0	0.000259345	0.036989	0.00457095	0.000421435
Belem15	0.327576	0.394729	0	9.18e-05	0.159765	0.0262452	0
Belem16	0.184497	0.00823206	0.000195454	0.000482886	0.4532	0.00904837	6.9e-05
Belem17	0.337609	0.153929	7.47e-05	8.54e-05	0.124093	0.0286303	0.00583703
Belem18	0.302202	0.058159	0	0	0.349601	0.0137398	0.00228386
Belem19	0.531163	0.24196	5.69e-05	0.000170755	0.041337	0.000398429	4.27e-05
Belem20	0.355112	0.485078	0	6.07e-05	0.000910921	0.000615956	0
Belem21	0.331563	0.311098	0	0.00013276	0.0555244	0.016452	0.00376834
Belem22	0.412171	0.381618	0	0.000194696	0.00369922	0.00332374	0.000166882
Belem23	0.5341	0.115181	0	0.00073122	0.0539416	0.00442951	0
Belem24	0.261482	0.400746	0	0.138421	0.000309916	0	0
Belem25	0.374169	0.396328	0	0.000189876	0.0240573	0.000664565	0.000531652
Belem26	0.359284	0.436153	0	0.000235476	0.038461	0.00442171	9.16e-05
Belem27	0.324824	0.447411	0	0.000261938	0.0206327	0.0178521	0.00022164
Belem28	0.408324	0.00799492	0	0.000411756	0.190471	0.107829	0.043852
Belem29	0.312832	0.0851345	0.150384	0.000586616	0.0203962	0.000646782	0.00967164
Belem30	0.475084	0.248196	0	0.000180434	0.0506692	0.0161899	0.00728299
Belem31	0.234243	0.134158	0	0.0755119	0.0141923	0	0.0016496
Bogota1	0.397531	0.0345002	0	0	0.12966	0.0212519	0.0385863
Bogota2	0.501609	0.0719674	0	0.000100583	0.122209	0.0066385	0.00729229
Bogota3	0.281469	0.150277	0	0	0.0707437	0.00132145	0.0015673
Bogota4	0.43332	0.0053887	0	0	0.0196706	0.00761201	0.000602932
Bogota5	0.322023	0.0238563	0	0.00410939	0.00505491	0.000509128	0.206015
Bogota6	0.434933	0.00667191	0	0	0.00871755	0.00509835	0.0588198
Bogota7	0.190071	0.044315	0	0.00195079	0.0053574	0	0.203377
Bogota8	0.321398	0.262186	0	0	0.000713755	0	0.0148401
Bogota9	0.241733	0.224425	0.0245276	0.0087281	0.0423878	0	0
Bogota10	0.476458	0.0140455	0	0	0.00108949	0.000677247	0.00250287
Bogota11	0.646252	0.0288759	0	0	0.124595	0.0445503	0.000400044
Bogota12	0.273671	0.107592	0.000160878	0	0.0107431	0.0012334	0
Bogota13	0.195429	0.00657021	0	0	0.00726917	0.00160761	0.570746
Bogota14	0.166685	0.00032996	0	0	0.024857	0.00571931	0.701743
Bogota15	0.398318	0.0211661	0	0.00399881	0.00149381	0.00098821	0.184037
Bogota16	0.45581	0.0940132	0	0	0.00312998	0.00045527	0.00409743
Bogota17	0.486711	0.0182426	0	0	0.0178802	0.00185245	0.134705
Bogota18	0.153386	0.202211	0	0	0.00103734	0.000542248	0.000330064
Bogota19	0.407861	0.0348829	0	0	0.0186588	0.0021367	0.311039
Bogota20	0.314626	0.055427	0	0	0.0289285	0.00262285	0.14013
Bogota21	0.353282	0.0474743	0	0	0.000777687	0.000813037	0.0178161
Bogota22	0.304363	0.00791869	0	0.000262057	0.000250664	0.000148119	0.0681236
Bogota23	0.50787	0.0198577	0	5.6e-05	0.00484539	0.00201658	0.0155725
Bogota24	0.37633	0.00523916	0	0	0.00321788	0	4.85e-05
Bogota25	0.253647	0.0969293	0.0103523	0	0.000191119	0	0.00242085
Bogota26	0.440915	0.0224324	0	0.00044737	0.00012782	0	0.00051128
Bogota27	0.473897	0.00939583	0	0	0.00404257	0.0067113	0.294697
Bogota28	0.207395	0.0322457	0	0	0.00110481	5.89e-05	0.000147308
Bogota29	0.577114	0.00199195	0	0	0.0321254	0.00364484	0.00368722
Bogota30	0.37815	0.179931	0	0	0.000669067	0	0.00267627
Bogota31	0.237053	0.515588	0	0	0.00242509	0	0.00114873
Bogota32	0.298271	0.230724	0	0	0.00273923	0.000162324	0.000182615
Bogota33	0.264526	0.167827	0	0	0.0658657	0.0178885	0.0271384
Bogota34	0.305722	0.279971	0	0	0.00413673	0.00114799	0.0211983
Bogota35	0.280724	0.206742	0	0.000394477	0.00207997	0.000143446	0.000215169
Bogota36	0.37836	0.125217	0	0	0.0204493	0.00475785	0.000189054
Bogota37	0.33443	0.082066	0	0	0.000346416	0.000311775	0.00173208
Bogota38	0.322969	0.000568041	0	0	0.160978	0.029143	0.0242035
Bogota39	0.452832	0.0313191	0	0	0.00037886	0	0.000157858
Bogota40	0.508225	0.0884438	0	0	0.0554408	0.00646982	0.0550623
Bogota41	0.472063	0.170648	0	0.00487002	0.0102665	0.000658111	0.0215202
Bogota42	0.210462	0.1631	0	0.000940058	0.000248839	0.000165893	0.00135479
Bogota43	0.425407	0.27572	0	0	0.0296624	0.0083351	0.0419666
Bogota44	0.492076	0.196455	0	0.00147035	0.00890377	0.00187878	0
Bogota45	0.350479	0.0131223	0	0.00240775	0.00150485	0.000150485	0.00039126
Bogota46	0.310719	0.0658815	0	0	0.00614439	0.000369801	0.0194857
Bogota47	0.324039	0.106924	0	0	0.0435091	0.0152712	0.0885124
Bogota48	0.28368	0.248313	0	0	0.0024973	0.000101242	0.0796774
Bogota49	0.540795	0.182051	0	0	0.0263095	0.000818973	0
Bogota50	0.462124	0.0834014	0	0	0.00271357	0.000621179	0.00304051
Bogota51	0.276644	0	0	0	0.0358527	0.0528538	0.341207
Bogota52	0.471491	0.0979102	0	0	0.00744969	0.000870743	0.000257998
Bogota53	0.500573	0.00299692	0	0	0.0487439	0.00285001	0.107066
Bogota54	0.430703	0.000183812	0	0	0.00297163	0.000582072	0.0160836
Bogota55	0.271258	0	0	0	0.0142871	0.000624035	0.00016422
Bogota56	0.319642	0	0	0	0.480251	0.0196227	0.00607236
Bogota57	0.105832	0.00912525	0	0	0.00422308	0.000466873	0.242689
Bogota58	0.498571	0.0764447	0	0	0.0314431	0.0104295	0
Bogota59	0.352555	0.025952	0	0	0.00528527	0.00162624	0.126067
Bogota60	0.230305	0.000110585	0	0	0.0593179	0.00634759	0.0807272
Bogota61	0.40761	0.00488156	0	0	0.0745064	0.0168038	0.190256
Bogota62	0.17763	0.0318047	0	0.00489921	0.00784408	0	0.0324472
Bogota63	0.139916	0.00586941	0	0	0.00280523	0.00176945	0.398213
Bogota64	0.394017	0.0972149	0	0.036243	0.00167275	0.000167275	0.00814073
Bogota65	0.432946	0.000741709	0	0	0.000918306	0.000282556	0.00176597
Bogota66	0.286109	0.000279494	0	0	0.0115214	0	0.00018633
Bogota67	0.210733	0.0140517	0	0	0.0673805	0.00867651	0.041478
Bogota68	0.387703	9.89e-05	0	0	0.0224652	0.00482528	0.0013052
Bogota69	0.459624	0.020657	0	0	0.00215441	0.000963147	0.0159426
Bogota70	0.273161	0.00417463	0	0	0.000583865	0	4.38e-05
Bogota71	0.188316	0.313649	0	0	0.000772947	0.000206119	7.73e-05
Bogota72	0.322414	0.089623	0	0	0.00142259	0.00359598	0.0608946
Bogota73	0.344347	0.0190545	0	0	0.00599979	0.00417917	0.0692666
Bogota74	0.365892	0.0476293	0	0.00491328	0.000617516	0	0.0115717
Bogota75	0.49742	0.0319387	0	0.00197994	0.00746535	0.000908825	0.00149307
Bogota76	0.24183	0.000892232	0	0	0.00113716	0.000227432	0.137719
Bogota77	0.336521	0.0344661	0.016485	0.000469325	0.00162797	0	8.8e-05
Bogota78	0.352545	0.000598609	0	0	0.00512409	0.00146061	0.230225
Bogota79	0.784028	0.127755	0	0	0.00895151	0.00143332	0.000513833
Bogota80	0.683621	0.023101	0	0	0.0441176	0.00040528	0.00793191
Bogota81	0.308021	0.0441557	0	0	0.00244684	0.00165935	0.152857
Bogota82	0.614174	0.00109595	0	0	0.0400021	0.00253112	0.0298254
Bogota83	0.248726	0.0317724	0	0	0.00489034	0.00572021	0.295139
Bogota84	0.542931	0.0572675	0	0	0.00536718	0.000568445	0.0941106
Bogota85	0.301121	0.0396787	0	0	0.000593024	9.43e-05	5.39e-05
Leticia1	0.239611	0.531985	0	0	0.00307448	0	0
Leticia2	0.141889	0.707882	0	0	0.00298443	0.000889398	0.000513875
Leticia3	0.157045	0.730291	0	0	0.0253835	0.00048592	0.000694171
Leticia4	0.23497	0.333061	0	0.177733	0.00428703	0.000204144	0.00415944
Leticia5	0.101068	0.831805	0	0.000171768	0.000343536	0	0
Leticia6	0.203088	0.623056	0	9.57e-05	0.0592849	0.0120521	0.00181738
Leticia7	0.36515	0.437361	0	0	0.0629025	0.0268118	0
Leticia8	0.133047	0.809692	0	0	0.0180489	0.00228789	0
Leticia9	0.238577	0.69867	0	0	0.0108248	0	0
Leticia10	0.258488	0.527461	0	0.0904808	0.00539035	0.00276312	0
Leticia11	0.181358	0.525343	0	0.195722	0.0129406	0.000854268	0.0012023
Leticia12	0.19606	0.621098	0	0	0.00850377	0.00167922	0
Leticia13	0.344174	0.236674	0	0.000119179	0.0016983	0.00484164	0.000134076
Leticia14	0.166329	0.731911	0	0	0.00137953	0	0.000297547
Leticia15	0.285028	0.460458	0	0.0847374	0.0031557	0.0024148	8.23e-05
Leticia16	0.356607	0.229758	0	0.00147448	0.11965	0.00429333	0
Leticia17	0.262924	0.657262	0	0	0.00906108	0.00146885	0
Leticia18	0.292819	0.39436	0	0	0.00707064	0.00238487	0
Leticia19	0.332565	0.508522	0	0.000188063	0.081102	0.0107431	0.00032911
Leticia20	0.326875	0.570554	0	0.0214159	0.00220063	0	0
Leticia21	0.521807	0.00167146	0	0	0.323426	0.0124314	0.0099765
Leticia22	0.32211	0.523887	0	0	0.00248655	0	0
Leticia23	0.12664	0.695736	0.00242872	0.0342266	0.000632692	0	0
Leticia24	0.336799	0.5217	0.00045208	0.000753466	0	0	0
Leticia25	0.212048	0.483944	0	0.108446	0.00718806	0.00210954	0.0185952
Leticia26	0.402544	0.420467	0.0189732	0.000910152	0.000350058	0.000466744	0.000396733
Leticia27	0.292921	0.376292	0.065618	0	0	0	0
Leticia28	0.255945	0.134104	0.179022	0.00204397	0.0926268	0.00199412	0.018994
Leticia29	0.435967	0.397231	0.000445236	0.000283332	0	0	0
Leticia30	0.309524	0.124862	0	0.00110742	0.174419	0.0188261	0.149502
Leticia31	0.525707	0.306009	0	0.0165187	0.00326244	0.000908528	0
Leticia32	0.437411	0.400467	0	0.0117396	0.00991271	0.000270654	0
Leticia33	0.322594	0.388833	0	0.0123074	0.0513308	0.00110066	0.00045027
Leticia34	0.74153	0.0456227	0	0	0.0146204	0.00845517	0
Leticia35	0.224117	0.514982	0.0418088	0.0104351	0.00443323	0	0
Leticia36	0.297719	0.349721	0	0.169724	0.00578095	0	0.000183939
Leticia37	0.15442	0.614752	0	0.0938375	0.00984683	0	0
Leticia38	0.224902	0.0409627	0	0.0673918	0.40972	0.0051377	0.011664
Leticia39	0.251384	0.46431	0	0.125677	0.00464813	0.000651331	0
Leticia40	0.204995	0.637764	8.89e-05	0.0179815	0.000148117	0	0
Leticia41	0.691169	0.111049	0	0	0.0379636	0.00515	0
Leticia42	0.354048	0.386477	0	0.0405246	0.0231117	0.00085934	0
Leticia43	0.242891	0.449723	0.0546513	0.0133492	0.00566135	0	0
Leticia44	0.0905975	0.843771	0	0	0	0	0
Leticia45	0.0431013	0.871467	0	0	0	0	0
Leticia46	0.224027	0.532096	0	0.0389088	0.00742938	0.000176191	0
Leticia47	0.310051	0.426202	0	0	0.0484896	0.0141416	0
Leticia48	0.317365	0.330071	0	0.0236088	0.0112819	0.00163884	0.00717289
Leticia49	0.283451	0.182736	0	0.0124626	0.0795575	0.00096609	0.0842914
Leticia50	0.53941	0.302154	0.023229	0.00159589	0.000398972	0	0.000132991
Leticia51	0.353952	0.0293336	0	0.0092609	0.322005	0.00872917	0.000310174
Leticia52	0.603008	0.26	0	0	0.00718608	0.00485005	0.00288111
Leticia53	0.283482	0.560257	0	0.00272721	0.000270264	0	0
Leticia54	0.328207	0.370708	0	0.0234215	0.0755542	0.000366916	0.000917291
Leticia55	0.192341	0.653257	5.95e-05	0	0.0241319	0.000952183	0
Leticia56	0.624272	0.0657757	0	0.03901	0.01538	0.00130656	0
Leticia57	0.407297	0.0398967	0	0.0697097	0.151695	0.00633281	0.057726
Leticia58	0.179681	0.592915	0	0.044835	0.00186295	0.000186295	0
Leticia59	0.405436	0.169875	0.0104304	0.029165	0.0123269	0.000948221	0.0158037
Leticia60	0.246095	0.57562	0	0.0109525	0.000553557	0	0
Leticia61	0.265144	0.331828	0	0.140067	0.0235663	0.00195628	0
Leticia62	0.258768	0.613122	0	0	0.0125804	0	0
Leticia63	0.146978	0.7548	0	0.000425612	0.000945805	0	0
Leticia64	0.407049	0.35202	0	0.0010305	0.00453421	0.00309151	0.0014427
Leticia65	0.244569	0.330658	0	0.24846	0.00162127	0.000770104	0.000810636
Leticia66	0.356302	0.240286	0.0232033	0.0249056	0.0867071	0	0
Leticia67	0.27657	0.5626	0	0	0.00610183	0.00265905	0.00235116
Leticia68	0.539041	0.2129	0	0	0.0183392	0.00442785	0.0633447
Leticia69	0.447773	0.288122	0	0.0678173	0.00599745	0	0.0014383
Leticia70	0.340256	0.202887	0	0.0675028	0.135699	0.00854027	0.0336569
Leticia71	0.126702	0.776232	0	0.000488906	0.00955246	0.000940203	0
Leticia72	0.19222	0.573611	0	0.0484059	0.0488871	0.00368959	0.0563064
Leticia73	0.33796	0.221062	0	0.0432871	0.0694425	0.000366451	0.000366451
Leticia74	0.185926	0.493793	0	0.149535	0.000922182	0.000354685	0
Leticia75	0.425361	0.32552	0.0208365	0.000561769	0	0.00020428	0
Leticia76	0.359065	0.482443	0	0.048745	0.000368392	0.000117216	0
Leticia77	0.321894	0.452608	0	0.00329687	0.0462685	0.00123632	0.0178331
Leticia78	0.556356	0.185197	0	0.00130997	0	0	0.00049124
Leticia80	0.239495	0.583101	0	0.045943	0.000796043	0.000739182	0
Leticia81	0.336454	0.50958	0	0.0694238	0.00506977	0.000936308	0
Leticia82	0.384434	0.138801	0.0548321	0.0314011	0.000783938	0.000522625	0
Leticia83	0.290627	0.291531	0.0206382	0.0307169	0.0173684	0.00136562	0.0496817
Leticia84	0.374133	0.11917	0	0.0336562	0.252078	0.0110585	0
Leticia85	0.184565	0.552056	0	0.112459	0.0532259	0.00243798	0.0155055
Leticia86	0.308482	0.319806	0	0.167644	0.0171351	0.00345709	0.0111729
Leticia87	0.350592	0.368946	0	0.119523	0.00487429	0.00061921	5.56e-05
Leticia88	0.344714	0.445533	0	0.0332651	0.00709168	0	0
Leticia89	0.276944	0.501914	0	0.0213295	0.014801	0.000680504	0
Leticia90	0.197788	0.686981	0	0.00485734	0.00587074	0.000192197	0.000436811
Leticia91	0.289071	0.0770576	0.0921878	0.00017107	0.0544193	0.000722296	0.00874358
Medellin1	0.316323	0.0693266	0	0	0.00789889	0.00595172	0.0253132
Medellin2	0.255913	0.00681927	0	0	0.0129709	0.00207439	0.284168
Medellin3	0.352981	0.00660167	0	0	0.000139276	0	0
Medellin4	0.277437	0.282869	0	0.0209234	0.00171009	0.00100593	0.000905342
Medellin5	0.6125	0.000553797	0	0	0.283386	0.0210443	0.00387658
Medellin6	0.407991	0.00108513	0	0.00409549	0.00700084	0.00119014	0.0270057
Medellin7	0.392425	0.195076	0	0	0.0518394	0.00608412	2.26e-05
Medellin8	0.331391	0.0255491	0	0	0.00937547	0.00358584	0.000933811
Medellin9	0.503833	0.0249144	0	0	0.00732375	0	0.0256331
Medellin10	0.399338	0.0952214	0	0.00273607	0.00617205	0.000381777	0.000890812
Medellin11	0.184938	0.00314259	0	0	0.0162976	0.000310604	0.00725353
Medellin12	0.844349	0.0111471	0	0	0.00528174	0.00256792	0.0121393
Medellin13	0.298414	0.111443	0	0.00502266	0.0287764	0	0.0766994
Medellin14	0.566987	0.0164467	0	0.000141173	0.0145408	0.00402343	0.0487047
Medellin15	0.413324	0.0441334	0	0.000827182	0.0176381	0.000139985	6.36e-05
Medellin16	0.232089	0.00760646	0	0.00479023	0.0267411	0.0132389	0.0179765
Medellin17	0.520227	0.0919349	0	0	0.00762918	0.00403898	0.0310937
Medellin18	0.380664	0.140312	0.00240032	0.000506734	0.0228564	0	0.000160021
Medellin19	0.319329	0.0109934	0	0	0.00444202	0.00312678	0.0452391
Medellin20	0.64253	0	0	0	0.0645779	0.0139212	0.00198386
Medellin21	0.30762	0.0607011	0	0	0.00988202	0.000488465	0.0455024
Medellin22	0.00487172	0.000176796	0	0	0.0018269	7.86e-05	0.931717
Medellin23	0.105302	0.0147626	0	0	0.00832938	0.000101578	0.190086
Medellin24	0.451588	0.0747325	0	0	0.00480382	0.00169716	0.00883097
Medellin25	0.377158	0.00122483	0	0	0.0629742	0.0131744	0.372528
Medellin26	0.891075	0.00423432	0	0.000133364	0.018471	0	0.00090021
Medellin27	0.205541	0.184729	0	0	0	0	0
Medellin28	0.450372	0.0066236	0	0	0.0160999	0.013116	0.182215
Medellin29	0.234035	0.0804004	0	0.0178134	0.0176214	0.000312095	0.00181255
Medellin30	0.321445	0.00226559	0	0	0.00349933	0.000403769	0.012786
Medellin31	0.258336	0.122064	0.0520861	0	0.000132535	0	5.3e-05
Medellin32	0.327415	0.000183852	0	0	0.0100331	0.00152335	0.431633
Medellin33	0.183788	0.0337563	0	0	0.305794	0.0032133	0.0599265
Medellin34	0.388761	0.0752342	0	0	0.000634566	0.000228444	0.00195446
Medellin35	0.243069	0.424075	0	0.0126372	0.0194792	0.0009446	0
Medellin36	0.266126	0.0335541	0	0	0.00358764	0.00687756	0.165672
Medellin37	0.381437	0.0105356	0	0	0.011659	0.00297547	0.00285402
Medellin38	0.435013	0.0572069	0	0.00441018	0.0005199	7.17e-05	0.000179276
Medellin39	0.357867	0.00633597	0	0	0.000984866	0	0.0107679
Medellin40	0.156943	0.0942604	0	0.00325515	0.00820744	0	0.0045906
Medellin41	0.427443	0.00926696	0	0	0.00149601	8.31e-05	0.00552693
Medellin42	0.39557	0.0819426	0	0	0.0108602	0	0.000245429
Medellin43	0.346908	0.222513	0.09283	0	0.0125599	0.000165262	0
Medellin44	0.337011	0.06178	0	0	0.0116015	0.0181324	0.00730164
Medellin45	0.260406	0.0683489	0	0	0.0207314	0.000647857	0.185449
Medellin46	0.470548	0.0893853	0	0	0.00408602	0.00152107	0.00134212
Medellin47	0.289355	0.238089	0	0.000717922	0.000978984	0.000195797	9.79e-05
Medellin48	0.234409	0.000627904	0	0	0.0312445	0.00399347	0.433706
Medellin49	0.355185	0.074454	0	0	0.21246	0.0200164	0
Medellin50	0.0778012	0.00238198	0	0	0.0229846	0.000587762	0.388511
Medellin51	0.381029	0.0453944	0	0	0.00590418	0.016793	0.000258106
Medellin52	0.436436	0.0744756	7.06e-05	0	0.00843986	0.00286037	0.000600325
Medellin53	0.376083	0.0365479	0	0	0.00049838	0.000221502	0.000636819
Medellin54	0.316488	0.124179	0	0	0.161361	0.0160973	0.133267
Medellin55	0.577464	0.0230048	0	0	0.0101568	0.00622143	0
Medellin56	0.347491	0.111994	0	0	0.0215265	0.0116118	0.00178643
Medellin57	0.316991	0.0914514	0	0	0.00960045	0.0050473	0.0542143
Medellin58	0.392649	0.239786	0	0.00229036	0.00598449	0.00103436	0.000110824
Medellin59	0.40401	0	0	0	0.0417022	0.0083991	0.00103989
Medellin60	0.73673	0.0338726	0	0	0.0005794	0.0581183	0.0387307
Medellin61	0.26776	0.263236	0	0.0199336	0.00183785	0	0.00229731
Medellin62	0.384129	0.0350052	0	0	0.0723162	0.0460548	0.0181464
Medellin63	0.463775	0.0389339	0	0	0.00851365	0.000302857	0.000100952
Medellin64	0.542041	0.0549592	3.48e-05	0	0.0426243	0.00774196	0.00135702
Medellin65	0.284841	0.0564658	0	0	0.0170972	0.00659893	0.282592
Medellin66	0.344611	0.204436	0	0.00319479	0.000243413	0.000152133	0.000851944
Medellin67	0.446647	0.146967	0	0	0.0137198	0.00219086	0.00470495
Medellin68	0.469756	0.0579265	0	0	0.000630492	0	0.000157623
Medellin69	0.271398	0.0727266	0	0	0.000954417	0.000725357	0.000496297
Medellin70	0.271824	0.0146932	0	0	0.0038585	0.000895172	0.0029942
Medellin71	0.352339	0.0208273	0	0	0.0235386	0.00279341	0.0728341
Medellin72	0.256303	0.0641145	0	0	0.000402651	0	0.00789816
Medellin73	0.25405	0.000471802	0	0	0.00987639	6.29e-05	0.00125814
Medellin74	0.375226	0.191451	0	0.00141575	0.000221745	0.000272916	0.000545833
Medellin75	0.321249	0.0214166	0	0	0.000623029	0.000817725	0.000506211
Medellin76	0.396004	0.0522689	0	0	0.00107165	0.000253509	0.000679864
Medellin77	0.303283	0.208496	0	0.0159525	0.000482285	0.000148395	0.000296791
Medellin78	0.394833	0.0179427	0	0	0.0207609	0.00450916	9.39e-05
Medellin79	0.580515	0.000343643	0	0	0.00367698	0.000309278	0.0301718
Medellin80	0.212989	0.0124292	0	0	0.312686	0.012546	0.00904476
Medellin81	0.130263	0.0077079	0	0.00111336	0.0515287	0.000228382	0.136772
Medellin82	0.532908	0.00193348	0	0	0.00462467	0.000705458	0.0625245
Medellin83	0.394735	0.00157133	0	0	0.0667677	0.0232391	0.0150793
Medellin84	0.344679	0.00422919	0	0	0.00313779	0.0021146	0.00344475
Medellin85	0.272623	0.527139	0	0	0.016847	0.0104291	0.000366737
Medellin86	0.691451	0.0780301	0	0.0119657	0.00066624	0	0.000532992
Medellin87	0.374243	0.00265882	0	0	0.108135	0.010805	0.187702
Medellin88	0.155518	0.00934872	0	0	0.0145772	0.00454649	0.467393
Medellin89	0.383083	0.0403209	0	0	0.0870191	0.0242406	0.127991
Medellin90	0.528641	0.0464317	0	0	0.0748366	0.00262821	0.00047173
Medellin91	0.45576	0.0122684	0	0	0.0444426	0.00020312	0.0153152
Medellin92	0.493159	0.0184995	0	0	0.0270748	0.000385406	0
Medellin93	0.264498	0.190016	0	0.0107764	0.0480678	0.00290712	0.0495715
Medellin94	0.308546	0.0510476	0	0	0.0031715	6.75e-05	0.000742265
Medellin95	0.315588	0.213201	0	0	0.19317	0.012138	0
Medellin96	0.520488	0.0316013	0	0	0.043477	0.00327803	0.055899
Medellin97	0.397609	0.0119541	0	0	0.0452379	0.0206266	0.00460974
Medellin98	0.15902	0.106429	0	0	0.0530184	0.000713572	0.0631511
Medellin99	0.230462	0.0117738	0	8.31e-05	0.0191152	0.000997313	0.0008865
Ohio1	0.329986	0.0354663	0	0	0.514475	0	0
Ohio2	0.311274	0	0	0	0.508835	0.0312776	0.0434706
Ohio3	0.0703051	0.0591154	0	0	0.735353	0.023435	0
Ohio4	0.215174	0	0	0	0.641345	0.0223151	0.0226949
Ohio5	0.277967	0	0	0	0.535624	0.0546712	0.0128444
Ohio6	0.257539	0.0317735	0	0	0.337262	0.0445985	0
Ohio7	0.0299829	0.0036221	0	0	0.33605	0.00986015	0.145085
Ohio8	0.274142	0.00666741	0	0	0.321591	0.1029	0.154017
Ohio9	0.23145	0	0	0	0	0.712241	0.000847458
Ohio10	0.350331	0.0155004	0	0	0.353813	0.0465012	0.0612153
Ohio11	0.647288	0.00451995	0	0	0.083697	0.0473815	0.0208853
Ohio12	0.240302	0	0	0	0.691347	0.0181835	0.000279746
Ohio13	0.261478	0	0	0	0.562683	0.0761967	0.0150874
Ohio14	0.295289	0.00136778	0	0	0.48921	0.10152	0.000911854
Ohio15	0.178994	0.0166667	0	0	0.404536	0.0515779	0.00779093
Ohio16	0.180219	0	0	0	0.616795	0.0446481	0.00946186
Ohio17	0.0999797	0	0	0	0.799533	0.0194066	0.0428775
Ohio18	0.0268244	0	0	0	0.430523	0.0233256	0.436355
Ohio19	0.271616	0	0	0	0.558129	0.0759921	0.011521
Ohio20	0.197008	0.00135978	0	0	0.784754	0.00119981	0.000639898
Ohio21	0.374768	0.0313932	0	0	0.251828	0.0593741	0.00604465
Ohio22	0.117904	0.000444919	0	0	0.510945	0.16026	0.000266951
Ohio23	0.169628	0.00124164	0	0	0.718243	0	0.0414518
Ohio24	0.245031	0	0	0	0.310837	0.28265	0.00729927
Ohio25	0.116457	0.579739	0	0	0.139451	0.0212991	0.00116562
Ohio26	0.122958	0	0	0	0.459159	0.0678389	0.0289313
Ohio27	0.249862	0	0	0	0.261289	0.0985683	0.000825991
Ohio28	0.114209	0.0641041	0	0	0.703672	0.0345082	0.00442097
Ohio29	0.130706	0.140813	0	0	0.344878	0.0300931	0.00113559
Ohio30	0.056865	0.0327231	0	0	0.752746	0.0407323	0
Ohio31	0.0939629	0	0	0	0.696265	0.0875029	0.000234907
Ohio32	0.173143	0	0	0	0.434629	0.109943	0.0581714
Ohio33	0.181077	0	0	0	0.52149	0.0971314	0.0859587
Ohio34	0.288671	0.00027475	0	0	0.531825	0.0333364	0.001099
Ohio35	0.318239	0	0	0	0.368756	0.0632609	0.00921607
Ohio36	0.126379	0	0	0	0.773495	0.0322581	0
Ohio37	0.143749	0.0318698	0	0	0.595164	0.0548251	0.00958324
Ohio38	0.565065	0	0	0	0.317829	0.030491	0.00330749
Ohio39	0.215889	0	0	0	0.433851	0.0712435	0.017962
Ohio40	0.1134	0	0	0	0.297569	0.280565	0.196144
Ohio41	0.443691	0.000246427	0	0	0.416954	0.0235338	0.00110892
Ohio42	0.327182	0.0137366	0	0	0.353684	0.0889413	0.0111003
Ohio43	0.618362	0	0	0	0.181418	0.0395822	0.000329852
Ohio44	0.379575	0	0	0	0.430637	0.057284	0.00475842
Ohio45	0.22997	0.00057709	0	0	0.580552	0.0827162	0.000480908
Ohio46	0.137675	0	0	0	0.790388	0.00497866	0.000508027
Ohio47	0.346048	0.0385782	0	0	0.195492	0.0322208	0.00722439
Ohio48	0.376438	0.002772	0	0	0.428829	0.0487872	0.00762301
Ohio49	0.38349	0	0	0	0.417817	0.150009	0
Ohio50	0.598113	0.0257366	0	0	0.216723	0.0255037	0.00698731
Ohio51	0.223851	0	0	0	0.568491	0.0813143	0.0066186
Ohio52	0.696398	0	0	0	0.126759	0.0465672	0.00689364
Ohio53	0.133273	0.0995504	0	0	0.645683	0.0354317	0.00530575
Ohio54	0.0990538	0.000334924	0	0	0.69413	0.113121	0.000418655
Ohio55	0.065528	0	0	0	0.793582	0.0599379	0.0145963
Ohio56	0.213417	0	0	0	0.49943	0.157355	0.0822881
Ohio57	0.185602	0.000321854	0	0	0.164467	0.171334	0.0179165
Ohio58	0.127559	0.000769009	0	0	0.283476	0.0862251	0.379121
Ohio59	0.147588	0	0	0	0.713928	0.0830678	0.00295858
Ohio60	0.255755	0.206125	0	0	0.0578669	0.018585	0.0559662
Ohio61	0.460389	0	0	0	0.201887	0.190682	0
Ohio62	0.176337	0.379687	0	0	0.20108	0.0351162	0.00875203
Ohio63	0.527958	0.00281414	0	0	0.240181	0.06081	0.0319344
Ohio64	0.263957	0.00964754	0	0	0.497041	0.179058	0.00874711
Ohio65	0.268854	0	0	0	0.44333	0.0458806	0
Ohio66	0.45376	0	0	0	0.468206	0	0.0139916
Ohio67	0.0981944	0	0	0	0.253154	0.0358645	0.0134801
Ohio68	0.0986173	0	0	0	0.406601	0.206757	0.0202191
Ohio69	0.067201	0.376079	0	0	0.0140259	0.00107891	0.000462392
Ohio70	0.113205	0.206023	0	0	0.542703	0.0701158	0
Ohio71	0.147672	0	0	0	0.619792	0.087163	0
Ohio72	0.149615	0.113751	0	0	0.293619	0.166777	0.0518152
Ohio73	0.262991	0.000476002	0	0	0.647838	0.0555335	0.000476002
Ohio74	0.218249	0	0	0	0.503018	0.0148595	0.0467843
Ohio75	0.360237	0.00154303	0	0	0.428249	0.0381009	0.00391691
Ohio76	0.297132	0.219426	0	0	0.184459	0.0360777	0.0610546
Ohio77	0.791065	0.0019244	0	0	0.0941581	0.0115464	0.00274914
Ohio78	0.0390633	0.57872	0	0	0.105536	0.00841696	0.0021582
Ohio79	0.472757	0	0	0	0.398731	0.00815792	0.00020143
Ohio80	0.374412	0	0	0	0.315208	0.203532	0.0202007
Ohio81	0.0574468	0.834894	0	0	0.0386383	0.00731915	0.000170213
Ohio82	0.356787	0.00110632	0	0	0.536343	0.0266622	0.00066379
Ohio83	0.203358	0	0	0	0.438408	0.0920581	0
Ohio84	0.115153	0.00404211	0	0	0.832957	0.00987028	0.00441812
Surui1	0.404247	0.494713	0	3.47e-05	0.00971539	0.00442397	0
Surui2	0.432942	0.431872	0	0.000128358	0.00247302	0.00123223	0
Surui3	0.217628	0.629818	3.05e-05	3.05e-05	0.000659878	0.000131976	7.11e-05
Surui4	0.328926	0.430306	0	0	0.000532818	0	2.22e-05
Surui5	0.277985	0.52942	0	7.55e-05	0.0022408	0.0010071	0
Surui6	0.251427	0.198052	0	0.235832	0.00279527	0	0.00161831
Surui7	0.300178	0.480811	0	6.03e-05	0.00267747	0.000156789	0.000108546
Surui8	0.451218	0.197746	0	4.96e-05	0.0194683	0.0254204	0.00226923
Surui9	0.321242	0.458333	0	0.160102	0	2.66e-05	0
Surui10	0.265428	0.395659	0.130231	0	0.000493922	0.000192081	0
Surui11	0.452499	0.068708	3.03e-05	0.0102067	0.00202112	0.00369865	0.0788742
Surui12	0.668214	0.0629576	7.44e-05	6.51e-05	0.150505	0.000344234	0
Surui13	0.313917	0.0423299	0.223664	0.000132964	0.0463473	0.0204954	0.00691411
Surui14	0.224442	0.282889	3.77e-05	0.0807123	0.000895129	0.000753793	0
Surui15	0.248172	0.294711	0.106898	0.0530402	0.00027252	4.67e-05	0
Surui16	0.31154	0.100151	4.8e-05	0.00482307	0.125486	0.0724518	0.00102803
Surui17	0.404836	0.234207	0	0	0.000433516	0.000514801	0
Surui18	0.318625	0.343658	0.109696	0.090146	0.000149319	2.13e-05	0
Surui19	0.335331	0.533245	0	7.08e-05	0.00148587	0.000596369	0
Tsimane1	0.476812	0.0148372	0	8.79e-05	0.00761198	0	0.000316433
Tsimane2	0.816083	0.0784753	0	0.00101586	0.00223951	0.000277053	0
Tsimane3	0.445021	0.0611087	0.0227035	0.000465235	0	0	0
Tsimane4	0.507835	0.0409693	0.111992	0.00247417	0.13101	0	0
Tsimane5	0.151015	0.0147075	0.00251943	0.00142122	0.000646009	0	0
Tsimane6	0.680762	0.0649968	5.84e-05	0.000389552	0.000136343	0	0
Tsimane7	0.44173	0.0326718	0.0291603	0.010687	0.0440458	0	0.00315522
Tsimane8	0.51771	0.0302499	0.0129032	0	0.000170904	0	0
Tsimane9	0.642875	0.035044	0.0138622	0.00709466	0.0348599	0	0
Tsimane10	0.425281	0.055845	0.0214151	0.00176509	0	0	0
Tsimane11	0.28706	0.429752	0.0165843	0.11078	0.00041853	5.23e-05	0
Tsimane12	0.844737	0.0414983	0	0.000728622	0	0.000132477	0
Tsimane13	0.67045	0.0186629	0.00207131	0.000105679	0	0	0
Tsimane14	0.453448	0.0448272	0.00957825	0.0299449	0.000720943	0.000102992	7.72e-05
Tsimane15	0.645341	0.0469405	0.0335063	0.00067964	0.000271856	6.8e-05	0
Tsimane16	0.715164	0.0159287	0.00055308	0.000142221	0.000268639	4.74e-05	0
Tsimane17	0.547183	0.0595914	0.00214116	0.000515943	0	0	0
Tsimane18	0.354031	0.07554	0.00108372	0.0519199	0.00295559	0	0
Tsimane19	0.445879	0.205229	0.00398923	0.0145086	0.000686045	0	0
Tsimane20	0.431966	0.00846729	0	0.00266115	0.0885705	0.00628998	0.00182786
Tsimane21	0.350222	0.0490046	0.108614	0.00103783	0.0271912	0	0.00175488
Tsimane22	0.615554	0.00334705	0	0.00204542	0.000325407	0	0
Tsimane23	0.665164	0.0378675	0.0601533	0.000892346	0.00194486	0	0.0140945
Tsimane24	0.688626	0.0914328	0	0	0.00023904	0	0
Tsimane25	0.484621	0.0515353	0.0153019	0	0.023695	0	0.00117707
Tsimane26	0.181061	0.0139984	0	0.000599077	0.508237	0	0.00365437
Tsimane27	0.326597	0.023711	0.00205692	0.0045885	0.0838363	0	6.78e-05
Tsimane28	0.410008	0.0707495	0.000269317	0.000592497	0.000188522	0	0
Tsimane29	0.23256	0.192754	0.352403	0.000375056	0.00110016	0	5e-05
Tsimane30	0.406886	0.0295955	0.0451777	0.00488902	0.0002353	0	0
Tsimane31	0.472669	0.0631764	0.247245	0	0.000176142	0	0
Tsimane32	0.540069	0.0983387	0.00270014	0.000453459	0	0	0
Tsimane33	0.464815	0.138986	0.0548762	0.0680217	0.00688315	0	8.1e-05
Tsimane34	0.722593	0.0184914	0.00309396	0.0562521	0.0606488	0	0.00215311
Tsimane35	0.313878	0.0282673	0.0595882	0.0243122	0.21439	0	0
Tsimane36	0.511419	0.0730162	0.0331097	0.0781301	0.0345739	0.000174837	0
Tsimane37	0.43556	0.106266	0.00392185	0.00415669	0.000422714	0	0
Tsimane38	0.203357	0.0142028	0.00151169	0.00567762	0.000246089	0	0
Tsimane39	0.589193	0.036111	0.0132318	0.000354029	0.000708059	0	0
Tsimane40	0.696249	0.0115149	0.00418173	0.00303024	0.00115149	0	0
Tsimane41	0.478404	0.0905038	0.0821502	0.000187301	0	0	0
Tsimane42	0.487076	0.175299	0.105065	0.0015528	0.0104634	0	4.78e-05
Tupaiu1	0.475626	0.0122206	0	0.000366986	0.324513	0.0167101	0
Tupaiu2	0.383877	0.261408	0	0.0269502	0.0173982	0.00359749	0
Tupaiu3	0.397444	0.322301	0.000799802	0.0330204	0.00110449	0	0
Tupaiu4	0.479364	0.218509	0	0.00275351	0.00595012	0.00151918	0
Tupaiu5	0.466531	0.241547	0	0.000565715	0.0872385	0.00452572	0
Tupaiu6	0.412413	0.0659815	0	0.00379225	0.311642	0.0392599	0.00510325
Tupaiu7	0.549302	0.0182886	0	0.000487697	0.0698293	0.0107293	0.00261583
Tupaiu8	0.492784	0.0377518	0	0.111677	0.100139	0.00336365	5.64e-05
Tupaiu9	0.498903	0.00460989	0	0.000530014	0.261691	0.024356	3.7e-05
Tupaiu10	0.455702	0.235032	0	0.000322862	0.0466954	0.0108338	0
Tupaiu11	0.24585	0.247893	0	9.8e-05	0.00695708	0.00428344	0.00694308
Tupaiu12	0.346271	0.363138	0	0.000156755	0.00112863	0.000203781	0
Tupaiu13	0.329331	0.371655	0	0.0838905	0.000404211	0.000134737	0
Tupaiu14	0.27633	0.454624	0.018121	0.0672075	0.000283672	0.000192897	0
Tupaiu15	0.486941	0.137932	0.000775306	0.000121142	0.10801	0.00906139	9.69e-05
Tupaiu16	0.292412	0.356722	0.0358216	0.0553466	0.00101317	0	0
Tupaiu17	0.451363	0.14968	0.000246531	0.000211312	0.0629358	0.0156019	0.000246531
Tupaiu18	0.365658	0.304112	0	0.0120264	0.00333909	0.000509352	0
Tupaiu19	0.417772	0.314378	0.0142203	0.000416493	0.0167787	0.00062474	0.000520616
Tupaiu20	0.192788	0.437047	0.00910067	0.0834514	0.000880017	0	0
Tupaiu21	0.29673	0.435156	3.1e-05	0.00137884	0.000472524	0.000635196	0.00822656
Tupaiu22	0.460896	0.217654	0.040758	0.000315081	0.0237886	0.00121531	0
Xikrim1	0.218314	0.581596	3.65e-05	0.00145105	0.0018891	0.000273783	0
Xikrim2	0.218169	0.46216	0.0671266	0.10631	0.000174279	0	0.000116186
Xikrim3	0.193902	0.364415	0.0551867	0.0876299	0	0	0
Xikrim4	0.150902	0.54052	0.0143471	0.0896084	0.000490095	7.11e-05	0
Xikrim5	0.167037	0.46107	0.170336	0.0369131	0	0	0
Xikrim6	0.174011	0.287002	0.0421287	0.0968485	0	1.64e-05	0
Xikrim7	0.167752	0.371984	0.194464	0.029657	0.00026865	0	4.8e-05
Xikrim8	0.190793	0.397799	0.119032	0.00627717	0.00558926	0	0
Xikrim9	0.16613	0.353989	0.00428581	0.0196965	0.000338696	0	3.91e-05
Xikrim10	0.336779	0.314265	0.0302304	0.0399643	0.000399372	0	4.74e-05
Xikrim11	0.219849	0.306234	0	0.00464749	0.00010177	0	2.54e-05
Xikrim12	0.248165	0.338708	0.063107	0.021114	0.00207	0	0
Xikrim13	0.177186	0.208554	0.0402881	0.0857808	0.0139087	0	0.00847501
Xikrim14	0.164089	0.476612	0	0.144596	0.000116956	0	0
Xikrim15	0.186403	0.541094	0.119527	0.0193177	0	0	0
Xikrim16	0.238673	0.375584	0.18994	0.00913474	0.000144054	4.24e-05	0
