# Supplementary material for: Gut microbiota and parasite dynamics in an Amazonian community undergoing urbanization in Colombia
Source: mSphere. 2026 Jan 28;11(2):e00788-25. doi: 10.1128/msphere.00788-25 (PMC12931277; doi:10.1128/msphere.00788-25)
Supplement: File S2 — Supplemental information regarding eukaryotic microbiota analysis o f Amazonian and non-Amazonian datasets [file msphere.00788-25-s0002.xlsx]

## Sheet: Sheet1
Sample	Nematode							Protista
	Ancylostoma	Ascaris	Enterobius	Necator	Strongyloides	Trichinella	Trichuris	Blastocystis	Chilomastix	Dientamoeba	Endolimax	Entamoeba	Enteromonas	Iodamoeba
Kilometro11_1	0	0	0	0	0	0	0	1	0	0	0	0	0	0
Kilometro11_2	0	0	0	0	0	0	0	1	0	0	0	0	0	0
Kilometro11_3	0	0	0	0	0	0	0	1	0	0	1	1	0	0
Kilometro11_4	0	0	0	0	0	0	1	1	0	0	0	0	0	0
Kilometro11_5	0	0	0	0	0	0	0	1	0	0	0	1	0	1
Kilometro11_6	0	0	0	1	0	0	0	1	0	0	1	0	0	0
Kilometro11_7	0	0	0	0	0	0	0	1	0	0	1	1	1	0
Kilometro11_8	0	0	0	1	0	0	0	1	0	0	1	1	0	1
Kilometro11_9	0	0	0	1	0	0	0	1	0	0	1	1	1	1
Kilometro11_10	0	0	0	0	0	0	0	1	0	0	1	1	0	1
Kilometro11_11	0	0	0	1	0	0	0	1	0	0	0	0	0	0
Kilometro11_12	0	0	0	0	0	0	0	1	0	1	1	1	0	1
Kilometro11_13	0	0	0	0	0	1	0	1	0	0	0	1	0	1
Kilometro11_14	0	0	0	0	0	0	0	1	0	0	0	0	0	0
Kilometro11_15	0	0	0	0	0	0	0	1	0	0	0	0	0	0
Kilometro11_16	0	1	0	0	0	0	0	1	1	0	0	1	1	1
Kilometro11_17	0	0	0	0	0	1	0	1	0	0	0	1	0	0
Kilometro11_18	0	0	0	0	0	0	0	1	0	0	0	0	0	0
Kilometro11_19	1	0	0	0	0	0	0	1	0	0	0	1	0	0
Kilometro11_20	0	0	0	0	0	0	0	1	0	1	1	1	0	0
Kilometro11_21	0	0	0	0	0	0	0	1	0	0	1	1	0	0
Kilometro11_22	0	0	0	0	0	0	0	1	0	0	1	1	0	0
Kilometro11_23	0	0	0	0	0	0	0	0	0	0	1	0	0	0
Kilometro11_24	0	0	0	0	0	0	0	1	0	0	0	1	0	0
Kilometro11_25	0	0	0	1	0	0	0	1	0	0	0	0	0	0
Kilometro11_26	0	0	0	0	0	0	0	1	0	0	1	0	0	0
Kilometro11_27	0	0	0	0	0	0	0	1	0	0	1	1	0	0
Kilometro11_28	0	0	0	0	0	0	0	0	0	0	0	0	0	0
Kilometro11_30	0	0	0	0	0	0	0	1	0	1	1	1	0	1
Kilometro11_31	0	0	0	0	0	0	0	1	0	1	0	1	0	0
Kilometro11_32	0	0	0	1	0	0	0	1	0	1	1	1	0	0
Kilometro11_33	0	0	0	1	0	0	1	1	0	0	0	1	0	0
Kilometro11_34	0	0	0	0	1	0	1	1	0	0	1	1	1	0
Kilometro11_35	0	0	0	1	0	0	0	1	0	0	0	1	0	0
Kilometro11_36	0	0	0	0	0	0	0	1	0	0	0	1	1	0
Kilometro11_37	0	0	0	0	0	0	0	0	0	0	0	0	0	0
Kilometro11_38	0	0	0	0	0	0	0	1	0	0	1	0	0	0
Kilometro11_39	0	0	0	0	0	0	0	0	0	0	0	0	0	0
Kilometro11_40	0	0	0	0	0	0	1	1	0	0	1	0	0	0
Kilometro11_41	0	0	1	0	0	0	0	1	0	1	0	0	0	0
Kilometro11_42	0	0	0	1	0	0	0	1	0	0	1	0	0	0
Kilometro11_43	0	0	0	0	0	0	0	1	0	0	1	0	0	0
Kilometro11_44	0	0	0	0	0	0	0	1	0	0	1	0	0	0
Kilometro11_45	0	0	0	0	0	0	0	1	0	0	0	0	0	0
Kilometro11_46	0	0	0	0	0	1	0	1	0	0	0	1	1	0
Kilometro11_47	0	0	0	0	0	0	0	1	0	0	0	0	0	0
Kilometro11_48	0	0	0	0	0	0	0	0	0	0	1	1	0	0
Kilometro11_49	0	0	0	0	0	0	0	0	0	0	1	1	0	0
Kilometro11_50	0	0	0	0	0	0	1	1	0	0	0	0	0	1
Kilometro11_51	0	0	0	1	0	0	0	1	0	0	1	1	0	0
Kilometro11_52	0	0	0	0	0	0	0	1	0	1	1	1	1	1
Kilometro11_53	0	0	0	0	0	0	0	1	0	0	1	1	0	1
Kilometro11_54	0	0	0	0	0	0	0	1	0	0	1	1	0	1
Kilometro11_55	0	0	0	1	1	0	1	1	0	0	1	1	0	0
Kilometro11_56	0	1	0	0	0	0	0	1	0	0	1	1	0	0
Kilometro11_57	0	0	0	0	0	0	0	0	1	1	0	0	0	0
Kilometro11_58	0	0	0	0	0	0	0	1	1	0	1	0	0	0
Kilometro11_59	0	0	0	0	0	0	0	1	1	0	0	0	0	0
Kilometro11_60	0	0	0	0	0	0	0	1	1	0	1	0	1	1
Kilometro11_61	0	0	0	0	0	0	0	1	0	0	1	1	0	0
Kilometro11_62	0	0	0	0	0	0	0	1	0	0	1	1	0	0
Kilometro11_63	0	0	0	0	0	0	0	1	0	0	1	1	0	0
Kilometro11_64	0	0	0	0	0	0	0	1	0	0	0	0	0	0
Kilometro11_65	0	0	0	0	0	0	0	1	0	0	0	0	0	0
Kilometro11_67	0	0	0	0	0	0	0	1	0	0	0	0	0	0
Kilometro11_68	0	0	0	0	0	0	0	1	0	0	1	0	0	0
Kilometro11_70	0	0	0	0	0	0	1	1	0	0	1	1	0	1
Kilometro11_72	0	0	0	0	0	0	0	1	0	1	0	1	0	1
Kilometro11_73	0	0	0	0	0	0	0	1	0	1	1	1	0	0
Kilometro11_74	0	0	0	1	0	0	0	1	0	0	0	1	0	0
Kilometro11_75	1	0	0	0	0	0	0	1	0	0	0	0	0	0
Kilometro11_76	0	0	0	0	0	0	0	1	0	0	1	1	0	0
Kilometro11_77	0	0	0	0	0	0	0	0	0	0	0	1	0	0
Kilometro11_78	0	1	0	0	0	0	0	1	0	0	1	1	0	0
Kilometro11_79	1	0	0	1	0	0	0	1	0	0	1	1	0	0
Leticia1	0	0	0	0	0	0	0	1	0	1	1	1	0	0
Leticia2	0	0	0	0	0	0	0	1	0	0	0	1	0	0
Leticia3	0	0	0	0	0	0	0	1	0	0	0	0	0	0
Leticia4	0	0	0	0	0	0	0	1	0	0	1	0	0	0
Leticia5	0	0	0	0	0	0	0	1	0	0	0	0	0	0
Leticia6	0	0	0	0	0	0	0	1	0	0	0	1	0	0
Leticia7	0	0	0	0	0	0	0	1	0	0	0	0	0	0
Leticia8	0	0	0	0	0	0	0	1	0	0	0	0	0	0
Leticia9	0	0	0	0	0	0	0	1	0	0	1	0	0	0
Leticia10	0	0	0	0	0	0	0	1	0	1	0	1	0	0
Leticia11	0	0	0	0	0	0	0	1	0	1	0	0	1	0
Leticia12	0	0	0	0	0	0	0	1	0	0	0	1	1	0
Leticia13	0	0	1	0	0	0	0	1	0	1	0	0	0	0
Leticia14	0	0	0	0	0	0	0	1	0	0	0	0	0	0
Leticia15	0	0	0	0	0	0	0	0	0	0	1	1	0	0
Leticia16	0	0	0	1	0	0	0	1	0	0	0	1	0	0
Leticia17	0	0	0	0	0	0	0	1	0	0	0	0	0	0
Leticia18	0	0	0	0	0	0	0	1	0	0	0	0	0	0
Leticia19	0	0	0	0	0	0	0	1	0	0	0	1	0	0
Leticia20	0	0	0	0	0	0	0	1	0	0	0	1	0	0

## Sheet: Sheet2
OTU ID	Taxonomy	Category	Kilometro11_1	Kilometro11_2	Kilometro11_3	Kilometro11_4	Kilometro11_5	Kilometro11_6	Kilometro11_7	Kilometro11_8	Kilometro11_9	Kilometro11_10	Kilometro11_11	Kilometro11_12	Kilometro11_13	Kilometro11_14	Kilometro11_15	Kilometro11_16	Kilometro11_17	Kilometro11_18	Kilometro11_19	Kilometro11_20	Kilometro11_21	Kilometro11_22	Kilometro11_23	Kilometro11_24	Kilometro11_25	Kilometro11_26	Kilometro11_27	Kilometro11_28	Kilometro11_30	Kilometro11_31	Kilometro11_32	Kilometro11_33	Kilometro11_34	Kilometro11_35	Kilometro11_36	Kilometro11_37	Kilometro11_38	Kilometro11_39	Kilometro11_40	Kilometro11_41	Kilometro11_42	Kilometro11_43	Kilometro11_44	Kilometro11_45	Kilometro11_46	Kilometro11_47	Kilometro11_48
OTU001	Eukaryota;Obazoa;Opisthokonta;Metazoa;Craniata;Craniata_X;Mammalia;Homo;Homo_sapiens;	Human Host	1585	61929	1268	3261	45237	9537	9298	1774	12118	22193	23467	5461	11509	34545	36587	3019	31475	19542	754	537	35910	1524	10903	290	16081	17376	56937	115343	29288	2642	559	36850	30604	70730	58815	2789	17787	61727	72639	1275	33681	21734	12838	13200	577	5585	36280
OTU002	Eukaryota;TSAR;Stramenopiles;Bigyra;Opalozoa;Opalinata;Blastocystis-Group;Blastocystis;Blastocystis_sp.;	Parasite Protist	0	0	18010	0	0	1009	0	32999	6095	0	46041	13986	37318	51298	0	0	28035	0	69785	0	0	0	0	15244	6362	54362	5127	0	0	924	0	0	0	1022	0	0	0	0	0	11201	626	14926	16291	2	0	44552	0
OTU003	Eukaryota;TSAR;Stramenopiles;Bigyra;Opalozoa;Opalinata;Blastocystis-Group;Blastocystis;Blastocystis_hominis;	Parasite Protist	0	0	11765	28944	33	0	163	0	32	0	0	0	114	0	32003	837	232	0	0	70622	2	0	0	130	0	0	45	0	0	0	0	0	0	0	0	0	0	0	0	0	1426	0	0	0	37524	0	0
OTU004	Eukaryota;TSAR;Stramenopiles;Bigyra;Opalozoa;Opalinata;Blastocystis-Group;Blastocystis;Blastocystis_sp.;	Parasite Protist	1125	0	0	0	61	29285	3895	32745	4992	0	27977	6594	612	7279	0	0	30639	39129	0	0	0	0	0	1919	29602	0	7608	0	0	60954	0	0	0	1352	0	0	0	0	0	49163	604	24224	20254	0	329	14684	0
OTU005	Eukaryota;TSAR;Stramenopiles;Bigyra;Opalozoa;Opalinata;Blastocystis-Group;Blastocystis;Blastocystis_hominis;	Parasite Protist	35244	0	0	0	0	0	16964	0	0	36388	0	0	0	0	0	25254	0	0	0	0	0	3712	0	0	0	0	11043	0	35749	0	12080	11127	0	0	124	0	0	0	0	0	0	0	0	0	0	0	0
OTU006	Eukaryota;TSAR;Stramenopiles;Bigyra;Opalozoa;Opalinata;Blastocystis-Group;Blastocystis;Blastocystis_hominis;	Parasite Protist	12363	0	0	0	0	0	7957	0	0	16598	0	0	0	0	0	1900	0	0	0	0	400	96760	0	0	0	0	0	0	1068	0	30368	24753	0	0	0	0	0	0	0	0	0	0	0	0	0	0	0
OTU007	Eukaryota;TSAR;Stramenopiles;Bigyra;Opalozoa;Opalinata;Blastocystis-Group;Blastocystis;Blastocystis_hominis;	Parasite Protist	0	0	0	9051	0	0	0	0	0	0	0	0	0	0	0	0	0	0	0	0	0	0	0	0	0	0	0	0	0	0	0	0	0	0	0	0	0	0	0	0	0	0	0	0	0	0	0
OTU008	Eukaryota;Amoebozoa;Evosea;Evosea_X;Archamoebea;Archamoebea_X;Entamoebidae;Entamoeba;Entamoeba_hartmanni;	Parasite Protist	0	0	11803	0	0	0	0	9200	3471	1042	0	14161	3655	0	0	0	0	0	20211	0	0	343	0	1185	0	0	0	0	680	0	0	0	2368	0	0	0	0	0	0	0	0	0	0	0	205	0	0
OTU009	Eukaryota;Amoebozoa;Evosea;Evosea_X;Archamoebea;Archamoebea_X;Entamoebidae;Entamoeba;Entamoeba_coli;	Parasite Protist	0	0	0	0	0	0	0	6699	3032	527	0	6549	27	0	0	0	0	0	0	747	0	0	0	0	0	0	4349	0	786	14959	0	63	20466	157	0	0	0	0	0	0	0	0	0	0	26	0	0
OTU010	Eukaryota;Obazoa;Opisthokonta;Fungi;Ascomycota;Saccharomycotina;Saccharomycetales;Pichia;Pichia_kudriavzevii;	Fungi	22	0	0	0	0	0	0	0	0	50	0	0	0	0	0	0	0	0	0	0	0	0	0	0	0	0	4	0	0	0	7	39	299	0	449	55879	0	0	179	0	0	6	0	0	0	0	0
OTU011	Eukaryota;TSAR;Stramenopiles;Bigyra;Opalozoa;Opalinata;Blastocystis-Group;Blastocystis	Parasite Protist	0	0	0	0	0	0	0	0	0	0	0	29046	0	0	0	0	0	0	0	0	0	0	0	0	0	238	0	0	0	0	0	0	0	0	0	0	0	0	0	0	0	0	982	0	0	0	0
OTU012	Eukaryota;Amoebozoa;Evosea;Evosea_X;Archamoebea;Archamoebea_X;Entamoebidae;Entamoeba;Entamoeba_dispar;	Parasite Protist	0	0	0	0	8848	0	0	816	1242	472	0	1694	0	0	0	420	2926	0	0	0	0	0	0	0	0	0	0	0	0	0	49	0	0	0	0	0	0	0	0	0	0	0	0	0	96	0	35143
OTU013	Eukaryota;TSAR;Stramenopiles;Bigyra;Opalozoa;Opalinata;Blastocystis-Group;Blastocystis;Blastocystis_hominis;	Parasite Protist	0	0	0	0	0	0	0	0	0	0	0	0	0	0	0	3247	0	0	0	0	0	0	0	0	0	0	18733	0	8628	0	6611	7110	0	0	0	0	0	0	0	0	0	0	0	0	0	0	0
OTU014	Eukaryota;Archaeplastida;Streptophyta;Streptophyta_X;Embryophyceae;Embryophyceae_X;Embryophyceae_XX	Plant & Green Algae	0	0	0	0	47	0	0	0	0	0	0	0	0	0	0	8653	0	0	0	0	0	0	0	0	0	0	0	0	0	0	0	0	0	0	0	0	0	0	0	0	0	0	0	45379	0	0	0
OTU015	Eukaryota;TSAR;Stramenopiles;Bigyra;Opalozoa;Opalinata;Blastocystis-Group;Blastocystis;Blastocystis_hominis;	Parasite Protist	0	0	0	0	0	0	0	0	0	0	0	0	0	0	0	0	0	0	0	0	0	0	0	0	0	0	0	0	0	0	0	0	1738	0	0	0	0	0	0	0	0	0	0	0	32	0	0
OTU016	Eukaryota;Amoebozoa;Evosea;Evosea_X;Archamoebea;Archamoebea_X;Entamoebidae;Entamoeba;Entamoeba_hartmanni;	Parasite Protist	0	0	0	0	90	0	0	0	0	0	0	0	0	0	0	0	0	0	0	0	0	0	0	0	0	0	0	0	0	0	0	0	0	0	0	0	0	0	0	0	0	0	0	0	0	0	0
OTU017	Eukaryota;Obazoa;Opisthokonta;Fungi;Ascomycota;Saccharomycotina;Saccharomycetales	Fungi	0	0	0	0	0	42	0	0	0	0	0	0	0	0	0	0	321	4	0	0	1106	343	0	0	0	0	0	0	0	3	0	114	3354	0	0	0	0	0	3226	0	839	31	562	133	3	0	0
OTU018	Eukaryota;TSAR;Stramenopiles;Bigyra;Opalozoa;Opalinata;Blastocystis-Group;Blastocystis;Blastocystis_hominis;	Parasite Protist	0	0	0	0	0	0	0	0	0	0	0	0	0	0	0	0	0	0	0	0	0	0	0	0	0	0	0	0	0	0	0	0	0	0	0	0	0	0	0	0	0	0	0	0	0	0	0
OTU019	Eukaryota;TSAR;Stramenopiles;Bigyra;Opalozoa;Opalinata;Blastocystis-Group;Blastocystis	Parasite Protist	0	0	354	6101	0	0	0	0	0	0	0	0	0	0	529	0	0	0	0	0	0	0	0	0	0	0	0	0	0	0	0	0	0	0	0	0	427	0	0	0	0	0	0	0	0	0	0
OTU020	Eukaryota;Obazoa;Opisthokonta;Fungi;Ascomycota;Saccharomycotina;Saccharomycetales;Candida;Candida_glabrata;	Fungi	0	0	0	0	34183	0	3249	0	0	0	0	0	0	0	0	0	0	0	0	0	0	0	0	0	33	0	0	0	0	0	0	0	0	126	0	0	0	0	0	0	0	0	0	0	0	0	0
OTU021	Eukaryota;Amoebozoa;Evosea;Evosea_X;Archamoebea;Archamoebea_X;Entamoebidae;Entamoeba;Entamoeba_hartmanni;	Parasite Protist	0	0	3797	0	0	0	0	0	0	0	0	0	622	0	0	0	0	0	0	0	0	0	0	0	0	0	0	0	0	0	0	0	0	0	0	0	0	0	0	0	0	0	0	0	0	0	0
OTU022	Eukaryota;Obazoa;Opisthokonta;Fungi;Ascomycota;Saccharomycotina;Saccharomycetales;Candida	Fungi	0	89	0	0	0	0	0	0	0	0	0	0	0	0	64	0	0	0	0	0	0	4	0	0	0	0	39	0	14	18	0	0	116	0	0	3176	0	0	0	0	0	0	0	0	0	0	0
OTU023	Eukaryota;TSAR;Stramenopiles;Bigyra;Opalozoa;Opalinata;Blastocystis-Group;Blastocystis	Parasite Protist	0	139	0	8116	0	0	0	0	0	0	0	0	0	0	0	0	0	0	0	0	0	0	0	0	0	0	0	0	0	0	0	0	0	0	0	0	24736	0	11	0	0	0	0	0	0	0	0
OTU024	Eukaryota;Archaeplastida;Streptophyta;Streptophyta_X;Embryophyceae;Embryophyceae_X;Embryophyceae_XX	Plant & Green Algae	0	12	0	0	21	43	0	0	573	0	0	92	0	124	258	25	0	0	0	0	68	182	0	0	1271	43	1245	0	1542	59	4	1730	981	0	0	0	212	2064	21	0	636	0	0	905	54	33	3463
OTU025	Eukaryota;TSAR;Stramenopiles;Bigyra;Opalozoa;Opalinata;Blastocystis-Group;Blastocystis;Blastocystis_sp.;	Parasite Protist	0	0	0	0	0	0	0	0	0	0	0	0	0	0	0	0	0	0	0	0	0	0	0	0	0	0	0	0	0	0	0	0	0	0	0	0	0	0	0	0	0	0	0	0	0	0	0
OTU026	Eukaryota;Amoebozoa;Evosea;Evosea_X;Archamoebea;Archamoebea_X;Entamoebidae;Entamoeba;Entamoeba_coli;	Parasite Protist	0	0	0	0	0	0	1455	0	0	0	0	0	0	0	0	0	0	0	0	0	0	0	0	0	0	0	0	0	0	0	0	0	0	0	28033	0	0	0	0	0	0	0	0	0	0	0	0
OTU027	Eukaryota;Obazoa;Opisthokonta;Fungi;Ascomycota;Saccharomycotina;Saccharomycetales;Candida	Fungi	0	2415	0	0	123	0	0	0	0	0	41	0	0	28	0	0	3	0	0	0	83	0	0	0	307	0	14	0	0	0	0	0	284	0	0	1002	0	0	0	0	0	94	0	231	0	115	5609
OTU028	Eukaryota;TSAR;Stramenopiles;Bigyra;Opalozoa;Opalinata;Blastocystis-Group;Blastocystis;Blastocystis_sp.;	Parasite Protist	0	0	0	0	0	0	0	0	0	0	0	0	0	1585	0	0	0	0	531	0	0	0	0	0	0	15721	482	0	0	0	0	0	0	0	0	0	0	0	0	0	0	4642	0	0	0	0	0
OTU029	Eukaryota;Excavata;Metamonada;Fornicata;Fornicata_X;Diplomonadida;Hexamitidae;Enteromonas;Enteromonas_hominis;	Parasite Protist	0	0	0	0	0	0	0	0	0	0	0	0	0	0	0	0	0	0	0	0	0	0	0	0	0	0	0	0	0	0	0	0	0	0	0	0	0	0	0	0	0	0	0	0	0	0	0
OTU030	Eukaryota;TSAR;Stramenopiles;Bigyra;Opalozoa;Opalinata;Blastocystis-Group;Blastocystis;Blastocystis_hominis;	Parasite Protist	4532	0	0	0	0	0	0	0	0	0	0	0	0	0	0	0	0	0	0	0	0	0	0	0	0	0	0	0	0	0	0	0	0	0	0	0	0	0	0	0	0	0	0	0	0	0	0
OTU031	Eukaryota;TSAR;Stramenopiles;Bigyra;Opalozoa;Opalinata;Blastocystis-Group;Blastocystis;Blastocystis_hominis;	Parasite Protist	0	0	0	0	0	0	0	0	0	0	0	0	0	0	0	0	0	0	0	0	0	0	0	0	0	0	0	0	0	0	0	0	754	0	0	0	0	0	0	0	782	0	0	0	0	0	0
OTU032	Eukaryota;Archaeplastida;Streptophyta;Streptophyta_X;Embryophyceae;Embryophyceae_X;Embryophyceae_XX	Plant & Green Algae	0	0	0	0	0	0	0	0	0	0	0	0	0	0	0	0	0	0	0	0	0	0	1292	0	0	0	0	0	0	0	0	0	0	0	0	0	0	0	0	18	0	0	0	0	0	113	0
OTU033	Eukaryota;TSAR;Stramenopiles;Bigyra;Opalozoa;Opalinata;Blastocystis-Group;Blastocystis;Blastocystis_hominis;	Parasite Protist	0	0	1460	0	0	0	0	0	0	0	0	0	0	0	979	0	0	0	0	0	0	0	0	0	0	0	0	0	0	0	0	0	0	0	0	0	0	0	0	0	0	0	0	0	0	0	0
OTU034	Eukaryota;Obazoa;Opisthokonta;Fungi;Basidiomycota;Agaricomycotina;Agaricomycetes	Fungi	0	0	0	0	0	0	0	0	0	0	14	0	0	0	0	0	37	15	0	0	1361	0	0	0	11	0	0	0	0	0	0	0	0	0	16	0	0	0	0	0	0	0	0	0	0	0	0
OTU035	Eukaryota;TSAR;Stramenopiles;Bigyra;Opalozoa;Opalinata;Blastocystis-Group;Blastocystis;Blastocystis_sp.;	Parasite Protist	0	0	0	0	0	0	0	0	0	0	0	0	0	0	0	0	0	0	0	0	0	0	0	0	0	0	0	0	0	0	0	0	0	0	0	0	0	0	0	0	0	0	0	0	0	0	0
OTU036	Eukaryota;TSAR;Stramenopiles;Bigyra;Opalozoa;Opalinata;Blastocystis-Group;Blastocystis;Blastocystis_hominis;	Parasite Protist	0	0	0	0	0	0	0	0	0	0	0	0	0	0	0	0	0	0	0	0	0	0	0	0	0	0	0	0	12094	0	0	0	0	0	0	0	0	0	0	0	0	0	0	0	0	0	0
OTU037	Eukaryota;Amoebozoa;Evosea;Evosea_X;Archamoebea;Archamoebea_X;Entamoebidae;Entamoeba;Entamoeba_muris;	Parasite Protist	0	0	0	0	0	0	0	0	0	0	0	0	0	0	0	162	0	0	0	0	0	0	0	0	0	0	0	0	0	0	0	0	43	0	0	0	0	0	0	0	0	0	0	0	0	0	0
OTU038	Eukaryota;TSAR;Stramenopiles;Bigyra;Opalozoa;Opalinata;Blastocystis-Group;Blastocystis;Blastocystis_sp.;	Parasite Protist	0	0	0	0	0	0	0	0	0	0	0	0	105	0	0	0	0	0	0	0	0	0	0	0	0	0	1306	0	0	0	0	0	0	0	0	0	0	0	0	0	1767	0	0	0	0	0	0
OTU039	Eukaryota;Excavata;Metamonada;Parabasalia;Tritrichomonadea;Tritrichomonadida;Dientamoebidae;Dientamoeba;Dientamoeba_fragilis;	Parasite Protist	0	0	0	0	0	0	0	0	0	0	0	23	0	0	0	0	0	0	0	2	0	0	0	0	0	0	0	0	5	37	7	0	0	0	0	0	0	0	0	12	0	0	0	0	0	0	0
OTU040	Eukaryota;Archaeplastida;Streptophyta;Streptophyta_X;Embryophyceae;Embryophyceae_X;Embryophyceae_XX	Plant & Green Algae	0	0	0	0	112	0	0	0	74	0	762	0	0	0	0	0	0	0	0	0	0	0	0	0	0	0	0	0	0	0	0	0	0	0	0	0	0	0	0	0	0	42	0	0	0	0	0
OTU041	Eukaryota;Obazoa;Opisthokonta;Fungi;Basidiomycota;Ustilaginomycotina;Exobasidiomycetes	Fungi	0	4	8	0	10	0	448	9	0	0	376	0	0	0	0	0	0	0	0	0	31	0	0	0	19	5	10	266	0	0	2	0	0	2	104	72	0	10	0	0	57	0	0	0	0	0	0
OTU042	Eukaryota;TSAR;Stramenopiles;Bigyra;Opalozoa;Opalinata;Blastocystis-Group;Blastocystis;Blastocystis_hominis;	Parasite Protist	0	0	249	0	0	0	0	0	0	0	0	0	0	0	177	0	0	0	0	0	0	0	0	0	0	0	346	0	0	0	0	0	0	0	0	0	9223	0	1395	0	18	0	0	0	0	0	0
OTU043	Eukaryota;TSAR;Stramenopiles;Bigyra;Opalozoa;Opalinata;Blastocystis-Group;Blastocystis;Blastocystis_hominis;	Parasite Protist	0	0	7952	0	0	0	0	0	0	0	0	0	0	0	1893	0	0	0	0	0	0	0	0	0	0	0	0	0	0	0	0	0	0	0	0	0	0	0	0	0	0	0	0	0	0	0	0
OTU044	Eukaryota;Amoebozoa;Evosea;Evosea_X;Archamoebea;Archamoebea_X;Entamoebidae;Entamoeba;Entamoeba_hartmanni;	Parasite Protist	0	0	0	0	0	0	0	0	0	0	0	11254	0	0	0	0	0	0	0	0	0	0	0	0	0	0	0	0	0	0	0	0	0	0	0	0	0	0	0	0	0	0	0	0	0	0	0
OTU045	Eukaryota;Obazoa;Opisthokonta;Fungi;Ascomycota;Pezizomycotina;Eurotiomycetes	Fungi	0	0	0	0	0	0	0	0	0	0	0	0	0	0	0	0	0	0	0	0	0	0	113	0	112	0	0	5	0	0	8	0	0	0	363	0	0	0	0	10	0	0	0	0	0	0	65
OTU046	Eukaryota;Obazoa;Opisthokonta;Fungi;Basidiomycota;Ustilaginomycotina;Exobasidiomycetes;Malassezia;Malassezia_globosa;	Fungi	0	0	0	0	0	0	0	0	0	0	0	0	0	0	0	0	0	0	0	0	0	0	0	0	129	0	0	11	0	0	0	0	0	0	0	10	0	0	0	0	0	0	0	0	0	115	0
OTU047	Eukaryota;Amoebozoa;Evosea;Evosea_X;Archamoebea;Archamoebea_X;Entamoebidae;Entamoeba;Entamoeba_coli;	Parasite Protist	0	0	0	0	0	0	0	0	0	0	0	0	0	0	0	0	0	0	0	0	0	0	0	0	0	0	0	0	0	0	0	0	0	0	0	0	0	0	0	0	0	0	0	0	0	0	0
OTU048	Eukaryota;Amoebozoa;Evosea;Evosea_X;Archamoebea;Mastigamoebida;Endolimacidae;Endolimax;Endolimax_nana;	Parasite Protist	0	0	0	0	0	0	0	0	0	0	0	0	0	0	0	0	0	0	0	0	1615	0	4996	0	0	0	0	0	0	0	0	0	610	0	0	0	0	0	0	0	0	0	0	0	0	0	1042
OTU049	Eukaryota;Amoebozoa;Evosea;Evosea_X;Archamoebea;Mastigamoebida;Endolimacidae;Endolimax;Endolimax_nana;	Parasite Protist	0	0	0	0	0	0	131	1488	1077	0	0	160	0	0	0	0	0	0	0	0	114	0	0	0	0	1181	10	0	0	0	0	0	0	0	0	0	0	0	0	0	112	84	0	0	0	0	0
OTU050	Eukaryota;Excavata;Metamonada;Fornicata;Fornicata_X;Fornicata_XX;Retortamonadidae;Chilomastix;Chilomastix_mesnili;	Parasite Protist	0	0	0	0	0	0	0	0	0	0	0	0	0	0	0	0	0	0	0	0	0	0	0	0	0	0	0	0	0	0	0	0	0	0	0	0	0	0	0	0	0	0	0	0	0	0	0
OTU051	Eukaryota;Obazoa;Opisthokonta;Fungi;Basidiomycota;Agaricomycotina;Agaricomycetes	Fungi	0	0	0	0	0	0	0	0	92	0	29	0	0	0	0	0	0	0	0	0	0	0	0	0	0	0	0	0	0	0	0	0	0	0	0	0	0	0	61	0	0	0	0	31	0	0	0
OTU052	Eukaryota;Obazoa;Opisthokonta;Metazoa;Nematoda;Chromadorea;Chromadorea_X;Necator;Necator_americanus;	Parasite Nematode	0	0	0	0	0	4	0	8	163	0	1419	0	0	0	0	0	0	0	0	0	0	0	0	0	646	0	0	0	0	0	370	3621	0	664	0	0	0	0	0	0	385	0	0	0	0	0	0
OTU053	Eukaryota;Obazoa;Opisthokonta;Fungi;Ascomycota;Pezizomycotina;Leotiomycetes;Thelebolus	Fungi	0	0	0	0	0	0	0	0	0	0	0	0	0	0	0	0	0	0	0	0	0	0	0	0	0	0	0	0	0	0	0	0	0	0	0	0	0	0	0	0	0	0	0	0	0	0	0
OTU054	Eukaryota;Obazoa;Opisthokonta;Fungi;Ascomycota;Saccharomycotina;Saccharomycetales;Pichia;Pichia_occidentalis;	Fungi	0	0	0	0	0	0	0	0	0	0	0	0	0	0	0	0	0	0	16	0	0	0	0	0	179	0	0	0	0	0	0	80	0	0	0	0	0	0	0	0	0	0	0	0	0	0	11
OTU055	Eukaryota;Amoebozoa;Evosea;Evosea_X;Archamoebea;Mastigamoebida;Mastigamoebida_X;Iodamoeba;Iodamoeba_sp.;	Parasite Protist	0	0	0	0	0	0	0	1047	546	816	0	137	106	0	0	461	0	0	0	0	0	0	0	0	0	0	0	0	308	0	0	0	0	0	0	0	0	0	0	0	0	0	0	0	0	0	0
OTU056	Eukaryota;Obazoa;Opisthokonta;Fungi;Ascomycota;Saccharomycotina;Saccharomycetales	Fungi	57	0	0	0	0	0	0	0	41	0	0	0	0	0	0	0	0	6438	0	0	0	14	0	0	0	0	0	0	0	0	0	47	0	0	0	0	0	0	0	0	0	81	0	0	0	0	0
OTU057	Eukaryota;Amoebozoa;Evosea;Evosea_X;Archamoebea;Mastigamoebida;Mastigamoebida_X;Iodamoeba;Iodamoeba_sp.;	Parasite Protist	0	0	0	0	49	0	0	0	0	772	0	0	0	0	0	1587	0	0	0	0	0	0	0	0	0	0	0	0	162	0	0	0	0	0	0	0	0	0	0	0	0	0	0	0	0	0	0
OTU058	Eukaryota;Amoebozoa;Evosea;Evosea_X;Archamoebea;Mastigamoebida;Endolimacidae;Endolimax;Endolimax_nana;	Parasite Protist	0	0	0	0	0	1611	0	0	0	0	0	0	0	0	0	0	0	0	0	204	0	0	0	0	0	0	0	0	22	0	435	0	117	0	0	0	271	0	0	0	528	0	196	0	0	0	0
OTU059	Eukaryota;Archaeplastida;Streptophyta;Streptophyta_X;Embryophyceae;Embryophyceae_X;Embryophyceae_XX	Plant & Green Algae	0	0	0	0	0	0	0	0	0	0	0	0	0	0	0	0	0	0	0	0	0	0	0	0	0	0	0	0	0	0	0	0	0	0	0	0	0	0	0	0	0	0	0	0	0	0	0
OTU060	Eukaryota;Amoebozoa;Evosea;Evosea_X;Archamoebea;Archamoebea_X;Entamoebidae;Entamoeba;Entamoeba_hartmanni;	Parasite Protist	0	0	0	0	0	0	0	0	0	0	0	0	0	0	0	0	0	0	0	0	0	21	0	641	0	0	0	0	1885	0	0	0	2247	0	0	0	0	0	0	0	0	0	0	0	0	0	0
OTU061	Eukaryota;Obazoa;Opisthokonta;Fungi;Basidiomycota;Agaricomycotina;Agaricomycetes;Dichostereum;Dichostereum_pallescens;	Fungi	0	0	0	0	0	0	0	0	0	0	492	0	0	0	0	0	0	0	0	0	0	0	0	0	0	0	0	0	0	0	0	0	0	0	0	0	0	0	0	0	0	0	0	0	0	0	0
OTU062	Eukaryota;Obazoa;Opisthokonta;Fungi;Ascomycota;Saccharomycotina;Saccharomycetales;Hanseniaspora;Hanseniaspora_sp.;	Fungi	468	0	0	0	0	0	0	0	0	227	0	0	0	0	0	0	0	0	0	0	0	15	0	0	0	0	7	0	181	0	0	0	18	0	0	0	0	0	0	0	0	0	0	0	0	0	0
OTU063	Eukaryota;Amoebozoa;Evosea;Evosea_X;Archamoebea;Archamoebea_X;Entamoebidae;Entamoeba;Entamoeba_hartmanni;	Parasite Protist	0	0	0	0	0	0	0	4641	602	0	0	0	0	0	0	0	0	0	0	0	0	0	0	0	0	0	0	0	0	0	0	0	0	0	0	0	0	0	0	0	0	0	0	0	0	0	0
OTU064	Eukaryota;Obazoa;Opisthokonta;Fungi;Ascomycota;Saccharomycotina;Saccharomycetales;Candida;Candida_albicans;	Fungi	10	0	0	0	696	0	0	0	0	0	0	0	0	0	0	0	0	31	0	0	0	0	0	0	0	0	0	0	0	0	0	0	0	713	0	0	0	1106	0	0	20	0	282	0	38	0	0
OTU065	Eukaryota;Amoebozoa;Evosea;Evosea_X;Archamoebea;Mastigamoebida;Mastigamoebida_X;Iodamoeba;Iodamoeba_sp.;	Parasite Protist	0	0	0	0	0	0	0	27	0	0	0	35	0	0	0	0	0	0	0	0	0	0	0	0	0	0	0	0	0	0	0	0	0	0	0	0	0	0	0	0	0	0	0	0	0	0	0
OTU066	Eukaryota;Amoebozoa;Evosea;Evosea_X;Archamoebea;Mastigamoebida;Endolimacidae;Endolimax;Endolimax_nana;	Parasite Protist	0	0	0	0	0	0	55	0	0	0	0	0	0	0	0	0	0	0	0	946	3	0	0	0	0	0	0	0	0	0	288	0	271	0	0	0	0	0	0	0	0	0	99	0	0	0	0
OTU067	Eukaryota;Archaeplastida;Streptophyta;Streptophyta_X;Embryophyceae;Embryophyceae_X;Embryophyceae_XX	Plant & Green Algae	0	0	0	0	0	0	0	0	0	0	0	0	62	0	0	0	0	0	0	0	0	871	0	0	0	0	0	491	0	0	0	0	892	0	0	0	0	0	0	0	0	1009	0	0	0	0	0
OTU068	Eukaryota;Amoebozoa;Evosea;Evosea_X;Archamoebea;Mastigamoebida;Mastigamoebida_X;Iodamoeba;Iodamoeba_sp.;	Parasite Protist	0	0	0	0	0	0	0	0	0	0	0	0	0	0	0	0	0	0	0	0	0	0	0	0	0	0	0	0	0	0	0	0	0	0	0	0	0	0	0	0	0	0	0	0	0	0	0
OTU069	Eukaryota;TSAR;Stramenopiles;Bigyra;Opalozoa;Opalinata;Blastocystis-Group;Blastocystis;Blastocystis_hominis;	Parasite Protist	0	0	0	0	0	0	776	0	0	1261	0	0	0	0	0	0	0	0	0	0	0	0	0	0	0	0	1144	0	1078	0	0	0	0	0	0	0	0	0	0	0	0	0	0	0	0	0	0
OTU070	Eukaryota;Obazoa;Opisthokonta;Fungi;Ascomycota;Saccharomycotina;Saccharomycetales;Issatchenkia;Issatchenkia_terricola;	Fungi	0	0	0	0	0	0	0	0	0	0	0	0	0	0	0	0	0	0	0	0	0	0	0	3913	6	0	0	158	0	11	0	0	18	0	0	0	0	0	0	0	0	0	0	0	0	0	0
OTU071	Eukaryota;Obazoa;Opisthokonta;Fungi;Basidiomycota;Agaricomycotina;Agaricomycetes	Fungi	0	0	0	0	0	0	0	0	0	0	0	0	0	0	0	0	0	166	0	0	0	0	0	0	0	0	0	0	0	0	0	0	0	0	0	0	0	0	0	0	0	0	0	0	0	0	0
OTU072	Eukaryota;Amoebozoa;Evosea;Evosea_X;Archamoebea;Archamoebea_X;Entamoebidae;Entamoeba;Entamoeba_hartmanni;	Parasite Protist	0	0	0	0	0	0	0	0	0	0	0	0	0	0	0	0	0	0	0	0	0	0	0	0	0	0	0	0	0	0	0	0	0	0	0	0	0	0	0	0	0	0	0	0	5	0	0
OTU073	Eukaryota;Obazoa;Opisthokonta;Metazoa;Nematoda;Enoplea;Enoplea_X;Trichuris;Trichuris_trichiura;	Parasite Nematode	0	0	0	3	0	0	0	0	0	0	0	0	0	0	0	0	0	0	0	0	0	0	0	0	0	0	0	0	0	0	0	325	145	0	0	0	0	0	3033	0	0	0	0	0	0	0	0
OTU074	Eukaryota;Obazoa;Opisthokonta;Fungi;Basidiomycota;Agaricomycotina;Tremellomycetes;Cryptococcus;Cryptococcus_aureus;	Fungi	0	0	0	0	0	0	0	0	0	0	0	0	0	0	0	0	0	0	0	0	0	0	0	0	0	0	0	0	0	0	0	0	0	0	0	0	0	0	0	0	0	0	0	0	0	0	0
OTU075	Eukaryota;Obazoa;Opisthokonta;Fungi;Ascomycota;Saccharomycotina;Saccharomycetales;Zygosaccharomyces;Zygosaccharomyces_rouxii;	Fungi	116	3469	0	0	0	0	0	0	0	0	0	0	0	0	0	0	0	0	0	0	0	0	0	0	0	0	15	0	0	0	0	0	0	0	0	0	0	0	0	0	0	0	0	0	0	0	0
OTU076	Eukaryota;Obazoa;Opisthokonta;Fungi;Ascomycota;Saccharomycotina;Saccharomycetales;Issatchenkia	Fungi	0	0	0	0	0	0	0	0	0	6	127	0	0	0	0	0	0	0	0	0	0	0	0	0	0	0	0	0	0	0	0	0	0	0	0	0	0	0	0	0	0	0	0	6	0	0	0
OTU077	Eukaryota;Obazoa;Opisthokonta;Fungi;Ascomycota;Pezizomycotina;Dothideomycetes	Fungi	0	0	0	0	0	0	0	0	0	0	215	0	15	0	0	0	0	0	0	0	344	0	0	0	0	0	9	0	0	0	0	0	0	0	0	0	0	7	0	0	0	0	0	0	0	0	0
OTU078	Eukaryota;Amoebozoa;Evosea;Evosea_X;Archamoebea;Archamoebea_X;Entamoebidae;Entamoeba;Entamoeba_coli;	Parasite Protist	0	0	0	0	0	0	0	0	0	0	0	0	0	0	0	0	0	0	0	0	272	0	0	0	0	0	0	0	0	0	0	0	0	0	0	0	0	0	0	0	0	0	0	0	91	0	0
OTU079	Eukaryota;Obazoa;Opisthokonta;Fungi;Ascomycota;Saccharomycotina;Saccharomycetales;Candida;Candida_etchellsii;	Fungi	0	0	0	0	0	0	0	0	0	0	0	0	0	0	0	0	9	0	0	0	0	0	0	0	0	0	0	0	0	0	0	15	0	0	0	1754	0	0	0	0	413	0	0	0	0	0	0
OTU080	Eukaryota;TSAR;Stramenopiles;Bigyra;Opalozoa;Opalinata;Blastocystis-Group;Blastocystis;Blastocystis_hominis;	Parasite Protist	0	0	0	830	0	0	0	0	0	0	0	0	114	0	0	0	0	0	0	703	0	0	0	0	0	0	0	0	0	0	0	0	0	0	0	0	0	0	0	0	0	0	0	0	0	0	0
OTU081	Eukaryota;Archaeplastida;Streptophyta;Streptophyta_X;Embryophyceae;Embryophyceae_X;Embryophyceae_XX;Couroupita;Couroupita_guianensis;	Plant & Green Algae	0	0	0	0	0	0	0	0	0	0	0	0	0	0	0	0	0	0	0	0	0	0	0	0	0	0	0	0	0	0	0	0	0	0	0	2290	0	0	0	0	0	0	0	0	0	0	0
OTU082	Eukaryota;Obazoa;Opisthokonta;Fungi;Basidiomycota;Ustilaginomycotina;Exobasidiomycetes;Malassezia;Malassezia_sympodialis;	Fungi	0	0	0	0	0	0	0	0	0	0	56	0	0	0	0	0	0	0	0	0	0	0	0	0	0	0	0	0	0	0	0	0	0	0	30	0	0	0	0	0	0	0	0	0	0	0	0
OTU083	Eukaryota;Amoebozoa;Evosea;Evosea_X;Archamoebea;Mastigamoebida;Mastigamoebida_X;Iodamoeba;Iodamoeba_sp.;	Parasite Protist	0	0	0	0	0	0	0	0	1743	284	0	0	0	0	0	241	0	0	0	0	0	0	0	0	0	0	0	0	0	0	0	0	0	0	0	0	0	0	0	0	0	0	0	0	0	0	0
OTU084	Eukaryota;Archaeplastida;Streptophyta;Streptophyta_X;Embryophyceae;Embryophyceae_X;Embryophyceae_XX;Triticum;Triticum_aestivum;	Plant & Green Algae	6	0	0	0	0	0	0	0	0	0	0	0	0	0	0	0	0	0	0	0	254	0	0	0	0	0	13	0	0	0	0	0	0	0	0	2486	0	0	0	0	0	0	0	0	0	0	0
OTU085	Eukaryota;Archaeplastida;Streptophyta;Streptophyta_X;Embryophyceae;Embryophyceae_X;Embryophyceae_XX	Plant & Green Algae	0	0	0	0	0	0	0	0	0	0	0	0	0	0	0	0	0	0	0	0	0	0	0	0	0	0	0	0	0	0	0	0	0	0	0	0	0	0	0	0	0	0	0	0	0	0	0
OTU086	Eukaryota;Obazoa;Opisthokonta;Fungi;Basidiomycota;Wallemiomycetes;Wallemiales	Fungi	0	0	0	0	0	0	0	0	0	0	0	0	0	0	0	0	0	0	0	0	0	0	0	0	0	0	0	0	0	0	0	0	466	0	0	0	0	0	45	160	0	0	0	3	0	0	0
OTU087	Eukaryota;Obazoa;Opisthokonta;Metazoa;Craniata;Craniata_X;Archosauria;Aves;Gallus_gallus;	Other Animal	0	0	0	0	0	0	0	0	0	0	0	29	0	0	0	0	0	38	0	0	565	0	0	0	30	0	0	0	0	0	0	0	0	0	0	1413	11	0	0	0	0	0	0	0	16	0	0
OTU088	Eukaryota;Obazoa;Opisthokonta;Fungi;Ascomycota;Pezizomycotina;Eurotiomycetes;Aspergillus	Fungi	0	0	0	0	0	0	0	0	0	0	0	0	0	0	0	0	0	0	0	0	0	0	0	0	2631	0	0	0	0	0	0	0	0	0	0	0	0	0	0	0	0	0	0	0	0	0	0
OTU089	Eukaryota;Amoebozoa;Evosea;Evosea_X;Archamoebea;Mastigamoebida;Mastigamoebida_X;Iodamoeba;Iodamoeba_sp.;	Parasite Protist	0	0	0	0	0	0	0	1620	0	13	0	0	0	0	0	60	0	0	0	0	0	0	0	0	0	0	0	0	0	0	0	0	0	0	0	0	0	0	0	0	0	0	0	0	0	0	0
OTU090	Eukaryota;Obazoa;Opisthokonta;Fungi;Ascomycota;Saccharomycotina;Saccharomycetales;Pichia;Pichia_kluyveri;	Fungi	0	0	0	0	0	0	0	0	0	0	0	0	0	0	0	0	0	0	239	0	0	0	0	0	0	0	0	0	0	0	0	0	0	0	0	0	0	0	0	0	0	0	0	0	0	0	0
OTU091	Eukaryota;Obazoa;Opisthokonta;Fungi;Ascomycota;Saccharomycotina;Saccharomycetales;Hanseniaspora;Hanseniaspora_uvarum;	Fungi	211	0	0	0	0	0	0	0	0	83	0	0	0	0	0	0	0	0	0	0	0	0	0	0	0	0	0	0	0	0	0	0	0	0	0	0	0	127	0	0	0	0	0	40	0	0	0
OTU092	Eukaryota;Obazoa;Opisthokonta;Fungi;Ascomycota;Saccharomycotina;Saccharomycetales;Debaryomyces	Fungi	0	0	0	0	0	0	85	0	0	103	90	0	0	0	0	15	0	0	0	0	0	0	0	0	668	0	0	0	0	0	0	0	0	0	0	524	0	0	0	0	0	0	0	130	0	0	0
OTU093	Eukaryota;Obazoa;Opisthokonta;Fungi;Basidiomycota;Agaricomycotina;Tremellomycetes;Trichosporon	Fungi	0	0	0	0	0	0	0	0	351	0	0	0	0	0	0	0	0	0	0	0	0	0	0	0	0	0	50	0	0	0	0	0	0	0	0	0	0	0	0	0	0	12	5	0	0	0	0
OTU094	Eukaryota;Archaeplastida;Streptophyta;Streptophyta_X;Embryophyceae;Embryophyceae_X;Embryophyceae_XX;Musa	Plant & Green Algae	0	0	0	2	0	240	176	0	0	0	0	0	0	0	0	19	0	0	0	15	0	0	0	0	34	0	0	0	0	0	0	0	0	0	0	0	0	0	0	0	0	0	0	0	0	0	0
OTU095	Eukaryota;Obazoa;Opisthokonta;Fungi;Ascomycota;Saccharomycotina;Saccharomycetales	Fungi	168	0	33	0	0	0	0	0	0	0	86	0	0	0	0	0	0	0	0	0	0	0	0	0	0	0	0	0	0	0	0	0	0	0	0	0	0	0	0	0	0	0	0	0	0	0	0
OTU096	Eukaryota;Obazoa;Opisthokonta;Metazoa;Nematoda;Chromadorea;Chromadorea_X;Enterobius;Enterobius_vermicularis;	Parasite Nematode	0	0	0	0	0	0	0	0	0	0	0	0	0	0	0	0	0	0	0	0	0	0	0	0	0	0	0	0	0	0	0	0	0	0	0	0	0	0	0	149	0	0	0	0	0	0	0
OTU097	Eukaryota;Obazoa;Opisthokonta;Fungi;Ascomycota;Saccharomycotina;Saccharomycetales;Kodamaea;Kodamaea_ohmeri;	Fungi	0	0	0	0	0	0	0	4	0	84	0	0	2	0	0	13	0	0	0	0	0	0	0	0	0	0	3	0	40	0	0	72	0	0	0	138	0	0	0	0	0	0	0	0	0	0	0
OTU098	Eukaryota;Archaeplastida;Streptophyta;Streptophyta_X;Embryophyceae;Embryophyceae_X;Embryophyceae_XX;Pinus	Plant & Green Algae	0	404	0	0	0	0	0	0	30	0	0	0	0	0	0	0	0	0	0	0	1057	0	0	0	2	0	0	0	0	0	0	0	0	0	0	0	0	0	0	0	0	0	0	0	0	0	0
OTU099	Eukaryota;Obazoa;Opisthokonta;Metazoa;Nematoda;Chromadorea;Chromadorea_X;Ancylostoma	Parasite Nematode	0	0	0	0	0	0	0	0	0	0	0	0	0	0	0	0	0	0	494	0	0	0	0	0	0	0	0	0	0	0	0	0	0	0	0	0	0	0	0	0	0	0	0	0	0	0	0
OTU100	Eukaryota;Amoebozoa;Evosea;Evosea_X;Archamoebea;Mastigamoebida;Endolimacidae;Endolimax;Endolimax_nana;	Parasite Protist	0	0	0	0	0	0	0	0	0	0	0	0	0	0	0	0	0	0	0	0	399	0	1056	0	0	0	0	0	0	0	0	0	162	0	0	0	0	0	0	0	0	0	0	0	0	0	149
OTU101	Eukaryota;TSAR;Stramenopiles;Bigyra;Opalozoa;Opalinata;Blastocystis-Group;Blastocystis	Parasite Protist	0	0	0	0	0	0	0	1924	0	0	0	0	0	0	0	0	0	0	0	0	0	0	0	0	0	0	0	0	0	0	0	0	0	0	0	0	0	0	0	0	0	0	0	0	0	0	0
OTU102	Eukaryota;Amoebozoa;Evosea;Evosea_X;Archamoebea;Mastigamoebida;Endolimacidae;Endolimax;Endolimax_nana;	Parasite Protist	0	0	49	0	0	407	0	0	0	0	0	0	0	0	0	0	0	0	0	264	0	0	0	0	0	0	0	0	0	0	163	0	336	0	0	0	60	0	0	0	0	0	0	0	0	0	0
OTU103	Eukaryota;Archaeplastida;Streptophyta;Streptophyta_X;Embryophyceae;Embryophyceae_X;Embryophyceae_XX;Theobroma;Theobroma_cacao;	Plant & Green Algae	0	0	0	0	0	0	0	0	0	0	0	7	0	0	0	0	0	0	0	0	0	0	0	0	0	0	198	0	0	0	0	0	0	0	0	0	0	0	0	0	0	9	0	0	0	0	0
OTU104	Eukaryota;Archaeplastida;Streptophyta;Streptophyta_X;Embryophyceae;Embryophyceae_X;Embryophyceae_XX;Capsicum;Capsicum_annuum;	Plant & Green Algae	0	0	0	0	0	0	0	0	0	0	0	0	0	0	0	0	0	0	0	0	0	1795	0	0	0	0	0	0	0	0	0	0	0	0	0	0	0	0	0	0	0	0	0	0	0	0	0
OTU105	Eukaryota;Obazoa;Opisthokonta;Fungi;Basidiomycota;Agaricomycotina;Agaricomycetes;Trametes	Fungi	0	0	0	0	0	0	0	0	0	0	0	0	0	0	0	0	0	0	0	0	0	0	0	0	138	0	0	0	0	0	0	0	0	0	0	0	0	5	0	0	0	0	0	0	0	0	0
OTU106	Eukaryota;Amoebozoa;Evosea;Evosea_X;Archamoebea;Mastigamoebida;Endolimacidae;Endolimax;Endolimax_nana;	Parasite Protist	0	0	0	0	0	0	0	0	0	0	0	0	0	0	0	0	0	0	0	0	195	0	1104	0	0	0	0	0	0	0	0	0	56	0	0	0	0	0	0	0	0	0	0	0	0	0	202
OTU107	Eukaryota;TSAR;Stramenopiles;Bigyra;Opalozoa;Opalinata;Blastocystis-Group;Blastocystis;Blastocystis_hominis;	Parasite Protist	0	0	0	0	0	0	0	0	0	0	0	0	0	0	0	0	0	0	0	0	0	0	0	0	0	0	0	0	1644	0	0	0	0	0	0	0	0	0	0	0	0	0	0	0	0	0	0
OTU108	Eukaryota;Obazoa;Opisthokonta;Metazoa;Craniata;Craniata_X;Mammalia;Homo;Homo_sapiens;	Human Host	0	0	0	0	225	0	0	0	0	0	0	0	0	0	0	0	44	0	0	0	0	0	0	0	0	0	0	0	0	0	0	0	0	0	0	0	55	244	0	0	199	0	0	0	0	0	0
OTU109	Eukaryota;Archaeplastida;Streptophyta;Streptophyta_X;Embryophyceae;Embryophyceae_X;Embryophyceae_XX;Linum;Linum_usitatissimum;	Plant & Green Algae	0	0	0	0	0	0	0	0	0	0	0	0	0	0	0	0	0	0	0	0	0	0	0	0	0	0	0	0	0	0	0	0	0	0	0	0	0	0	0	0	0	0	0	0	0	0	0
OTU110	Eukaryota;Excavata;Metamonada;Preaxostyla;Preaxostyla_X;Oxymonadida;Polymastigidae;Monocercomonoides;Monocercomonoides_sp.;	Parasite Protist	0	0	0	0	0	0	0	0	0	0	0	0	0	0	0	0	0	0	0	0	0	0	0	0	0	0	0	0	0	0	0	0	0	0	0	0	0	0	0	0	0	0	0	0	0	0	0
OTU111	Eukaryota;TSAR;Stramenopiles;Bigyra;Opalozoa;Opalinata;Blastocystis-Group;Blastocystis;Blastocystis_hominis;	Parasite Protist	0	0	0	0	0	0	0	0	0	0	0	0	0	0	0	0	0	0	0	0	0	0	0	0	0	0	0	0	0	0	456	1045	0	0	0	0	0	0	0	0	0	0	0	0	0	0	0
OTU112	Eukaryota;TSAR;Stramenopiles;Bigyra;Opalozoa;Opalinata;Blastocystis-Group;Blastocystis;Blastocystis_hominis;	Parasite Protist	1481	0	0	0	0	0	0	0	0	0	0	0	0	0	0	0	0	0	0	0	0	0	0	0	0	0	0	0	0	0	0	0	0	0	0	0	0	0	0	0	0	0	0	0	0	0	0
OTU113	Eukaryota;TSAR;Stramenopiles;Bigyra;Opalozoa;Opalinata;Blastocystis-Group;Blastocystis;Blastocystis_sp.;	Parasite Protist	0	0	0	0	0	0	1418	0	0	0	0	0	0	0	0	0	0	0	0	0	0	0	0	0	0	0	0	0	0	0	0	0	0	0	0	0	0	0	0	0	0	0	0	0	0	0	0
OTU114	Eukaryota;TSAR;Alveolata;Ciliophora;Colpodea;Colpodea_X;Colpodida;Bresslauides;Bresslauides_discoideus;	Other Protist	0	0	0	0	0	0	0	0	0	0	0	0	0	0	0	0	0	0	0	0	0	0	0	0	0	0	0	0	0	0	0	0	0	0	0	0	0	0	0	0	0	0	0	0	0	0	0
OTU115	Eukaryota;Excavata;Metamonada;Fornicata;Fornicata_X;Diplomonadida;Hexamitidae;Enteromonas;Enteromonas_hominis;	Parasite Protist	0	0	0	0	0	0	0	0	0	0	0	0	0	0	0	0	0	0	0	0	0	0	0	0	0	0	0	0	0	0	0	0	0	0	0	0	0	0	0	0	0	0	0	0	0	0	0
OTU116	Eukaryota;Archaeplastida;Streptophyta;Streptophyta_X;Embryophyceae;Embryophyceae_X;Embryophyceae_XX	Plant & Green Algae	0	0	0	0	0	0	0	0	0	0	0	0	0	0	0	0	0	0	0	0	0	0	0	0	0	0	0	0	0	0	0	0	0	0	0	0	0	0	0	0	0	0	0	0	0	0	0
OTU117	Eukaryota;Obazoa;Opisthokonta;Fungi;Basidiomycota;Pucciniomycotina;Agaricostilbomycetes;Sterigmatomyces;Sterigmatomyces_elviae;	Fungi	0	0	0	0	0	0	0	0	0	0	0	0	0	0	0	0	0	0	0	0	0	0	0	0	0	0	0	0	0	0	0	0	0	0	0	0	0	0	0	0	0	39	0	0	0	0	0
OTU118	Eukaryota;TSAR;Stramenopiles;Bigyra;Opalozoa;Opalinata;Blastocystis-Group;Blastocystis;Blastocystis_hominis;	Parasite Protist	0	0	0	0	0	0	0	0	0	0	0	0	0	0	0	0	0	0	0	0	0	0	0	0	0	0	284	0	0	0	0	0	0	0	0	0	0	0	0	0	930	0	0	0	0	0	0
OTU119	Eukaryota;Amoebozoa;Evosea;Evosea_X;Archamoebea;Mastigamoebida;Endolimacidae;Endolimax;Endolimax_nana;	Parasite Protist	0	0	0	0	0	0	0	0	0	0	0	0	0	0	0	0	0	0	0	0	698	0	268	0	0	0	0	0	0	0	0	0	85	0	0	0	0	0	0	0	0	0	0	0	0	0	103
OTU120	Eukaryota;TSAR;Stramenopiles;Bigyra;Opalozoa;Opalinata;Blastocystis-Group;Blastocystis;Blastocystis_hominis;	Parasite Protist	0	0	0	0	0	0	0	0	0	0	0	0	0	0	0	0	0	0	0	0	0	0	0	0	0	0	0	0	1194	0	0	0	0	0	0	0	0	0	0	0	0	0	0	0	0	0	0
OTU121	Eukaryota;TSAR;Stramenopiles;Bigyra;Opalozoa;Opalinata;Blastocystis-Group;Blastocystis;Blastocystis_hominis;	Parasite Protist	1133	0	0	0	0	0	0	0	0	0	0	0	0	0	0	0	0	0	0	0	0	0	0	0	0	0	0	0	0	0	0	0	0	0	0	0	0	0	0	0	0	0	0	0	0	0	0
OTU122	Eukaryota;Amoebozoa;Evosea;Evosea_X;Archamoebea;Mastigamoebida;Endolimacidae;Endolimax;Endolimax_nana;	Parasite Protist	0	0	0	0	0	0	0	0	0	0	0	0	0	0	0	0	0	0	0	0	0	0	0	0	0	0	0	0	0	0	0	0	0	0	0	0	0	0	0	0	0	0	0	0	0	0	0
OTU123	Eukaryota;TSAR;Stramenopiles;Bigyra;Opalozoa;Opalinata;Blastocystis-Group;Blastocystis;Blastocystis_sp.;	Parasite Protist	0	0	0	0	0	0	0	0	0	0	0	0	0	0	0	0	0	0	0	0	0	0	0	0	0	0	0	0	0	0	0	0	0	0	0	0	0	0	0	0	1100	0	0	0	0	0	0
OTU124	Eukaryota;Archaeplastida;Streptophyta;Streptophyta_X;Embryophyceae;Embryophyceae_X;Embryophyceae_XX;Musa	Plant & Green Algae	0	0	0	0	0	0	0	0	0	0	0	0	0	0	27	0	0	0	0	0	0	0	0	0	0	0	0	0	0	0	0	0	0	0	0	959	0	0	0	0	0	0	0	0	0	0	0
OTU125	Eukaryota;Obazoa;Opisthokonta;Fungi;Opisthosporidia;Microsporida;Microsporida_X;Encephalitozoon;Encephalitozoon_cuniculi;	Fungi	0	0	0	0	0	0	0	0	0	0	0	0	0	0	0	0	0	0	0	0	0	0	0	0	0	0	0	0	1064	0	0	0	0	0	0	0	0	0	0	0	0	0	0	0	0	0	0
OTU126	Eukaryota;Amoebozoa;Discosea;Discosea_X;Centramoebia;Acanthopodida;Acanthamoebidae;Acanthamoeba	Parasite Protist	0	0	0	0	0	0	0	0	0	0	0	0	0	0	0	0	0	0	0	0	0	0	0	0	0	0	0	1047	0	0	0	0	0	0	0	0	0	0	0	0	0	0	0	0	0	0	0
OTU127	Eukaryota;Obazoa;Opisthokonta;Fungi;Basidiomycota;Agaricomycotina;Agaricomycetes;Hyphodontia;Hyphodontia_sp.;	Fungi	0	977	0	0	0	0	0	0	0	0	0	0	0	0	0	8	0	48	0	0	0	0	0	0	0	0	0	0	0	0	0	0	0	0	0	0	0	0	0	0	0	0	0	0	0	0	0
OTU128	Eukaryota;Amoebozoa;Evosea;Evosea_X;Archamoebea;Mastigamoebida;Endolimacidae;Endolimax;Endolimax_nana;	Parasite Protist	0	0	0	0	0	340	0	0	0	0	0	0	0	0	0	0	0	0	0	370	0	0	0	0	0	0	0	0	0	0	0	0	0	0	0	0	0	0	0	0	0	0	0	0	0	0	0
OTU129	Eukaryota;TSAR;Stramenopiles;Bigyra;Opalozoa;Opalinata;Blastocystis-Group;Blastocystis;Blastocystis_hominis;	Parasite Protist	0	0	0	0	0	0	0	0	0	0	0	0	0	0	0	0	0	0	0	0	0	0	0	0	0	0	0	0	0	0	0	0	0	0	0	0	0	0	0	0	0	0	0	0	0	0	0
OTU130	Eukaryota;Amoebozoa;Evosea;Evosea_X;Archamoebea;Mastigamoebida;Mastigamoebida_X;Iodamoeba;Iodamoeba_sp.;	Parasite Protist	0	0	0	0	0	0	0	0	1019	0	0	0	0	0	0	0	0	0	0	0	0	0	0	0	0	0	0	0	0	0	0	0	0	0	0	0	0	0	0	0	0	0	0	0	0	0	0
OTU131	Eukaryota;Obazoa;Opisthokonta;Fungi;Basidiomycota;Agaricomycotina;Agaricomycetes	Fungi	0	0	0	0	0	0	0	0	0	0	0	0	0	0	0	0	0	0	0	0	0	0	0	0	0	0	0	0	0	0	0	0	0	0	0	1010	0	0	0	0	0	0	0	0	0	0	0
OTU132	Eukaryota;Amoebozoa;Evosea;Evosea_X;Archamoebea;Archamoebea_X;Entamoebidae;Entamoeba;Entamoeba_hartmanni;	Parasite Protist	0	0	0	0	0	0	0	0	0	0	0	0	0	0	0	0	0	0	0	0	0	0	0	0	0	0	0	0	989	0	0	0	0	0	0	0	0	0	0	0	0	0	0	0	0	0	0
OTU133	Eukaryota;Amoebozoa;Evosea;Evosea_X;Archamoebea;Mastigamoebida;Endolimacidae;Endolimax;Endolimax_nana;	Parasite Protist	0	0	0	0	0	0	0	184	114	0	0	0	0	0	0	0	0	0	0	0	0	0	0	0	0	215	0	0	0	0	0	0	0	0	0	0	0	0	0	0	0	0	0	0	0	0	0
OTU134	Eukaryota;Obazoa;Opisthokonta;Fungi;Ascomycota	Fungi	0	0	0	0	0	0	0	0	0	0	0	0	0	0	0	0	0	0	0	0	0	0	0	0	0	0	0	0	0	0	0	0	0	0	0	0	0	0	0	0	0	0	0	0	0	0	0
OTU135	Eukaryota;Obazoa;Opisthokonta;Fungi;Ascomycota;Pezizomycotina	Fungi	0	0	0	0	0	0	0	0	0	0	0	0	0	0	0	0	0	0	0	0	0	0	0	0	0	0	0	0	0	0	0	0	0	0	0	0	0	0	0	0	0	0	0	0	0	0	0
OTU136	Eukaryota;TSAR;Stramenopiles;Bigyra;Opalozoa;Opalinata;Blastocystis-Group;Blastocystis;Blastocystis_sp.;	Parasite Protist	0	0	0	0	0	0	0	0	0	0	0	0	0	0	0	0	0	0	0	0	0	0	0	0	0	0	0	0	0	0	0	0	0	0	0	0	0	0	0	0	0	0	0	0	0	0	0
OTU137	Eukaryota;Archaeplastida;Chlorophyta;Chlorophyta_X;Chlorophyceae;Chlamydomonadales;Chlamydomonadales_X	Plant & Green Algae	0	0	0	0	0	0	0	0	0	0	0	0	0	0	0	0	0	0	0	0	0	0	0	0	0	0	0	0	0	0	0	0	0	0	0	0	0	948	0	0	0	0	0	0	0	0	0
OTU138	Eukaryota;Amoebozoa;Evosea;Evosea_X;Archamoebea;Mastigamoebida;Mastigamoebida_X;Iodamoeba;Iodamoeba_sp.;	Parasite Protist	0	0	0	0	54	0	0	0	0	660	0	0	0	0	0	24	0	0	0	0	0	0	0	0	0	0	0	0	0	0	0	0	0	0	0	0	0	0	0	0	0	0	0	0	0	0	0
OTU139	Eukaryota;Obazoa;Opisthokonta;Fungi;Ascomycota;Pezizomycotina;Dothideomycetes	Fungi	0	31	0	0	0	0	62	0	3	0	290	0	0	0	0	0	0	0	0	0	28	0	0	0	0	0	0	0	0	0	0	0	0	0	0	0	0	0	0	0	44	0	0	0	0	0	0
OTU140	Eukaryota;Amoebozoa;Evosea;Evosea_X;Archamoebea;Mastigamoebida;Mastigamoebida_X;Iodamoeba;Iodamoeba_sp.;	Parasite Protist	0	0	0	0	0	0	0	0	0	0	0	0	0	0	0	0	0	0	0	0	0	0	0	0	0	0	0	0	0	0	0	0	0	0	0	0	0	0	0	0	0	0	0	0	0	0	0
OTU141	Eukaryota;TSAR;Stramenopiles;Bigyra;Opalozoa;Opalinata;Blastocystis-Group;Blastocystis;Blastocystis_hominis;	Parasite Protist	0	0	0	0	0	0	0	0	0	0	0	0	0	0	0	899	0	0	0	0	0	0	0	0	0	0	0	0	0	0	0	0	0	0	0	0	0	0	0	0	0	0	0	0	0	0	0
OTU142	Eukaryota;Obazoa;Opisthokonta;Fungi;Ascomycota;Pezizomycotina;Sordariomycetes	Fungi	0	0	0	0	0	0	52	0	0	0	17	0	0	0	0	0	0	0	0	0	0	0	0	0	0	0	0	0	0	0	0	0	0	0	0	0	0	0	0	0	0	0	0	0	0	0	0
OTU143	Eukaryota;Obazoa;Opisthokonta;Fungi;Ascomycota;Pezizomycotina;Sordariomycetes;Leptographium;Leptographium_longiclavatum;	Fungi	0	0	0	0	0	0	0	0	0	0	0	0	0	0	0	0	0	0	0	0	0	0	0	0	0	0	0	0	0	0	0	0	45	0	0	0	0	0	0	0	0	0	0	0	0	0	0
OTU144	Eukaryota;Obazoa;Opisthokonta;Fungi;Ascomycota	Fungi	533	79	2	0	0	0	0	0	0	0	0	0	0	0	0	0	0	0	0	0	0	0	0	0	0	0	0	0	0	0	0	0	0	0	0	0	0	0	0	0	0	0	185	0	0	0	0
OTU145	Eukaryota;Amoebozoa;Evosea;Evosea_X;Archamoebea;Mastigamoebida;Mastigamoebida_X;Iodamoeba;Iodamoeba_sp.;	Parasite Protist	0	0	0	0	0	0	0	0	0	99	0	0	0	0	0	181	0	0	0	0	0	0	0	0	0	0	0	0	0	0	0	0	0	0	0	0	0	0	0	0	0	0	0	0	0	0	0
OTU146	Eukaryota;Obazoa;Opisthokonta;Fungi;Mucoromycota;Mucoromycotina	Fungi	0	0	0	0	0	0	0	0	0	795	0	0	0	0	0	0	0	0	0	0	0	0	0	0	0	0	0	0	0	0	0	0	0	0	0	0	0	0	0	0	0	0	0	0	0	0	0
OTU147	Eukaryota;TSAR;Stramenopiles;Bigyra;Opalozoa;Opalinata;Blastocystis-Group;Blastocystis	Parasite Protist	0	0	0	0	0	0	0	0	0	0	0	0	0	0	792	0	0	0	0	0	0	0	0	0	0	0	0	0	0	0	0	0	0	0	0	0	0	0	0	0	0	0	0	0	0	0	0
OTU148	Eukaryota;Obazoa;Opisthokonta;Fungi;Ascomycota;Saccharomycotina;Saccharomycetales	Fungi	31	25	0	0	0	0	0	0	0	0	0	0	0	0	0	0	0	0	0	0	0	0	0	12	0	5	135	0	0	0	0	21	0	0	0	0	0	0	0	11	108	0	0	71	0	0	0
OTU149	Eukaryota;Amoebozoa;Evosea;Evosea_X;Archamoebea;Mastigamoebida;Endolimacidae;Endolimax;Endolimax_nana;	Parasite Protist	0	0	0	0	0	0	0	0	0	0	0	0	0	0	0	0	0	0	0	0	373	0	310	0	0	0	0	0	0	0	0	0	0	0	0	0	0	0	0	0	0	0	0	0	0	0	82
OTU150	Eukaryota;Obazoa;Opisthokonta;Fungi;Ascomycota;Saccharomycotina;Saccharomycetales	Fungi	0	0	0	0	0	0	0	0	725	0	0	0	0	0	0	0	0	0	0	0	0	0	0	0	0	0	0	0	0	0	0	0	0	0	0	0	0	0	0	0	0	0	0	0	0	0	0
OTU151	Eukaryota;Obazoa;Opisthokonta;Fungi;Ascomycota;Pezizomycotina;Eurotiomycetes	Fungi	0	0	0	0	0	0	0	0	0	0	0	0	0	0	0	0	0	0	0	0	53	0	0	0	0	0	0	0	0	0	0	8	0	0	0	0	0	0	0	0	0	0	0	0	0	0	0
OTU152	Eukaryota;Obazoa;Opisthokonta;Fungi;Basidiomycota;Pucciniomycotina;Cystobasidiomycetes;Sporobolomyces	Fungi	0	0	0	0	0	0	0	0	283	0	0	0	0	0	0	0	0	0	0	0	0	0	0	0	0	0	0	0	0	0	0	0	0	0	0	0	0	0	0	0	0	0	0	0	0	0	0
OTU153	Eukaryota;Obazoa;Opisthokonta;Fungi;Ascomycota;Saccharomycotina;Saccharomycetales;Galactomyces;Galactomyces_reessii;	Fungi	0	0	0	0	0	4	0	0	0	0	23	0	0	0	0	0	0	0	0	0	0	0	0	0	0	0	0	0	0	0	0	0	0	0	0	0	0	0	0	0	0	0	0	0	0	0	0
OTU154	Eukaryota;Obazoa;Opisthokonta;Fungi;Mucoromycota;Mucoromycotina;Mucoromycotina_X;Rhizopus	Fungi	0	0	0	0	0	0	0	0	0	0	0	0	0	0	0	0	0	0	0	0	0	0	0	0	0	0	328	0	0	0	0	0	0	0	0	0	0	0	0	0	0	0	0	0	0	0	0
OTU155	Eukaryota;Amoebozoa;Evosea;Evosea_X;Archamoebea;Mastigamoebida;Endolimacidae;Endolimax;Endolimax_nana;	Parasite Protist	0	0	0	0	0	0	0	621	0	0	0	0	0	0	0	0	0	0	0	0	0	0	0	0	0	0	0	0	0	0	0	0	0	0	0	0	0	0	0	0	0	0	0	0	0	0	0
OTU156	Eukaryota;TSAR;Stramenopiles;Bigyra;Opalozoa;Opalinata;Blastocystis-Group;Blastocystis	Parasite Protist	0	0	0	0	0	0	0	0	0	0	0	0	0	0	0	0	0	0	0	0	0	0	0	0	0	0	709	0	0	0	0	0	0	0	0	0	0	0	0	0	0	0	0	0	0	0	0
OTU157	Eukaryota;Amoebozoa;Evosea;Evosea_X;Archamoebea;Mastigamoebida;Endolimacidae;Endolimax;Endolimax_nana;	Parasite Protist	0	0	0	0	0	0	0	0	0	0	0	0	0	0	0	0	0	0	0	0	95	0	495	0	0	0	0	0	0	0	0	0	0	0	0	0	0	0	0	0	0	0	0	0	0	0	66
OTU158	Eukaryota;Obazoa;Opisthokonta;Fungi;Basidiomycota;Agaricomycotina;Agaricomycetes;Trechispora;Trechispora_alnicola;	Fungi	0	0	0	0	0	0	0	0	0	0	0	0	0	0	0	0	0	0	0	0	0	0	0	0	0	0	0	0	0	0	0	0	11	0	0	66	0	0	0	0	0	0	0	0	0	0	0
OTU159	Eukaryota;TSAR;Stramenopiles;Bigyra;Opalozoa;Opalinata;Blastocystis-Group;Blastocystis;Blastocystis_sp.;	Parasite Protist	0	0	0	0	0	0	0	0	0	0	0	0	0	0	0	0	0	0	0	0	0	0	0	0	0	0	0	0	0	0	0	0	0	0	0	0	0	0	0	0	0	0	0	0	0	0	0
OTU160	Eukaryota;TSAR;Stramenopiles;Bigyra;Opalozoa;Opalinata;Blastocystis-Group;Blastocystis	Parasite Protist	0	0	0	0	0	0	0	0	0	0	0	0	0	0	0	0	0	0	0	0	0	0	0	0	0	0	0	0	0	0	0	0	0	0	0	0	0	0	0	0	0	0	0	0	0	0	0
OTU161	Eukaryota;Amoebozoa;Evosea;Evosea_X;Archamoebea;Mastigamoebida;Mastigamoebida_X;Iodamoeba;Iodamoeba_sp.;	Parasite Protist	0	0	0	0	0	0	0	0	0	0	0	0	0	0	0	0	0	0	0	0	0	0	0	0	0	0	0	0	0	0	0	0	0	0	0	0	0	0	0	0	0	0	0	0	0	0	0
OTU162	Eukaryota;Amoebozoa;Evosea;Evosea_X;Archamoebea;Mastigamoebida;Endolimacidae;Endolimax;Endolimax_nana;	Parasite Protist	0	0	0	0	0	0	0	0	0	0	0	0	0	0	0	0	0	0	0	0	83	0	388	0	0	0	0	0	0	0	0	0	161	0	0	0	0	0	0	0	0	0	0	0	0	0	0
OTU163	Eukaryota;Obazoa;Opisthokonta;Fungi;Ascomycota;Saccharomycotina;Saccharomycetales;Kluyveromyces	Fungi	0	0	0	0	0	0	0	0	0	0	0	0	0	0	0	0	0	0	0	0	0	0	0	0	0	0	0	0	0	0	0	0	0	0	0	0	0	0	0	0	0	0	0	0	0	0	0
OTU164	Eukaryota;Obazoa;Opisthokonta;Fungi;Basidiomycota;Agaricomycotina;Agaricomycetes	Fungi	0	0	0	0	0	0	0	0	0	0	0	0	0	0	0	0	0	0	0	0	0	0	0	0	0	0	0	0	0	0	0	0	0	0	0	0	0	0	0	0	0	0	0	0	0	0	0
OTU165	Eukaryota;Amoebozoa;Evosea;Evosea_X;Archamoebea;Mastigamoebida;Endolimacidae;Endolimax;Endolimax_nana;	Parasite Protist	0	0	0	0	0	0	0	0	0	0	0	0	0	0	0	0	0	0	0	0	217	0	336	0	0	0	0	0	0	0	0	0	32	0	0	0	0	0	0	0	0	0	0	0	0	0	65
OTU166	Eukaryota;Amoebozoa;Evosea;Evosea_X;Archamoebea;Archamoebea_X;Entamoebidae;Entamoeba;Entamoeba_coli;	Parasite Protist	0	0	0	0	0	0	671	0	0	0	0	0	0	0	0	0	0	0	0	0	0	0	0	0	0	0	0	0	0	0	0	0	0	0	0	0	0	0	0	0	0	0	0	0	0	0	0
OTU167	Eukaryota;Obazoa;Opisthokonta;Fungi;Ascomycota;Pezizomycotina;Dothideomycetes	Fungi	0	0	0	0	0	0	0	0	0	0	0	0	0	0	0	0	0	0	0	0	0	0	79	0	0	0	0	0	0	0	0	0	0	0	0	0	0	0	0	0	0	0	0	0	0	0	0
OTU168	Eukaryota;Obazoa;Opisthokonta;Fungi;Ascomycota;Saccharomycotina;Saccharomycetales;Kazachstania	Fungi	0	0	0	0	0	0	0	0	0	0	0	0	0	0	0	0	0	0	0	0	0	0	0	0	0	0	659	0	0	0	0	0	0	0	0	0	0	0	0	0	0	0	0	0	0	0	0
OTU169	Eukaryota;Obazoa;Opisthokonta;Fungi;Ascomycota;Saccharomycotina;Saccharomycetales;Lodderomyces;Lodderomyces_sp.;	Fungi	0	0	0	0	0	0	0	0	0	0	0	0	0	0	0	0	0	0	0	0	0	0	0	0	0	0	0	0	0	0	0	0	0	0	0	0	0	0	0	0	0	0	0	0	0	0	0
OTU170	Eukaryota;Amoebozoa;Evosea;Evosea_X;Archamoebea;Mastigamoebida;Endolimacidae;Endolimax;Endolimax_nana;	Parasite Protist	0	0	0	0	0	0	0	0	0	0	0	0	0	0	0	0	0	0	0	0	109	0	265	0	0	0	0	0	0	0	0	0	220	0	0	0	0	0	0	0	0	0	0	0	0	0	0
OTU171	Eukaryota;Amoebozoa;Evosea;Evosea_X;Archamoebea;Mastigamoebida;Endolimacidae;Endolimax;Endolimax_nana;	Parasite Protist	0	0	0	0	0	0	0	0	0	0	0	0	0	0	0	0	0	0	0	104	0	0	0	0	0	0	0	0	0	0	22	0	142	0	0	0	0	0	0	0	0	0	0	0	0	0	0
OTU172	Eukaryota;Obazoa;Opisthokonta;Metazoa;Nematoda;Enoplea;Enoplea_X;Trichinella	Parasite Nematode	0	0	0	0	0	0	0	0	0	0	0	0	214	0	0	0	424	0	0	0	0	0	0	0	0	0	0	0	0	0	0	0	0	0	0	0	0	0	0	0	0	0	0	0	3	0	0
OTU173	Eukaryota;Archaeplastida;Streptophyta;Streptophyta_X;Embryophyceae;Embryophyceae_X;Embryophyceae_XX	Plant & Green Algae	0	0	0	0	0	0	0	0	0	0	98	0	0	0	0	0	0	0	0	0	0	0	0	0	0	0	0	0	0	0	0	0	0	0	0	0	0	0	0	0	0	0	0	0	0	0	0
OTU174	Eukaryota;Obazoa;Opisthokonta;Fungi;Ascomycota;Saccharomycotina;Saccharomycetales;Pichia	Fungi	0	0	0	0	0	0	0	0	0	0	0	0	0	0	0	0	0	0	0	0	0	0	0	0	0	0	0	0	0	0	0	0	0	0	0	0	0	0	0	0	0	0	0	0	0	0	0
OTU175	Eukaryota;Amoebozoa;Evosea;Evosea_X;Archamoebea;Mastigamoebida;Endolimacidae;Endolimax;Endolimax_nana;	Parasite Protist	0	0	0	0	0	0	0	0	0	0	0	0	0	0	0	0	0	0	0	0	72	0	393	0	0	0	0	0	0	0	0	0	96	0	0	0	0	0	0	0	0	0	0	0	0	0	0
OTU176	Eukaryota;Amoebozoa;Evosea;Evosea_X;Archamoebea;Mastigamoebida;Endolimacidae;Endolimax;Endolimax_nana;	Parasite Protist	0	0	0	0	0	0	0	0	0	0	0	0	0	0	0	0	0	0	0	0	0	0	544	0	0	0	0	0	0	0	0	0	0	0	0	0	0	0	0	0	0	0	0	0	0	0	62
OTU177	Eukaryota;Obazoa;Opisthokonta;Fungi;Ascomycota;Saccharomycotina;Saccharomycetales;Candida;Candida_haemulonis;	Fungi	0	0	0	0	443	0	0	0	0	0	0	0	0	0	0	0	0	0	0	0	0	0	0	0	130	0	53	0	0	0	0	0	0	0	0	0	0	0	0	0	0	0	0	0	0	0	0
OTU178	Eukaryota;Archaeplastida;Chlorophyta;Chlorophyta_X;Trebouxiophyceae;Watanabea-Clade;Watanabea-Clade_X;Heterochlorella	Plant & Green Algae	0	0	0	0	0	0	0	0	0	0	0	0	0	0	0	0	0	0	0	0	0	0	0	0	99	0	0	0	0	0	0	0	0	0	0	0	0	291	0	0	216	0	0	0	0	0	0
OTU179	Eukaryota;Obazoa;Opisthokonta;Fungi;Ascomycota;Saccharomycotina;Saccharomycetales;Candida;Candida_intermedia;	Fungi	0	0	0	0	0	0	0	0	0	0	0	0	0	0	0	0	0	0	0	0	0	0	0	0	0	0	0	0	0	0	0	0	228	0	0	0	0	0	0	0	0	0	0	0	0	0	0
OTU180	Eukaryota;Amoebozoa;Evosea;Evosea_X;Archamoebea;Mastigamoebida;Endolimacidae;Endolimax;Endolimax_nana;	Parasite Protist	0	0	0	0	0	0	0	0	0	0	0	0	0	0	0	0	0	0	0	0	210	0	270	0	0	0	0	0	0	0	0	0	113	0	0	0	0	0	0	0	0	0	0	0	0	0	0
OTU181	Eukaryota;Amoebozoa;Evosea;Evosea_X;Archamoebea;Mastigamoebida;Endolimacidae;Endolimax;Endolimax_nana;	Parasite Protist	0	0	0	0	0	0	0	57	120	0	0	0	0	0	0	0	0	0	0	0	0	0	0	0	0	42	0	0	0	0	0	0	0	0	0	0	0	0	0	0	0	0	0	0	0	0	0
OTU182	Eukaryota;Amoebozoa;Evosea;Evosea_X;Archamoebea;Archamoebea_X;Entamoebidae;Entamoeba;Entamoeba_hartmanni;	Parasite Protist	0	0	0	0	0	0	0	0	579	0	0	0	0	0	0	0	0	0	0	0	0	0	0	0	0	0	0	0	0	0	0	0	0	0	0	0	0	0	0	0	0	0	0	0	0	0	0
OTU183	Eukaryota;TSAR;Stramenopiles;Bigyra;Opalozoa;Opalinata;Blastocystis-Group;Blastocystis;Blastocystis_hominis;	Parasite Protist	0	0	0	0	0	0	0	0	0	0	0	0	0	0	0	0	0	0	0	0	0	0	0	0	0	0	0	0	0	0	0	0	0	0	0	0	0	0	0	0	0	0	0	0	0	0	0
OTU184	Eukaryota;TSAR;Alveolata;Chrompodellids;Colpodellidea;Colpodellida;Colpodellaceae;Colpodella;Colpodella_sp.;	Other Protist	0	0	0	0	0	0	0	0	577	0	0	0	0	0	0	0	0	0	0	0	0	0	0	0	0	0	0	0	0	0	0	0	0	0	0	0	0	0	0	0	0	0	0	0	0	0	0
OTU185	Eukaryota;Amoebozoa;Evosea;Evosea_X;Archamoebea;Mastigamoebida;Endolimacidae;Endolimax;Endolimax_nana;	Parasite Protist	0	0	0	0	0	0	0	0	0	0	0	0	0	0	0	0	0	0	0	0	0	0	532	0	0	0	0	0	0	0	0	0	38	0	0	0	0	0	0	0	0	0	0	0	0	0	0
OTU186	Eukaryota;Obazoa;Opisthokonta;Fungi;Ascomycota;Pezizomycotina;Eurotiomycetes;Penicillium	Fungi	0	21	0	0	0	0	0	0	0	0	0	0	0	0	0	0	0	9	0	0	0	0	0	0	79	0	0	0	0	0	0	0	192	0	0	0	0	0	0	0	0	0	0	0	0	0	0
OTU187	Eukaryota;Obazoa;Opisthokonta;Fungi;Ascomycota;Saccharomycotina;Saccharomycetales;Candida;Candida_ethanolica;	Fungi	0	0	0	0	0	0	0	0	0	0	0	0	0	0	0	0	0	0	0	0	0	0	0	0	0	0	0	0	0	0	0	0	0	0	0	0	0	0	0	0	0	0	0	0	0	0	0
OTU188	Eukaryota;Amoebozoa;Evosea;Evosea_X;Archamoebea;Mastigamoebida;Endolimacidae;Endolimax;Endolimax_nana;	Parasite Protist	0	0	0	0	0	0	0	0	0	0	0	0	0	0	0	0	0	0	0	0	0	0	0	0	0	0	0	0	0	0	28	0	75	0	0	0	0	0	0	0	0	0	0	0	0	0	0
OTU189	Eukaryota;Obazoa;Opisthokonta;Fungi;Basidiomycota;Agaricomycotina;Agaricomycetes	Fungi	0	0	0	0	0	0	0	0	0	0	13	0	0	0	0	0	0	0	0	0	120	0	397	0	0	0	0	0	0	0	0	0	0	0	0	0	0	0	0	0	0	0	0	0	0	0	0
OTU190	Eukaryota;Amoebozoa;Evosea;Evosea_X;Archamoebea;Mastigamoebida;Mastigamoebida_X;Iodamoeba;Iodamoeba_sp.;	Parasite Protist	0	0	0	0	0	0	0	0	0	229	0	0	0	0	0	78	0	0	0	0	0	0	0	0	0	0	0	0	0	0	0	0	0	0	0	0	0	0	0	0	0	0	0	0	0	0	0
OTU191	Eukaryota;Obazoa;Opisthokonta;Fungi;Basidiomycota;Agaricomycotina;Agaricomycetes	Fungi	0	0	0	0	0	0	0	0	0	0	0	0	0	0	0	0	0	0	0	0	0	0	0	0	0	0	0	0	0	0	0	0	0	0	0	0	0	0	0	0	0	0	0	0	0	0	0
OTU192	Eukaryota;Excavata;Metamonada;Fornicata;Fornicata_X;Diplomonadida;Hexamitidae;Enteromonas;Enteromonas_hominis;	Parasite Protist	0	0	0	0	0	0	0	0	0	0	0	0	0	0	0	0	0	0	0	0	0	0	0	0	0	0	0	0	0	0	0	0	0	0	0	0	0	0	0	0	0	0	0	0	0	0	0
OTU193	Eukaryota;TSAR;Stramenopiles;Bigyra;Opalozoa;Opalinata;Blastocystis-Group;Blastocystis;Blastocystis_sp.;	Parasite Protist	0	0	0	0	0	0	0	0	0	0	0	0	0	0	0	0	0	0	0	0	0	0	0	0	0	0	0	0	0	0	0	0	0	0	0	0	0	0	0	0	0	0	0	0	0	0	0
OTU194	Eukaryota;Amoebozoa;Evosea;Evosea_X;Archamoebea;Mastigamoebida;Endolimacidae;Endolimax;Endolimax_nana;	Parasite Protist	0	0	0	0	0	0	0	0	0	0	0	0	0	0	0	0	0	0	0	0	21	0	171	0	0	0	0	0	0	0	0	0	186	0	0	0	0	0	0	0	0	0	0	0	0	0	138
OTU195	Eukaryota;Archaeplastida;Streptophyta;Streptophyta_X;Embryophyceae;Embryophyceae_X;Embryophyceae_XX	Plant & Green Algae	0	0	0	0	0	0	0	0	0	0	0	0	0	0	0	0	0	0	0	0	0	0	0	0	0	0	0	0	0	0	0	0	0	0	0	0	0	0	0	0	0	0	0	0	0	0	0
OTU196	Eukaryota;Obazoa;Opisthokonta;Fungi;Mucoromycota;Mucoromycotina	Fungi	0	0	0	0	0	0	0	0	0	0	0	0	0	0	0	0	0	0	0	0	0	0	0	0	0	0	0	0	0	0	10	0	107	0	0	0	0	0	0	38	0	0	0	0	0	0	0
OTU197	Eukaryota;Amoebozoa;Evosea;Evosea_X;Variosea;Protosteliida;Protosteliida_X;Protostelium;Protostelium_mycophagum_var._crassipes;	Other Protist	0	0	0	0	0	0	0	0	0	0	0	0	0	0	0	0	0	0	0	0	0	0	0	0	0	0	0	0	0	0	0	0	0	0	0	0	0	0	0	0	0	0	0	0	0	0	0
OTU198	Eukaryota;Obazoa;Opisthokonta;Fungi;Ascomycota;Saccharomycotina;Saccharomycetales;Clavispora;Clavispora_lusitaniae;	Fungi	0	0	0	0	0	0	0	0	0	0	0	0	0	0	0	0	0	0	0	0	0	0	0	0	0	0	0	0	0	0	0	0	0	0	0	0	0	0	0	0	0	0	0	0	0	0	0
OTU199	Eukaryota;Obazoa;Opisthokonta;Fungi;Ascomycota;Saccharomycotina;Saccharomycetales;Galactomyces;Galactomyces_geotrichum;	Fungi	0	0	0	0	0	0	0	0	0	0	0	0	0	0	0	0	0	0	0	0	0	0	0	0	0	0	0	0	0	0	0	0	0	0	0	0	0	0	0	0	0	0	0	0	0	0	0
OTU200	Eukaryota;Obazoa;Opisthokonta;Fungi;Basidiomycota;Agaricomycotina;Agaricomycetes;Schizophyllum	Fungi	0	435	0	0	0	0	0	0	0	0	0	0	0	0	0	0	0	0	0	0	0	0	0	0	0	0	0	0	0	0	0	0	0	0	0	0	0	0	0	0	0	0	0	0	0	0	0
OTU201	Eukaryota;Obazoa;Opisthokonta;Fungi;Ascomycota;Saccharomycotina;Saccharomycetales;Candida;Candida_amapae;	Fungi	0	0	0	0	0	0	0	0	0	0	0	0	0	0	0	0	0	0	0	0	0	0	0	0	0	0	0	0	0	0	0	0	0	0	0	0	0	0	0	0	0	0	0	0	0	0	0
OTU202	Eukaryota;Obazoa;Opisthokonta;Fungi;Ascomycota;Saccharomycotina;Saccharomycetales;Metschnikowia;Metschnikowia_drosophilae;	Fungi	0	0	0	0	0	0	0	0	0	0	0	0	0	0	0	0	0	0	0	0	0	0	0	0	0	11	3	0	0	0	0	0	449	0	0	0	0	0	0	0	0	0	0	0	0	0	0
OTU203	Eukaryota;Amoebozoa;Evosea;Evosea_X;Archamoebea;Mastigamoebida;Mastigamoebida_X;Iodamoeba;Iodamoeba_sp.;	Parasite Protist	0	0	0	0	0	0	0	0	0	0	0	0	0	0	0	77	0	0	0	0	0	0	0	0	0	0	0	0	0	0	0	0	0	0	0	0	0	0	0	0	0	0	0	0	0	0	0
OTU204	Eukaryota;Obazoa;Opisthokonta;Fungi;Ascomycota;Pezizomycotina;Dothideomycetes	Fungi	0	0	0	0	0	0	0	0	0	0	0	0	0	0	0	0	0	0	0	0	0	0	0	0	23	0	0	0	0	0	0	9	0	0	0	0	0	21	0	0	0	0	0	0	0	0	381
OTU205	Eukaryota;Amoebozoa;Evosea;Evosea_X;Archamoebea;Mastigamoebida;Mastigamoebida_X;Iodamoeba;Iodamoeba_sp.;	Parasite Protist	0	0	0	0	0	0	0	254	0	0	0	0	0	0	0	0	0	0	0	0	0	0	0	0	0	0	0	0	0	0	0	0	0	0	0	0	0	0	0	0	0	0	0	0	0	0	0
OTU206	Eukaryota;Amoebozoa;Evosea;Evosea_X;Archamoebea;Mastigamoebida;Endolimacidae;Endolimax;Endolimax_nana;	Parasite Protist	0	0	0	0	0	0	0	0	0	0	0	0	0	0	0	0	0	0	0	0	443	0	0	0	0	0	0	0	0	0	0	0	0	0	0	0	0	0	0	0	0	0	0	0	0	0	0
OTU207	Eukaryota;Archaeplastida;Streptophyta;Streptophyta_X;Embryophyceae;Embryophyceae_X;Embryophyceae_XX	Plant & Green Algae	0	0	0	0	0	0	0	0	0	0	0	0	0	0	0	0	0	0	0	0	0	0	0	0	0	0	0	0	0	0	0	0	0	0	0	0	0	0	0	0	0	0	0	0	0	0	436
OTU208	Eukaryota;Amoebozoa;Evosea;Evosea_X;Archamoebea;Mastigamoebida;Mastigamoebida_X;Iodamoeba;Iodamoeba_sp.;	Parasite Protist	0	0	0	0	0	0	0	366	0	0	0	0	0	0	0	0	0	0	0	0	0	0	0	0	0	0	0	0	52	0	0	0	0	0	0	0	0	0	0	0	0	0	0	0	0	0	0
OTU209	Eukaryota;Amoebozoa;Evosea;Evosea_X;Archamoebea;Mastigamoebida;Endolimacidae;Endolimax;Endolimax_nana;	Parasite Protist	0	0	0	0	0	0	0	0	0	0	0	0	0	0	0	0	0	0	0	0	20	0	158	0	0	0	0	0	0	0	0	0	138	0	0	0	0	0	0	0	0	0	0	0	0	0	96
OTU210	Eukaryota;Obazoa;Opisthokonta;Fungi;Basidiomycota;Agaricomycotina;Agaricomycetes;Trichaptum	Fungi	0	0	0	0	0	0	0	0	0	0	0	0	0	0	0	0	0	0	0	0	0	0	0	0	0	0	0	0	0	0	0	0	0	0	0	0	0	0	0	0	0	0	0	0	0	0	0
OTU211	Eukaryota;Amoebozoa;Evosea;Evosea_X;Archamoebea;Archamoebea_X;Entamoebidae;Entamoeba;Entamoeba_coli;	Parasite Protist	0	0	0	0	0	0	0	0	0	0	0	0	0	0	0	0	0	0	0	0	0	0	0	0	0	0	0	0	0	0	0	0	0	0	396	0	0	0	0	0	0	0	0	0	0	0	0
OTU212	Eukaryota;Amoebozoa;Evosea;Evosea_X;Archamoebea;Mastigamoebida;Endolimacidae;Endolimax;Endolimax_nana;	Parasite Protist	0	0	0	0	0	0	0	0	0	9	0	0	0	0	0	0	0	0	0	0	0	0	0	0	0	0	0	0	0	0	0	0	0	0	0	0	0	0	0	0	0	0	0	0	0	0	0
OTU213	Eukaryota;Obazoa;Opisthokonta;Fungi;Ascomycota;Saccharomycotina;Saccharomycetales;Candida	Fungi	0	0	0	0	0	0	0	0	0	0	0	0	0	0	0	0	0	0	0	0	0	0	0	0	0	0	0	0	0	0	0	0	23	0	0	0	0	0	0	0	0	0	0	0	0	0	0
OTU214	Eukaryota;Obazoa;Opisthokonta;Fungi;Ascomycota;Pezizomycotina;Eurotiomycetes;Phaeomoniella	Fungi	0	0	0	0	0	0	0	0	0	0	0	0	0	0	0	0	0	0	0	0	0	0	0	0	0	0	0	0	0	0	0	0	0	0	0	0	0	342	0	0	27	0	0	0	0	0	5
OTU215	Eukaryota;Obazoa;Opisthokonta;Fungi;Basidiomycota;Agaricomycotina;Agaricomycetes;Parasola	Fungi	0	0	0	0	0	0	0	0	0	0	0	0	0	0	0	0	0	0	0	0	377	0	0	0	0	0	0	0	0	0	0	0	0	0	0	0	0	0	0	0	0	0	0	0	0	0	0
OTU216	Eukaryota;Amoebozoa;Evosea;Evosea_X;Archamoebea;Mastigamoebida;Endolimacidae;Endolimax;Endolimax_nana;	Parasite Protist	0	0	0	0	0	0	0	0	0	0	0	0	0	0	0	0	0	0	0	0	104	0	159	0	0	0	0	0	0	0	0	0	20	0	0	0	0	0	0	0	0	0	0	0	0	0	57
OTU217	Eukaryota;Amoebozoa;Evosea;Evosea_X;Archamoebea;Mastigamoebida;Mastigamoebida_X;Iodamoeba;Iodamoeba_sp.;	Parasite Protist	0	0	0	0	0	0	0	0	0	27	0	0	0	0	0	48	0	0	0	0	0	0	0	0	0	0	0	0	0	0	0	0	0	0	0	0	0	0	0	0	0	0	0	0	0	0	0
OTU218	Eukaryota;Amoebozoa;Evosea;Evosea_X;Archamoebea;Mastigamoebida;Endolimacidae;Endolimax;Endolimax_nana;	Parasite Protist	0	0	0	0	0	0	0	0	0	0	0	0	0	0	0	0	0	0	0	0	0	0	201	0	0	0	0	0	0	0	0	0	75	0	0	0	0	0	0	0	0	0	0	0	0	0	88
OTU219	Eukaryota;Obazoa;Opisthokonta;Fungi;Ascomycota;Saccharomycotina;Saccharomycetales;Galactomyces;Galactomyces_geotrichum;	Fungi	0	0	0	0	0	0	0	0	0	0	126	0	0	0	0	0	0	0	0	0	0	0	0	0	0	0	0	0	0	0	0	0	0	0	0	0	0	0	0	0	0	0	0	0	0	0	0
OTU220	Eukaryota;Archaeplastida;Streptophyta;Streptophyta_X;Embryophyceae;Embryophyceae_X;Embryophyceae_XX	Plant & Green Algae	0	0	0	0	0	0	221	133	0	4	0	0	0	0	0	0	0	0	0	0	0	0	0	0	0	0	0	0	0	0	0	0	0	0	0	0	0	0	0	0	0	0	0	0	0	0	0
OTU221	Eukaryota;Obazoa;Opisthokonta;Fungi;Ascomycota;Saccharomycotina;Saccharomycetales	Fungi	0	0	0	0	0	0	0	0	0	0	0	0	0	0	0	0	0	0	0	0	0	0	0	0	0	0	0	0	0	0	0	0	0	0	0	0	0	0	0	0	0	0	0	0	0	0	0
OTU222	Eukaryota;Obazoa;Opisthokonta;Fungi;Ascomycota;Saccharomycotina;Saccharomycetales;Candida	Fungi	0	0	0	0	0	0	0	0	0	0	0	0	0	0	0	0	0	0	0	0	0	0	0	0	0	0	82	0	0	0	0	0	0	0	0	0	0	14	0	0	0	0	0	0	0	0	0
OTU223	Eukaryota;TSAR;Stramenopiles;Bigyra;Opalozoa;Opalinata;Blastocystis-Group;Blastocystis;Blastocystis_hominis;	Parasite Protist	0	0	0	0	0	0	0	0	0	0	0	0	0	0	0	0	0	0	0	0	0	0	0	0	0	0	0	0	0	0	0	0	0	0	0	0	0	0	0	0	353	0	0	0	0	0	0
OTU224	Eukaryota;Excavata;Metamonada;Fornicata;Fornicata_X;Diplomonadida;Hexamitidae;Enteromonas;Enteromonas_hominis;	Parasite Protist	0	0	0	0	0	0	211	0	6	0	0	0	0	0	0	24	0	0	0	0	0	0	0	0	0	0	0	0	0	0	0	0	63	0	0	0	0	0	0	0	0	0	0	0	21	0	0
OTU225	Eukaryota;Amoebozoa;Evosea;Evosea_X;Archamoebea;Mastigamoebida;Mastigamoebida_X;Iodamoeba;Iodamoeba_sp.;	Parasite Protist	0	0	0	0	0	0	0	0	0	0	0	0	0	0	0	0	0	0	0	0	0	0	0	0	0	0	0	0	0	0	0	0	0	0	0	0	0	0	0	0	0	0	0	0	0	0	0
OTU226	Eukaryota;Archaeplastida;Streptophyta;Streptophyta_X;Embryophyceae;Embryophyceae_X;Embryophyceae_XX	Plant & Green Algae	0	0	0	0	0	0	0	0	0	0	0	0	0	0	0	0	0	0	0	0	0	0	0	0	0	0	0	0	0	0	0	0	0	0	0	0	0	347	0	0	0	0	0	0	0	0	0
OTU227	Eukaryota;TSAR;Stramenopiles;Bigyra;Opalozoa;Opalinata;Blastocystis-Group;Blastocystis;Blastocystis_hominis;	Parasite Protist	0	0	0	0	0	0	0	0	0	0	0	0	0	0	0	0	0	0	0	0	0	0	0	0	0	0	0	0	0	0	0	0	0	0	0	0	0	0	0	0	0	0	0	0	0	0	0
OTU228	Eukaryota;Obazoa;Opisthokonta;Fungi;Ascomycota;Saccharomycotina;Saccharomycetales;Starmerella;Starmerella_bacillaris;	Fungi	0	0	0	0	0	0	0	0	0	0	0	0	0	0	0	0	0	0	0	0	0	0	0	0	0	0	0	0	0	0	0	0	0	0	0	0	0	0	0	0	0	0	0	0	0	0	0
OTU229	Eukaryota;Amoebozoa;Evosea;Evosea_X;Archamoebea;Archamoebea_X;Entamoebidae;Entamoeba;Entamoeba_coli;	Parasite Protist	0	0	0	0	0	0	0	0	0	0	0	0	0	0	0	0	0	0	0	0	0	0	0	0	0	0	0	0	0	0	0	0	0	0	344	0	0	0	0	0	0	0	0	0	0	0	0
OTU230	Eukaryota;Amoebozoa;Evosea;Evosea_X;Archamoebea;Mastigamoebida;Endolimacidae;Endolimax;Endolimax_nana;	Parasite Protist	0	0	0	0	0	0	0	0	0	0	0	0	0	0	0	0	0	0	0	0	32	0	308	0	0	0	0	0	0	0	0	0	0	0	0	0	0	0	0	0	0	0	0	0	0	0	0
OTU231	Eukaryota;Amoebozoa;Evosea;Evosea_X;Archamoebea;Mastigamoebida;Endolimacidae;Endolimax;Endolimax_nana;	Parasite Protist	0	0	0	0	0	0	0	0	0	0	0	0	0	0	0	0	0	0	0	0	0	0	195	0	0	0	0	0	0	0	0	0	0	0	0	0	0	0	0	0	0	0	0	0	0	0	50
OTU232	Eukaryota;TSAR;Stramenopiles;Bigyra;Opalozoa;Opalinata;Blastocystis-Group;Blastocystis	Parasite Protist	0	0	0	0	0	0	0	0	0	0	0	0	0	0	300	0	0	0	0	0	0	0	0	0	0	0	0	0	0	0	0	0	0	0	0	0	0	0	0	0	0	0	0	0	0	0	0
OTU233	Eukaryota;Archaeplastida;Streptophyta;Streptophyta_X;Embryophyceae;Embryophyceae_X;Embryophyceae_XX;Platanus;Platanus_occidentalis;	Plant & Green Algae	0	0	0	0	0	0	0	0	0	0	0	0	0	0	0	0	0	0	0	0	0	0	0	0	306	0	0	0	0	0	0	0	0	0	0	0	0	0	0	0	0	0	0	0	0	0	0
OTU234	Eukaryota;Obazoa;Opisthokonta;Fungi;Ascomycota;Pezizomycotina;Orbiliomycetes	Fungi	0	0	0	0	0	0	0	0	0	0	0	0	0	0	0	0	0	0	0	0	0	0	0	0	0	0	0	0	0	0	0	332	0	0	0	0	0	0	0	0	0	0	0	0	0	0	0
OTU235	Eukaryota;Obazoa;Opisthokonta;Fungi;Basidiomycota;Agaricomycotina;Agaricomycetes;Dichostereum;Dichostereum_pallescens;	Fungi	0	0	0	0	0	0	0	0	0	0	0	0	0	0	0	0	0	0	0	0	331	0	0	0	0	0	0	0	0	0	0	0	0	0	0	0	0	0	0	0	0	0	0	0	0	0	0
OTU236	Eukaryota;Archaeplastida;Streptophyta;Streptophyta_X;Embryophyceae;Embryophyceae_X;Embryophyceae_XX	Plant & Green Algae	0	0	0	0	0	0	0	0	0	0	0	0	0	0	0	0	0	0	0	0	0	0	0	0	0	0	0	324	0	0	0	0	0	0	0	0	0	0	0	0	0	0	0	0	0	0	0
OTU237	Eukaryota;Obazoa;Opisthokonta;Fungi;Basidiomycota;Agaricomycotina;Agaricomycetes;Ceriporia;Ceriporia_lacerata;	Fungi	0	0	0	0	0	0	0	0	0	0	0	0	0	0	0	0	8	0	0	0	251	0	0	0	0	0	0	0	0	0	0	0	0	0	0	0	0	0	0	0	48	0	0	0	0	0	0
OTU238	Eukaryota;Archaeplastida;Streptophyta;Streptophyta_X;Embryophyceae;Embryophyceae_X;Embryophyceae_XX	Plant & Green Algae	0	0	0	0	0	0	0	0	0	0	0	0	0	0	0	0	0	0	0	0	0	0	0	0	0	0	0	0	0	0	0	0	0	0	0	0	0	0	0	0	0	0	0	0	0	0	0
OTU239	Eukaryota;TSAR;Stramenopiles;Bigyra;Opalozoa;Opalinata;Blastocystis-Group;Blastocystis;Blastocystis_sp.;	Parasite Protist	0	0	0	0	0	0	0	0	0	0	0	0	0	0	0	0	0	0	0	0	0	0	0	0	0	0	0	0	0	0	0	0	0	0	0	0	0	0	0	0	0	0	0	0	0	0	0
OTU240	Eukaryota;Archaeplastida;Chlorophyta;Chlorophyta_X;Trebouxiophyceae;Watanabea-Clade;Watanabea-Clade_X;Heterochlorella;Heterochlorella_luteoviridis;	Plant & Green Algae	0	0	0	0	0	0	0	0	0	0	0	0	0	0	0	0	0	0	0	0	0	0	0	0	0	0	0	0	0	0	0	0	0	0	0	0	5	270	0	0	0	0	0	0	2	0	0
OTU241	Eukaryota;Archaeplastida;Streptophyta;Streptophyta_X;Embryophyceae;Embryophyceae_X;Embryophyceae_XX;Brachypodium;Brachypodium_distachyon;	Plant & Green Algae	0	0	0	0	0	0	0	0	0	0	0	0	0	0	0	0	0	0	0	0	0	0	0	0	0	0	0	0	0	0	0	0	0	0	0	0	0	0	0	0	0	308	0	0	0	0	0
OTU242	Eukaryota;Amoebozoa;Evosea;Evosea_X;Archamoebea;Mastigamoebida;Mastigamoebida_X;Iodamoeba;Iodamoeba_sp.;	Parasite Protist	0	0	0	0	0	0	0	0	0	0	0	0	0	0	0	0	0	0	0	0	0	0	0	0	0	0	0	0	0	0	0	0	0	0	0	0	0	0	0	0	0	0	0	0	0	0	0
OTU243	Eukaryota;TSAR;Stramenopiles;Bigyra;Opalozoa;Opalinata;Blastocystis-Group;Blastocystis;Blastocystis_sp.;	Parasite Protist	0	0	0	0	0	0	0	0	0	0	0	0	0	0	0	0	0	0	0	0	0	0	0	0	0	0	0	0	0	0	0	0	0	0	0	0	0	0	0	0	0	0	0	0	0	0	0
OTU244	Eukaryota;TSAR;Stramenopiles;Bigyra;Opalozoa;Opalinata;Blastocystis-Group;Blastocystis;Blastocystis_sp.;	Parasite Protist	0	0	0	0	0	0	0	0	0	0	0	0	0	0	0	0	0	0	0	0	0	0	0	0	0	0	0	0	0	0	0	0	0	0	0	0	0	0	0	0	0	0	0	0	0	0	0
OTU245	Eukaryota;TSAR;Stramenopiles;Bigyra;Opalozoa;Opalinata;Blastocystis-Group;Blastocystis	Parasite Protist	0	0	0	0	0	0	0	0	0	0	0	0	0	0	301	0	0	0	0	0	0	0	0	0	0	0	0	0	0	0	0	0	0	0	0	0	0	0	0	0	0	0	0	0	0	0	0
OTU246	Eukaryota;TSAR;Stramenopiles;Bigyra;Opalozoa;Opalinata;Blastocystis-Group;Blastocystis;Blastocystis_sp.;	Parasite Protist	0	0	0	0	0	0	0	0	0	0	0	0	0	0	0	0	0	301	0	0	0	0	0	0	0	0	0	0	0	0	0	0	0	0	0	0	0	0	0	0	0	0	0	0	0	0	0
OTU247	Eukaryota;Amoebozoa;Evosea;Evosea_X;Archamoebea;Mastigamoebida;Mastigamoebida_X;Iodamoeba;Iodamoeba_sp.;	Parasite Protist	0	0	0	0	0	0	0	0	0	0	0	0	0	0	0	0	0	0	0	0	0	0	0	0	0	0	0	0	296	0	0	0	0	0	0	0	0	0	0	0	0	0	0	0	0	0	0
OTU248	Eukaryota;Obazoa;Opisthokonta;Fungi;Ascomycota;Saccharomycotina;Saccharomycetales;Galactomyces;Galactomyces_reessii;	Fungi	0	0	0	0	0	0	0	0	0	0	13	0	0	0	0	0	0	0	0	0	0	0	0	0	0	0	0	0	0	0	0	0	0	0	0	0	0	0	0	0	0	0	0	0	0	0	0
OTU249	Eukaryota;Obazoa;Opisthokonta;Fungi;Basidiomycota;Agaricomycotina;Agaricomycetes	Fungi	0	0	0	0	0	0	0	0	276	0	0	0	0	0	0	0	0	0	0	0	0	0	11	0	0	0	0	0	0	0	0	0	0	0	0	0	0	0	0	0	0	0	0	0	0	0	0
OTU250	Eukaryota;Amoebozoa;Evosea;Evosea_X;Archamoebea;Mastigamoebida;Mastigamoebida_X;Iodamoeba;Iodamoeba_sp.;	Parasite Protist	0	0	0	0	0	0	0	0	291	0	0	0	0	0	0	0	0	0	0	0	0	0	0	0	0	0	0	0	0	0	0	0	0	0	0	0	0	0	0	0	0	0	0	0	0	0	0
OTU251	Eukaryota;Obazoa;Opisthokonta;Fungi;Basidiomycota;Agaricomycotina;Agaricomycetes;Galzinia;Galzinia_incrustans;	Fungi	0	0	0	0	0	0	0	0	0	0	0	0	0	0	0	0	0	0	0	0	0	0	0	0	0	0	0	0	0	0	0	0	0	0	0	0	0	0	0	0	0	0	0	0	0	0	0
OTU252	Eukaryota;Amoebozoa;Evosea;Evosea_X;Archamoebea;Mastigamoebida;Endolimacidae;Endolimax;Endolimax_nana;	Parasite Protist	0	0	0	0	0	0	54	0	0	0	0	0	0	0	0	0	0	0	0	0	0	0	0	0	0	0	0	0	0	0	0	0	235	0	0	0	0	0	0	0	0	0	0	0	0	0	0
OTU253	Eukaryota;Archaeplastida;Streptophyta;Streptophyta_X;Embryophyceae;Embryophyceae_X;Embryophyceae_XX;Oryza;Oryza_sativa;	Plant & Green Algae	0	0	0	0	0	13	0	0	0	0	0	0	0	0	0	0	0	0	0	0	12	0	0	0	0	8	23	0	0	0	0	0	0	0	0	0	0	0	0	0	0	0	0	25	0	0	0
OTU254	Eukaryota;Amoebozoa;Evosea;Evosea_X;Archamoebea;Mastigamoebida;Endolimacidae;Endolimax;Endolimax_nana;	Parasite Protist	0	0	0	0	0	0	0	0	0	0	0	0	0	0	0	0	0	0	0	115	0	0	0	0	0	0	0	0	0	0	0	0	0	0	0	0	0	0	0	0	0	0	0	0	0	0	0
OTU255	Eukaryota;Obazoa;Opisthokonta;Metazoa;Craniata;Craniata_X;Mammalia;Homo;Homo_sapiens;	Human Host	0	0	0	0	0	0	0	0	0	0	0	0	0	0	0	0	0	0	0	0	0	0	0	0	0	0	0	0	0	0	0	0	0	0	0	0	0	0	0	0	0	0	0	0	0	0	0
OTU256	Eukaryota;Obazoa;Opisthokonta;Metazoa;Arthropoda;Chelicerata;Arachnida;Demodex;Demodex_folliculorum;	Other Animal	0	0	0	0	0	0	27	0	0	0	0	0	0	0	0	0	0	0	0	0	0	0	0	0	0	0	0	0	0	0	0	0	0	0	0	0	0	0	260	0	0	0	0	0	0	0	0
OTU257	Eukaryota;Obazoa;Opisthokonta;Fungi;Basidiomycota;Agaricomycotina;Agaricomycetes;Resinicium;Resinicium_bicolor;	Fungi	0	0	0	0	0	0	0	0	0	0	286	0	0	0	0	0	0	0	0	0	0	0	0	0	0	0	0	0	0	0	0	0	0	0	0	0	0	0	0	0	0	0	0	0	0	0	0
OTU258	Eukaryota;Amoebozoa;Evosea;Evosea_X;Archamoebea;Mastigamoebida;Mastigamoebida_X;Iodamoeba;Iodamoeba_sp.;	Parasite Protist	0	0	0	0	0	0	0	0	0	0	0	281	0	0	0	0	0	0	0	0	0	0	0	0	0	0	0	0	0	0	0	0	0	0	0	0	0	0	0	0	0	0	0	0	0	0	0
OTU259	Eukaryota;Archaeplastida;Streptophyta;Streptophyta_X;Embryophyceae;Embryophyceae_X;Embryophyceae_XX	Plant & Green Algae	0	0	0	0	0	0	0	0	0	0	14	0	0	0	0	0	0	0	0	0	0	0	0	0	0	0	0	0	0	0	0	0	0	0	0	0	0	0	0	0	0	141	0	0	105	0	0
OTU260	Eukaryota;Amoebozoa;Evosea;Evosea_X;Archamoebea;Archamoebea_X;Entamoebidae;Entamoeba;Entamoeba_coli;	Parasite Protist	0	0	0	0	0	0	0	0	0	0	0	0	0	0	0	0	0	0	0	0	0	0	0	0	0	0	0	0	0	0	0	0	0	0	275	0	0	0	0	0	0	0	0	0	0	0	0
OTU261	Eukaryota;Amoebozoa;Evosea;Evosea_X;Archamoebea;Mastigamoebida;Mastigamoebida_X;Iodamoeba;Iodamoeba_sp.;	Parasite Protist	0	0	0	0	63	0	0	0	0	0	0	0	0	0	0	0	0	0	0	0	0	0	0	0	0	0	0	0	0	0	0	0	0	0	0	0	0	0	0	0	0	0	0	0	0	0	0
OTU262	Eukaryota;Obazoa;Opisthokonta;Metazoa;Arthropoda;Hexapoda;Insecta;Lepium;Lepium_sp.;	Other Animal	0	0	0	0	0	0	0	0	0	0	0	0	0	0	0	0	0	0	0	0	0	0	0	0	274	0	0	0	0	0	0	0	0	0	0	0	0	0	0	0	0	0	0	0	0	0	0
OTU263	Eukaryota;Obazoa;Opisthokonta;Fungi;Basidiomycota;Agaricomycotina;Agaricomycetes	Fungi	0	0	0	0	0	0	0	0	0	0	0	0	0	0	0	0	0	0	0	0	0	0	0	0	0	0	0	0	0	0	0	0	0	0	0	272	0	0	0	0	0	0	0	0	0	0	0
OTU264	Eukaryota;TSAR;Stramenopiles;Bigyra;Opalozoa;Opalinata;Blastocystis-Group;Blastocystis;Blastocystis_sp.;	Parasite Protist	0	0	0	0	0	0	0	0	0	0	0	0	0	0	0	0	0	0	0	0	0	0	0	0	0	0	0	0	0	0	0	0	0	0	0	0	0	0	0	0	0	0	0	0	0	0	0
OTU265	Eukaryota;Amoebozoa;Evosea;Evosea_X;Archamoebea;Mastigamoebida;Endolimacidae;Endolimax;Endolimax_nana;	Parasite Protist	0	0	0	0	0	115	0	0	0	0	0	0	0	0	0	0	0	0	0	0	0	0	0	0	0	0	0	0	0	0	0	0	0	0	0	0	0	0	0	0	0	0	0	0	0	0	0
OTU266	Eukaryota;Amoebozoa;Evosea;Evosea_X;Archamoebea;Mastigamoebida;Endolimacidae;Endolimax;Endolimax_nana;	Parasite Protist	0	0	0	0	0	0	0	0	0	0	0	0	0	0	0	0	0	0	0	48	0	0	0	0	0	0	0	0	0	0	0	0	0	0	0	0	0	0	0	0	0	0	0	0	0	0	0
OTU267	Eukaryota;Archaeplastida;Streptophyta;Streptophyta_X;Embryophyceae;Embryophyceae_X;Embryophyceae_XX	Plant & Green Algae	0	0	0	0	0	0	0	0	0	0	0	0	0	0	0	0	0	0	0	0	0	0	0	0	0	0	0	0	0	0	0	0	0	0	0	256	0	0	0	0	0	0	0	0	0	0	0
OTU268	Eukaryota;Obazoa;Opisthokonta;Fungi;Ascomycota;Pezizomycotina	Fungi	0	0	0	0	0	0	0	0	0	0	0	0	0	0	0	0	0	0	0	0	0	0	0	0	258	0	0	0	0	0	0	0	0	0	0	0	0	0	0	0	0	0	0	0	0	0	0
OTU269	Eukaryota;Amoebozoa;Evosea;Evosea_X;Archamoebea;Mastigamoebida;Endolimacidae;Endolimax;Endolimax_nana;	Parasite Protist	0	0	0	0	0	53	0	0	0	0	0	0	0	0	0	0	0	0	0	43	0	0	0	0	0	0	0	0	0	0	0	0	0	0	0	0	0	0	0	0	0	0	0	0	0	0	0
OTU270	Eukaryota;Amoebozoa;Evosea;Evosea_X;Archamoebea;Archamoebea_X;Entamoebidae;Entamoeba;Entamoeba_coli;	Parasite Protist	0	0	0	0	0	0	0	0	0	0	0	0	0	0	0	0	0	0	253	0	0	0	0	0	0	0	0	0	0	0	0	0	0	0	0	0	0	0	0	0	0	0	0	0	0	0	0
OTU271	Eukaryota;Obazoa;Opisthokonta;Fungi;Ascomycota;Saccharomycotina;Saccharomycetales;Pichia;Pichia_onychis;	Fungi	0	0	0	0	0	0	0	0	0	0	0	0	0	0	0	0	0	0	0	0	0	0	0	0	0	0	0	0	0	0	0	0	0	0	0	0	0	200	0	0	0	0	0	0	0	0	0
OTU272	Eukaryota;Obazoa;Opisthokonta;Fungi;Ascomycota;Saccharomycotina;Saccharomycetales	Fungi	0	0	0	0	0	0	0	0	0	0	50	0	0	0	0	0	0	0	0	0	0	0	0	0	0	0	0	0	0	0	0	0	0	0	0	0	0	0	0	0	0	0	0	0	0	0	0
OTU273	Eukaryota;Obazoa;Opisthokonta;Fungi;Ascomycota;Saccharomycotina;Saccharomycetales;Hanseniaspora;Hanseniaspora_osmophila;	Fungi	0	0	0	0	0	0	0	0	0	0	0	0	0	0	0	0	0	0	0	0	0	0	0	0	10	0	0	0	25	0	0	0	143	0	0	0	0	0	0	0	0	0	0	0	0	0	0
OTU274	Eukaryota;Archaeplastida;Chlorophyta;Chlorophyta_X;Trebouxiophyceae;Watanabea-Clade;Watanabea-Clade_X;Heveochlorella;Heveochlorella_hainangensis;	Plant & Green Algae	0	0	0	0	0	0	0	0	0	0	0	0	0	0	0	0	0	0	0	0	0	0	0	0	248	0	0	0	0	0	0	0	0	0	0	0	0	0	0	0	0	0	0	0	0	0	0
OTU275	Eukaryota;Amoebozoa;Evosea;Evosea_X;Archamoebea;Archamoebea_X;Entamoebidae;Entamoeba;Entamoeba_histolytica;	Parasite Protist	0	0	0	0	0	0	0	0	0	0	0	0	0	0	0	0	0	0	0	0	0	0	0	0	0	0	0	0	0	0	0	0	0	0	0	0	0	0	0	0	0	0	0	0	0	0	0
OTU276	Eukaryota;Amoebozoa;Evosea;Evosea_X;Archamoebea;Mastigamoebida;Mastigamoebida_X;Iodamoeba;Iodamoeba_sp.;	Parasite Protist	0	0	0	0	0	0	0	0	244	0	0	0	0	0	0	0	0	0	0	0	0	0	0	0	0	0	0	0	0	0	0	0	0	0	0	0	0	0	0	0	0	0	0	0	0	0	0
OTU277	Eukaryota;Obazoa;Opisthokonta;Metazoa;Platyhelminthes;Turbellaria;Catenulida;Stenostomum	Other Animal	0	0	0	0	0	0	0	0	0	0	0	0	0	0	0	0	0	0	0	0	0	0	0	0	0	0	0	0	0	0	0	0	0	0	0	0	0	0	0	0	0	0	0	0	0	0	0
OTU278	Eukaryota;TSAR;Stramenopiles;Bigyra;Opalozoa;Opalinata;Blastocystis-Group;Blastocystis;Blastocystis_hominis;	Parasite Protist	0	0	0	0	0	0	240	0	0	0	0	0	0	0	0	0	0	0	0	0	0	0	0	0	0	0	0	0	0	0	0	0	0	0	0	0	0	0	0	0	0	0	0	0	0	0	0
OTU279	Eukaryota;Archaeplastida;Chlorophyta;Chlorophyta_X;Trebouxiophyceae;Watanabea-Clade;Watanabea-Clade_X	Plant & Green Algae	0	0	0	0	0	0	0	0	0	0	0	0	0	0	0	0	0	0	0	0	0	0	0	0	12	0	0	0	0	0	0	0	227	0	0	0	0	0	0	0	0	0	0	0	0	0	0
OTU280	Eukaryota;Obazoa;Opisthokonta;Fungi;Ascomycota;Saccharomycotina;Saccharomycetales	Fungi	0	0	0	0	0	0	0	0	0	17	0	0	0	0	0	0	0	0	0	0	0	0	0	0	0	0	0	0	0	0	0	0	211	0	0	0	0	0	0	0	0	0	0	0	0	0	0
OTU281	Eukaryota;Obazoa;Opisthokonta;Fungi;Basidiomycota;Agaricomycotina;Agaricomycetes	Fungi	68	0	0	0	0	0	0	0	0	0	22	0	0	0	0	0	0	0	0	0	127	0	0	0	18	0	0	0	0	0	0	0	0	0	0	0	0	0	0	0	0	0	0	0	2	0	0
OTU282	Eukaryota;TSAR;Stramenopiles;Bigyra;Opalozoa;Opalinata;Blastocystis-Group;Blastocystis;Blastocystis_sp.;	Parasite Protist	0	0	0	0	0	0	0	0	235	0	0	0	0	0	0	0	0	0	0	0	0	0	0	0	0	0	0	0	0	0	0	0	0	0	0	0	0	0	0	0	0	0	0	0	0	0	0
OTU283	Eukaryota;TSAR;Stramenopiles;Bigyra;Opalozoa;Opalinata;Blastocystis-Group;Blastocystis;Blastocystis_sp.;	Parasite Protist	0	0	0	0	0	0	0	0	0	0	0	0	0	0	0	0	0	0	0	0	0	0	0	0	0	0	0	0	0	0	0	0	0	0	0	0	0	0	0	0	0	0	0	0	0	0	0
OTU284	Eukaryota;Amoebozoa;Evosea;Evosea_X;Archamoebea;Mastigamoebida;Mastigamoebida_X;Iodamoeba;Iodamoeba_sp.;	Parasite Protist	0	0	0	0	0	0	0	182	0	0	0	0	0	0	0	0	0	0	0	0	0	0	0	0	0	0	0	0	0	0	0	0	0	0	0	0	0	0	0	0	0	0	0	0	0	0	0
OTU285	Eukaryota;Amoebozoa;Evosea;Evosea_X;Archamoebea;Mastigamoebida;Endolimacidae;Endolimax;Endolimax_nana;	Parasite Protist	0	0	0	0	0	0	0	0	0	0	0	0	0	0	0	0	0	0	0	0	0	0	0	0	0	0	0	0	0	0	67	0	0	0	0	0	0	0	0	0	0	0	0	0	0	0	0
OTU286	Eukaryota;Archaeplastida;Streptophyta;Streptophyta_X;Embryophyceae;Embryophyceae_X;Embryophyceae_XX;Zea;Zea_mays;	Plant & Green Algae	0	0	0	0	0	0	0	0	0	0	0	0	0	0	0	0	0	0	0	0	0	0	0	0	0	0	0	0	0	0	0	227	0	0	0	0	0	0	0	0	0	0	0	0	0	0	0
OTU287	Eukaryota;TSAR;Stramenopiles;Bigyra;Opalozoa;Opalinata;Blastocystis-Group;Blastocystis	Parasite Protist	0	0	0	0	0	0	0	0	0	0	0	0	0	0	0	0	0	0	0	0	0	0	0	0	0	0	0	0	0	0	0	0	0	0	0	0	0	0	0	0	0	0	0	0	0	0	0
OTU288	Eukaryota;TSAR;Stramenopiles;Bigyra;Opalozoa;Opalinata;Blastocystis-Group;Blastocystis;Blastocystis_hominis;	Parasite Protist	0	0	0	0	0	0	227	0	0	0	0	0	0	0	0	0	0	0	0	0	0	0	0	0	0	0	0	0	0	0	0	0	0	0	0	0	0	0	0	0	0	0	0	0	0	0	0
OTU289	Eukaryota;Obazoa;Opisthokonta;Fungi;Basidiomycota;Pucciniomycotina;Cystobasidiomycetes;Rhodotorula;Rhodotorula_mucilaginosa;	Fungi	0	0	0	11	0	0	0	0	0	0	0	0	0	0	0	0	0	0	0	0	0	0	0	0	0	0	0	0	0	0	0	0	118	0	0	0	0	0	0	0	0	0	32	0	0	0	0
OTU290	Eukaryota;Obazoa;Opisthokonta;Fungi;Basidiomycota;Agaricomycotina;Agaricomycetes	Fungi	0	0	0	0	0	0	58	0	0	0	62	0	0	0	0	0	0	0	0	0	0	0	0	0	0	0	0	0	0	0	0	0	0	0	0	0	0	0	0	0	0	0	0	0	0	0	0
OTU291	Eukaryota;Obazoa;Opisthokonta;Fungi;Basidiomycota;Pucciniomycotina;Agaricostilbomycetes;Sterigmatomyces;Sterigmatomyces_halophilus;	Fungi	0	0	0	0	0	0	0	0	0	0	0	0	0	0	0	0	0	0	0	0	0	0	0	0	0	0	0	0	0	0	30	0	0	0	0	0	0	0	0	0	0	0	0	0	0	0	0
OTU292	Eukaryota;Obazoa;Opisthokonta;Fungi;Basidiomycota;Pucciniomycotina;Pucciniomycetes;Insolibasidium;Insolibasidium_deformans;	Fungi	0	0	0	0	0	0	0	0	0	0	0	0	0	0	0	0	0	0	0	0	43	0	0	0	0	0	0	0	0	0	0	0	0	0	0	0	0	0	0	0	0	0	0	0	0	0	0
OTU293	Eukaryota;Obazoa;Opisthokonta;Fungi;Basidiomycota;Ustilaginomycotina;Exobasidiomycetes;Tilletiopsis	Fungi	0	0	0	0	0	0	0	0	0	0	0	0	0	0	0	0	0	0	0	0	0	0	0	0	0	0	0	0	0	0	0	0	0	0	0	0	0	0	0	0	0	0	0	0	0	0	0
OTU294	Eukaryota;TSAR;Stramenopiles;Bigyra;Opalozoa;Opalinata;Blastocystis-Group;Blastocystis;Blastocystis_hominis;	Parasite Protist	0	0	0	0	0	0	0	0	0	0	0	0	0	0	0	0	217	0	0	0	0	0	0	0	0	0	0	0	0	0	0	0	0	0	0	0	0	0	0	0	0	0	0	0	0	0	0
OTU295	Eukaryota;TSAR;Stramenopiles;Bigyra;Opalozoa;Opalinata;Blastocystis-Group;Blastocystis;Blastocystis_sp.;	Parasite Protist	0	0	0	0	0	0	0	0	0	0	0	0	0	0	0	0	0	0	0	0	0	0	0	0	0	0	0	0	0	0	0	0	0	0	0	0	0	0	0	0	0	0	0	0	0	0	0
OTU296	Eukaryota;Amoebozoa;Evosea;Evosea_X;Archamoebea;Mastigamoebida;Endolimacidae;Endolimax;Endolimax_nana;	Parasite Protist	0	0	0	0	0	0	0	0	0	0	0	0	0	0	0	0	0	0	0	0	65	0	0	0	0	0	0	0	0	0	0	0	0	0	0	0	0	0	0	0	0	0	0	0	0	0	0
OTU297	Eukaryota;Archaeplastida;Chlorophyta;Chlorophyta_X;Trebouxiophyceae;Chlorellales;Chlorellales_X;Prototheca;Prototheca_cutis;	Plant & Green Algae	0	0	0	0	0	0	0	0	0	0	0	0	0	0	0	0	0	0	0	0	0	0	0	0	0	0	0	0	0	0	0	0	0	0	0	0	0	0	0	0	0	0	0	0	0	0	0
OTU298	Eukaryota;Obazoa;Opisthokonta;Fungi;Ascomycota;Pezizomycotina;Sordariomycetes	Fungi	0	0	0	0	0	0	0	0	0	0	0	0	0	0	0	0	0	0	0	0	0	0	0	0	0	0	0	0	0	0	0	0	0	0	0	0	0	0	0	0	0	0	0	0	0	0	0
OTU299	Eukaryota;Archaeplastida;Streptophyta;Streptophyta_X;Embryophyceae;Embryophyceae_X;Embryophyceae_XX;Cucurbita;Cucurbita_pepo;	Plant & Green Algae	0	0	0	0	0	0	0	0	0	0	0	0	0	0	0	0	0	0	0	0	0	0	0	0	0	0	0	0	0	0	0	213	0	0	0	0	0	0	0	0	0	0	0	0	0	0	0
OTU300	Eukaryota;TSAR;Stramenopiles;Bigyra;Opalozoa;Opalinata;Blastocystis-Group;Blastocystis;Blastocystis_sp.;	Parasite Protist	0	0	0	0	0	0	0	0	0	0	0	0	0	0	0	0	0	0	0	0	0	0	0	0	0	0	0	0	0	0	0	0	0	0	0	0	0	0	0	0	0	0	0	0	0	0	0
OTU301	Eukaryota;Amoebozoa;Evosea;Evosea_X;Archamoebea;Mastigamoebida;Endolimacidae;Endolimax;Endolimax_nana;	Parasite Protist	0	0	0	0	0	0	0	0	0	0	0	0	0	0	0	0	0	0	0	0	0	0	0	0	0	0	0	0	0	0	0	0	0	0	0	0	0	0	0	0	0	0	0	0	0	0	0
OTU302	Eukaryota;Amoebozoa;Evosea;Evosea_X;Archamoebea;Mastigamoebida;Endolimacidae;Endolimax;Endolimax_nana;	Parasite Protist	0	0	0	0	0	0	0	136	0	0	0	0	0	0	0	0	0	0	0	0	0	0	0	0	0	0	0	0	0	0	0	0	0	0	0	0	0	0	0	0	0	0	0	0	0	0	0
OTU303	Eukaryota;Amoebozoa;Evosea;Evosea_X;Archamoebea;Archamoebea_X;Entamoebidae;Entamoeba;Entamoeba_coli;	Parasite Protist	0	0	0	0	0	0	0	0	0	0	0	0	0	0	0	0	0	0	0	0	0	0	0	0	0	0	0	0	0	50	0	0	0	0	0	0	0	0	0	0	0	0	0	0	0	0	0
OTU304	Eukaryota;Obazoa;Opisthokonta;Fungi;Ascomycota;Saccharomycotina;Saccharomycetales;Candida	Fungi	0	0	0	0	0	0	0	0	0	0	0	0	0	0	0	0	0	0	0	0	0	0	0	0	0	0	0	0	0	0	0	0	0	0	0	0	0	0	0	0	0	0	0	0	0	0	199
OTU305	Eukaryota;Obazoa;Opisthokonta;Fungi;Basidiomycota;Agaricomycotina;Agaricomycetes	Fungi	32	0	0	0	0	0	0	0	126	0	0	0	0	0	0	0	0	39	0	0	0	0	0	0	0	0	0	0	0	0	0	0	0	0	0	0	0	0	0	0	0	0	0	0	0	0	0
OTU306	Eukaryota;Obazoa;Opisthokonta;Fungi;Basidiomycota;Ustilaginomycotina;Exobasidiomycetes;Malassezia;Malassezia_furfur;	Fungi	0	0	0	0	0	0	0	0	0	0	0	0	0	0	0	0	0	0	0	0	0	0	0	0	0	0	0	0	0	0	0	0	0	0	0	0	0	177	0	0	0	0	0	0	0	0	8
OTU307	Eukaryota;Obazoa;Opisthokonta;Fungi;Basidiomycota;Agaricomycotina;Agaricomycetes;Sistotrema;Sistotrema_oblongisporum;	Fungi	0	0	0	0	0	0	0	0	198	0	0	0	0	0	0	0	0	0	0	0	0	0	0	0	0	0	0	0	0	0	0	0	0	0	0	0	0	0	0	0	0	0	0	0	0	0	0
OTU308	Eukaryota;Obazoa;Opisthokonta;Metazoa;Craniata;Craniata_X;Mammalia;Homo;Homo_sapiens;	Human Host	0	0	0	0	0	0	0	0	0	0	0	0	0	0	0	0	0	0	0	0	0	0	0	0	0	0	0	0	0	0	0	0	0	0	0	0	0	0	0	0	0	0	0	0	0	0	0
OTU309	Eukaryota;Excavata;Metamonada;Parabasalia;Tritrichomonadea;Tritrichomonadida;Dientamoebidae;Dientamoeba;Dientamoeba_fragilis;	Parasite Protist	0	0	0	0	0	0	0	0	0	0	0	0	0	0	0	0	0	0	0	0	0	0	0	0	0	0	0	0	0	0	0	0	0	0	0	0	0	0	0	0	0	0	0	0	0	0	0
OTU310	Eukaryota;Amoebozoa;Evosea;Evosea_X;Archamoebea;Archamoebea_X;Entamoebidae;Entamoeba;Entamoeba_hartmanni;	Parasite Protist	0	0	0	0	0	0	0	0	0	0	0	0	0	0	0	0	0	0	0	0	0	0	0	0	0	0	0	0	0	0	0	0	0	0	0	0	0	0	0	0	0	0	0	0	0	0	0
OTU311	Eukaryota;Archaeplastida;Streptophyta;Streptophyta_X;Embryophyceae;Embryophyceae_X;Embryophyceae_XX;Apium;Apium_graveolens;	Plant & Green Algae	0	0	0	0	0	0	0	0	0	0	0	0	0	0	0	0	0	0	0	0	0	0	0	0	0	0	0	0	0	0	0	0	0	0	0	0	0	0	0	0	0	0	0	0	0	0	0
OTU312	Eukaryota;Obazoa;Opisthokonta;Fungi;Basidiomycota;Agaricomycotina;Agaricomycetes	Fungi	0	0	0	0	0	0	0	0	0	0	0	0	0	0	0	0	0	192	0	0	0	0	0	0	0	0	0	0	0	0	0	0	0	0	0	0	0	0	0	0	0	0	0	0	0	0	0
OTU313	Eukaryota;TSAR;Alveolata;Chrompodellids;Colpodellidea;Colpodellida;Colpodellaceae;Colpodella;Colpodella_sp.;	Other Protist	0	0	0	0	0	0	0	0	192	0	0	0	0	0	0	0	0	0	0	0	0	0	0	0	0	0	0	0	0	0	0	0	0	0	0	0	0	0	0	0	0	0	0	0	0	0	0
OTU314	Eukaryota;Archaeplastida;Streptophyta;Streptophyta_X;Embryophyceae;Embryophyceae_X;Embryophyceae_XX;Allium;Allium_cepa;	Plant & Green Algae	0	0	0	0	0	0	0	0	0	0	0	0	0	0	189	0	0	0	0	0	0	0	0	0	0	0	0	0	0	0	0	0	0	0	0	0	0	0	0	0	0	0	0	0	0	0	0
OTU315	Eukaryota;Amoebozoa;Evosea;Evosea_X;Archamoebea;Mastigamoebida;Endolimacidae;Endolimax;Endolimax_nana;	Parasite Protist	0	0	0	0	0	0	0	0	0	0	0	0	0	0	0	0	0	0	0	0	0	0	0	0	0	0	0	0	0	0	0	0	0	0	0	0	0	0	0	0	0	0	0	0	0	0	0
OTU316	Eukaryota;Obazoa;Opisthokonta;Fungi;Basidiomycota;Agaricomycotina;Agaricomycetes	Fungi	0	0	0	0	0	0	190	0	0	0	0	0	0	0	0	0	0	0	0	0	0	0	0	0	0	0	0	0	0	0	0	0	0	0	0	0	0	0	0	0	0	0	0	0	0	0	0
OTU317	Eukaryota;Obazoa;Opisthokonta;Metazoa;Gastrotricha;Gastrotricha_X;Gastrotricha_XX;Heterolepidoderma	Other Animal	0	0	0	0	0	0	0	0	0	0	190	0	0	0	0	0	0	0	0	0	0	0	0	0	0	0	0	0	0	0	0	0	0	0	0	0	0	0	0	0	0	0	0	0	0	0	0
OTU318	Eukaryota;TSAR;Stramenopiles;Bigyra;Opalozoa;Opalinata;Blastocystis-Group;Blastocystis;Blastocystis_sp.;	Parasite Protist	0	0	0	0	0	0	0	0	0	0	0	0	0	0	0	0	0	0	0	0	0	0	0	0	0	0	0	0	0	0	0	0	0	0	0	0	0	0	0	0	0	189	0	0	0	0	0
OTU319	Eukaryota;Amoebozoa;Evosea;Evosea_X;Archamoebea;Mastigamoebida;Endolimacidae;Endolimax;Endolimax_nana;	Parasite Protist	0	0	0	0	0	0	0	0	0	0	0	0	0	0	0	0	0	0	0	157	0	0	0	0	0	0	0	0	0	0	0	0	0	0	0	0	0	0	0	0	0	0	0	0	0	0	0
OTU320	Eukaryota;TSAR;Stramenopiles;Bigyra;Opalozoa;Opalinata;Blastocystis-Group;Blastocystis;Blastocystis_sp.;	Parasite Protist	0	0	0	0	0	0	0	0	0	0	0	0	0	0	0	0	0	0	0	0	0	0	0	0	0	0	0	0	0	0	0	0	0	0	0	0	0	0	0	0	0	0	0	0	0	0	0
OTU321	Eukaryota;TSAR;Stramenopiles;Bigyra;Opalozoa;Opalinata;Blastocystis-Group;Blastocystis;Blastocystis_sp.;	Parasite Protist	0	0	0	0	0	0	0	0	0	0	0	0	0	0	0	0	0	0	0	0	0	0	0	0	0	0	0	0	0	0	0	0	0	0	0	0	0	0	0	0	186	0	0	0	0	0	0
OTU322	Eukaryota;Amoebozoa;Evosea;Evosea_X;Archamoebea;Mastigamoebida;Endolimacidae;Endolimax;Endolimax_nana;	Parasite Protist	0	0	0	0	0	0	0	0	0	0	0	0	0	0	0	0	0	0	0	0	0	0	0	0	0	0	0	0	0	0	0	0	153	0	0	0	0	0	0	0	0	0	0	0	0	0	0
OTU323	Eukaryota;Excavata;Metamonada;Parabasalia;Tritrichomonadea;Tritrichomonadida;Dientamoebidae;Dientamoeba;Dientamoeba_fragilis;	Parasite Protist	0	0	0	0	0	0	0	0	0	0	0	0	0	0	0	0	0	0	0	0	0	0	0	0	0	0	0	0	0	0	0	0	0	0	0	0	0	0	0	0	0	0	0	0	0	0	0
OTU324	Eukaryota;Obazoa;Opisthokonta;Fungi;Basidiomycota;Agaricomycotina;Agaricomycetes;Parasola	Fungi	0	0	0	0	0	0	0	0	0	0	0	0	0	0	0	0	0	0	0	0	0	0	0	0	64	0	0	0	0	0	0	0	0	0	0	0	0	0	0	0	0	0	0	0	0	0	0
OTU325	Eukaryota;Obazoa;Opisthokonta;Metazoa;Craniata;Craniata_X;Mammalia;Homo;Homo_sapiens;	Human Host	0	0	0	0	0	0	0	0	0	0	0	0	0	0	0	0	0	0	0	0	0	0	0	0	0	0	0	0	0	0	0	0	0	182	0	0	0	0	0	0	0	0	0	0	0	0	0
OTU326	Eukaryota;TSAR;Alveolata;Chrompodellids;Colpodellidea;Colpodellida;Colpodellaceae;Colpodella;Colpodella_sp.;	Other Protist	0	0	0	0	0	0	0	0	181	0	0	0	0	0	0	0	0	0	0	0	0	0	0	0	0	0	0	0	0	0	0	0	0	0	0	0	0	0	0	0	0	0	0	0	0	0	0
OTU327	Eukaryota;Obazoa;Opisthokonta;Fungi;Ascomycota;Pezizomycotina;Eurotiomycetes;Cladophialophora;Cladophialophora_mycetomatis;	Fungi	0	0	0	0	0	0	0	0	0	0	0	0	0	0	0	0	0	0	0	0	0	0	0	0	0	0	0	0	0	0	0	0	0	0	0	0	0	0	0	0	178	0	0	0	0	0	0
OTU328	Eukaryota;Amoebozoa;Evosea;Evosea_X;Archamoebea;Mastigamoebida;Endolimacidae;Endolimax;Endolimax_nana;	Parasite Protist	0	0	0	0	0	0	0	0	0	0	0	0	0	0	0	0	0	0	0	0	0	0	0	0	0	0	0	0	0	0	0	0	0	0	0	0	0	0	0	0	0	0	0	0	0	0	0
OTU329	Eukaryota;Amoebozoa;Evosea;Evosea_X;Archamoebea;Mastigamoebida;Endolimacidae;Endolimax;Endolimax_nana;	Parasite Protist	0	0	0	0	0	0	0	0	0	0	0	0	0	0	0	0	0	0	0	0	0	0	0	0	0	0	0	0	0	0	0	0	175	0	0	0	0	0	0	0	0	0	0	0	0	0	0
OTU330	Eukaryota;Amoebozoa;Evosea;Evosea_X;Archamoebea;Mastigamoebida;Endolimacidae;Endolimax;Endolimax_nana;	Parasite Protist	0	0	0	0	0	0	0	0	116	0	0	0	0	0	0	0	0	0	0	0	0	0	0	0	0	58	0	0	0	0	0	0	0	0	0	0	0	0	0	0	0	0	0	0	0	0	0
OTU331	Eukaryota;Amoebozoa;Evosea;Evosea_X;Archamoebea;Mastigamoebida;Mastigamoebida_X;Iodamoeba;Iodamoeba_sp.;	Parasite Protist	0	0	0	0	0	0	0	0	0	0	0	0	0	0	0	31	0	0	0	0	0	0	0	0	0	0	0	0	0	0	0	0	0	0	0	0	0	0	0	0	0	0	0	0	0	0	0
OTU332	Eukaryota;Archaeplastida;Chlorophyta;Chlorophyta_X;Trebouxiophyceae;Watanabea-Clade;Watanabea-Clade_X;Heveochlorella;Heveochlorella_hainangensis;	Plant & Green Algae	0	0	0	0	0	0	0	0	0	0	0	0	0	0	0	0	0	0	0	0	0	0	0	0	171	0	0	0	0	0	0	0	0	0	0	0	0	0	0	0	0	0	0	0	0	0	0
OTU333	Eukaryota;Amoebozoa;Evosea;Evosea_X;Archamoebea;Mastigamoebida;Mastigamoebida_X;Iodamoeba;Iodamoeba_sp.;	Parasite Protist	0	0	0	0	0	0	0	59	111	0	0	0	0	0	0	0	0	0	0	0	0	0	0	0	0	0	0	0	0	0	0	0	0	0	0	0	0	0	0	0	0	0	0	0	0	0	0
OTU334	Eukaryota;Obazoa;Opisthokonta;Fungi;Ascomycota;Saccharomycotina;Saccharomycetales	Fungi	0	0	0	0	0	0	0	0	0	0	0	0	0	0	0	0	0	0	0	0	0	0	0	0	0	0	0	0	0	0	0	0	0	0	0	0	0	0	0	0	169	0	0	0	0	0	0
OTU335	Eukaryota;Obazoa;Opisthokonta;Fungi;Chytridiomycota	Fungi	0	0	0	0	0	0	0	0	0	0	0	0	0	0	0	0	0	0	0	0	0	0	0	0	0	0	0	0	0	0	0	0	0	0	0	0	0	0	0	0	0	0	0	0	0	0	0
OTU336	Eukaryota;Amoebozoa;Evosea;Evosea_X;Archamoebea;Archamoebea_X;Entamoebidae;Entamoeba;Entamoeba_hartmanni;	Parasite Protist	0	0	0	0	0	0	0	0	0	0	0	0	0	0	0	0	0	0	0	0	0	0	0	0	0	0	0	0	0	0	0	0	0	0	0	0	0	0	0	0	0	0	0	0	0	0	0
OTU337	Eukaryota;Obazoa;Opisthokonta;Fungi;Basidiomycota;Agaricomycotina;Agaricomycetes	Fungi	0	134	0	0	0	0	0	0	0	34	0	0	0	0	0	0	0	0	0	0	0	0	0	0	0	0	0	0	0	0	0	0	0	0	0	0	0	0	0	0	0	0	0	0	0	0	0
OTU338	Eukaryota;TSAR;Stramenopiles;Bigyra;Opalozoa;Opalinata;Blastocystis-Group;Blastocystis;Blastocystis_sp.;	Parasite Protist	166	0	0	0	0	0	0	0	0	0	0	0	0	0	0	0	0	0	0	0	0	0	0	0	0	0	0	0	0	0	0	0	0	0	0	0	0	0	0	0	0	0	0	0	0	0	0
OTU339	Eukaryota;Amoebozoa;Evosea;Evosea_X;Archamoebea;Archamoebea_X;Entamoebidae;Entamoeba;Entamoeba_hartmanni;	Parasite Protist	0	0	0	0	0	0	0	0	0	0	0	0	0	0	0	0	0	0	0	0	0	0	0	0	0	0	0	0	0	0	0	0	0	0	0	0	0	0	0	0	0	0	0	0	0	0	0
OTU340	Eukaryota;Amoebozoa;Evosea;Evosea_X;Archamoebea;Archamoebea_X;Entamoebidae;Entamoeba;Entamoeba_hartmanni;	Parasite Protist	0	0	0	0	0	0	0	0	0	0	0	0	0	0	0	0	0	0	0	0	0	0	0	0	0	0	0	0	0	0	0	0	0	0	0	0	0	0	0	0	0	0	0	0	0	0	0
OTU341	Eukaryota;Amoebozoa;Evosea;Evosea_X;Archamoebea;Mastigamoebida;Endolimacidae;Endolimax;Endolimax_nana;	Parasite Protist	0	0	0	0	0	0	0	0	0	0	0	0	0	0	0	0	0	0	0	0	0	0	0	0	0	0	0	0	0	0	0	0	0	0	0	0	0	0	0	0	0	0	0	0	0	0	0
OTU342	Eukaryota;Archaeplastida;Streptophyta;Streptophyta_X;Embryophyceae;Embryophyceae_X;Embryophyceae_XX;Cicer;Cicer_arietinum;	Plant & Green Algae	0	0	0	0	0	0	0	0	0	0	0	0	0	0	0	0	0	0	0	0	0	0	0	0	0	0	0	0	0	0	0	0	0	0	0	0	0	0	0	0	0	0	0	0	0	0	0
OTU343	Eukaryota;TSAR;Stramenopiles;Bigyra;Opalozoa;Opalinata;Blastocystis-Group;Blastocystis;Blastocystis_sp.;	Parasite Protist	0	0	0	0	0	0	0	0	0	0	0	0	0	0	0	0	0	0	0	0	0	0	0	0	0	0	0	0	0	0	0	0	0	0	0	0	0	0	0	0	0	163	0	0	0	0	0
OTU344	Eukaryota;Amoebozoa;Evosea;Evosea_X;Archamoebea;Mastigamoebida;Endolimacidae;Endolimax;Endolimax_nana;	Parasite Protist	0	0	0	0	0	0	0	0	0	0	0	0	0	0	0	0	0	0	0	0	0	0	0	0	0	0	0	0	0	0	0	0	0	0	0	0	0	0	0	0	0	0	0	0	0	0	0
OTU345	Eukaryota;Amoebozoa;Evosea;Evosea_X;Archamoebea;Mastigamoebida;Endolimacidae;Endolimax;Endolimax_nana;	Parasite Protist	0	0	0	0	0	0	0	0	0	0	0	0	0	0	0	0	0	0	0	0	0	0	0	0	0	50	0	0	0	0	0	0	0	0	0	0	0	0	0	0	0	0	0	0	0	0	0
OTU346	Eukaryota;Amoebozoa;Evosea;Evosea_X;Archamoebea;Mastigamoebida;Mastigamoebida_X;Iodamoeba;Iodamoeba_sp.;	Parasite Protist	0	0	0	0	0	0	0	0	0	0	0	0	0	0	0	0	0	0	0	0	0	0	0	0	0	0	0	0	0	0	0	0	0	0	0	0	0	0	0	0	0	0	0	0	0	0	0
OTU347	Eukaryota;TSAR;Alveolata;Chrompodellids;Colpodellidea;Colpodellida;Colpodellaceae;Colpodellidae1;Colpodellidae1_sp.;	Other Protist	0	0	0	0	0	0	0	0	156	0	0	0	0	0	0	0	0	0	0	0	0	0	0	0	0	0	0	0	0	0	0	0	0	0	0	0	0	0	0	0	0	0	0	0	0	0	0
OTU348	Eukaryota;Obazoa;Opisthokonta;Fungi;Basidiomycota;Agaricomycotina;Agaricomycetes	Fungi	0	0	0	0	0	0	0	0	0	0	0	0	0	0	0	0	0	0	0	0	0	0	0	0	0	0	6	0	0	0	0	0	0	0	0	0	0	0	0	0	7	0	0	0	0	0	0
OTU349	Eukaryota;TSAR;Stramenopiles;Bigyra;Opalozoa;Opalinata;Blastocystis-Group;Blastocystis;Blastocystis_sp.;	Parasite Protist	0	0	0	0	0	0	0	0	154	0	0	0	0	0	0	0	0	0	0	0	0	0	0	0	0	0	0	0	0	0	0	0	0	0	0	0	0	0	0	0	0	0	0	0	0	0	0
OTU350	Eukaryota;Amoebozoa;Evosea;Evosea_X;Archamoebea;Archamoebea_X;Entamoebidae;Entamoeba;Entamoeba_hartmanni;	Parasite Protist	0	0	0	0	0	0	0	0	0	0	0	0	0	0	0	0	0	0	0	0	0	0	0	0	0	0	0	0	0	0	0	0	150	0	0	0	0	0	0	0	0	0	0	0	0	0	0
OTU351	Eukaryota;Obazoa;Opisthokonta;Fungi;Zoopagomycota;Entomophthoromycotina;Entomophthoromycotina_X;Pandora;Pandora_kondoiensis;	Fungi	0	0	0	0	0	0	0	0	0	0	0	0	0	0	0	0	0	0	0	0	0	0	0	0	0	0	0	0	0	0	0	0	0	0	0	0	0	0	0	0	0	0	0	0	0	0	0
OTU352	Eukaryota;Amoebozoa;Evosea;Evosea_X;Archamoebea;Archamoebea_X;Entamoebidae;Entamoeba;Entamoeba_dispar;	Parasite Protist	0	0	0	0	0	0	0	0	0	0	0	0	0	0	0	0	0	0	0	0	0	0	0	0	0	0	0	0	0	0	0	0	0	0	0	0	0	0	0	0	0	0	0	0	0	0	0
OTU353	Eukaryota;TSAR;Stramenopiles;Bigyra;Opalozoa;Opalinata;Blastocystis-Group;Blastocystis;Blastocystis_hominis;	Parasite Protist	0	0	0	0	0	0	0	0	0	0	0	0	0	0	0	0	0	0	0	0	0	144	0	0	0	0	0	0	0	0	0	0	0	0	0	0	0	0	0	0	0	0	0	0	0	0	0
OTU354	Eukaryota;Amoebozoa;Evosea;Evosea_X;Archamoebea;Mastigamoebida;Endolimacidae;Endolimax;Endolimax_nana;	Parasite Protist	0	0	0	0	0	0	0	0	0	0	0	0	0	0	0	0	0	0	0	0	0	0	0	0	0	0	0	0	0	0	0	0	0	0	0	0	0	0	0	0	0	0	0	0	0	0	0
OTU355	Eukaryota;Obazoa;Opisthokonta;Fungi;Ascomycota;Pezizomycotina;Dothideomycetes	Fungi	0	75	0	0	0	0	0	0	0	0	68	0	0	0	0	0	0	0	0	0	0	0	0	0	0	0	0	0	0	0	0	0	0	0	0	0	0	0	0	0	0	0	0	0	0	0	0
OTU356	Eukaryota;Obazoa;Opisthokonta;Fungi;Basidiomycota;Agaricomycotina;Agaricomycetes	Fungi	0	0	0	0	0	0	0	0	0	0	0	0	0	0	0	0	0	0	0	0	0	0	0	0	0	0	0	0	0	0	0	0	0	0	0	0	0	0	143	0	0	0	0	0	0	0	0
OTU357	Eukaryota;Archaeplastida;Chlorophyta;Chlorophyta_X;Trebouxiophyceae;Watanabea-Clade;Watanabea-Clade_X;Heveochlorella;Heveochlorella_hainangensis;	Plant & Green Algae	0	0	0	0	0	0	0	0	0	0	0	0	0	0	0	0	0	0	0	0	0	0	0	0	0	0	0	0	0	0	0	0	25	0	0	0	10	72	0	0	0	0	0	0	0	0	0
OTU358	Eukaryota;Archaeplastida;Streptophyta;Streptophyta_X;Embryophyceae;Embryophyceae_X;Embryophyceae_XX	Plant & Green Algae	0	0	0	0	0	0	0	0	0	0	0	0	0	0	0	0	0	0	0	0	0	0	0	0	0	0	0	0	0	0	0	0	0	0	0	0	0	0	0	0	0	0	0	0	0	0	0
OTU359	Eukaryota;TSAR;Stramenopiles;Bigyra;Opalozoa;Opalinata;Blastocystis-Group;Blastocystis;Blastocystis_hominis;	Parasite Protist	0	0	0	0	0	0	0	0	0	0	0	0	0	0	0	0	0	0	0	0	0	0	0	0	0	0	0	0	0	0	0	0	0	0	0	0	0	0	0	0	0	0	0	0	0	0	0
OTU360	Eukaryota;Amoebozoa;Evosea;Evosea_X;Archamoebea;Mastigamoebida;Endolimacidae;Endolimax;Endolimax_nana;	Parasite Protist	0	0	0	0	0	0	0	50	0	0	0	0	0	0	0	0	0	0	0	0	0	0	0	0	0	91	0	0	0	0	0	0	0	0	0	0	0	0	0	0	0	0	0	0	0	0	0
OTU361	Eukaryota;Obazoa;Opisthokonta;Fungi;Basidiomycota;Agaricomycotina;Tremellomycetes;Trichosporon	Fungi	0	0	0	0	0	0	0	0	0	0	0	0	0	0	0	0	0	0	0	0	0	0	0	0	0	0	0	0	0	6	0	0	0	0	0	0	0	0	0	0	0	0	0	0	0	0	0
OTU362	Eukaryota;TSAR;Stramenopiles;Bigyra;Opalozoa;Opalinata;Blastocystis-Group;Blastocystis;Blastocystis_sp.;	Parasite Protist	0	0	0	0	0	0	0	0	0	0	0	0	0	0	0	0	0	0	0	0	0	0	0	140	0	0	0	0	0	0	0	0	0	0	0	0	0	0	0	0	0	0	0	0	0	0	0
OTU363	Eukaryota;TSAR;Stramenopiles;Bigyra;Opalozoa;Opalinata;Blastocystis-Group;Blastocystis;Blastocystis_sp.;	Parasite Protist	0	0	0	0	0	139	0	0	0	0	0	0	0	0	0	0	0	0	0	0	0	0	0	0	0	0	0	0	0	0	0	0	0	0	0	0	0	0	0	0	0	0	0	0	0	0	0
OTU364	Eukaryota;Obazoa;Opisthokonta;Fungi;Ascomycota;Saccharomycotina;Saccharomycetales	Fungi	0	0	0	0	0	0	0	0	0	0	0	0	0	0	0	0	0	0	0	0	0	0	0	0	0	0	0	0	0	0	0	0	0	0	0	0	0	0	0	0	0	0	0	0	0	0	0
OTU365	Eukaryota;Archaeplastida;Streptophyta;Streptophyta_X;Embryophyceae;Embryophyceae_X;Embryophyceae_XX	Plant & Green Algae	0	0	0	0	0	0	0	0	0	0	0	0	0	0	0	0	0	0	0	0	0	0	0	0	0	0	0	0	0	0	0	0	0	0	0	0	0	0	0	0	0	0	0	0	0	0	0
OTU366	Eukaryota;Amoebozoa;Evosea;Evosea_X;Archamoebea;Mastigamoebida;Endolimacidae;Endolimax;Endolimax_nana;	Parasite Protist	0	0	0	0	0	0	0	0	0	0	0	0	0	0	0	0	0	0	0	0	0	0	0	0	0	0	0	0	0	0	25	0	110	0	0	0	0	0	0	0	0	0	0	0	0	0	0
OTU367	Eukaryota;Archaeplastida;Streptophyta;Streptophyta_X;Embryophyceae;Embryophyceae_X;Embryophyceae_XX	Plant & Green Algae	0	0	0	0	0	0	0	0	0	0	0	0	0	0	0	0	0	0	0	0	0	0	0	0	0	0	0	0	0	0	0	0	0	0	0	0	0	0	0	0	0	0	0	0	0	0	135
OTU368	Eukaryota;Obazoa;Opisthokonta;Fungi;Ascomycota;Pezizomycotina;Dothideomycetes;Torula;Torula_herbarum;	Fungi	0	0	0	0	0	0	0	0	0	0	0	0	0	0	0	0	0	135	0	0	0	0	0	0	0	0	0	0	0	0	0	0	0	0	0	0	0	0	0	0	0	0	0	0	0	0	0
OTU369	Eukaryota;Archaeplastida;Streptophyta;Streptophyta_X;Embryophyceae;Embryophyceae_X;Embryophyceae_XX	Plant & Green Algae	0	0	0	0	0	0	0	0	0	0	0	0	0	0	0	0	0	0	0	0	0	0	0	0	0	0	0	0	0	0	0	0	0	0	0	0	0	0	0	0	0	0	0	134	0	0	0
OTU370	Eukaryota;Archaeplastida;Streptophyta;Streptophyta_X;Embryophyceae;Embryophyceae_X;Embryophyceae_XX;Persea	Plant & Green Algae	0	0	0	0	0	0	0	0	0	0	0	0	0	0	0	0	0	0	0	0	0	0	0	0	0	0	0	0	0	0	0	0	0	0	0	0	0	0	0	0	0	0	0	0	0	0	0
OTU371	Eukaryota;Obazoa;Opisthokonta;Fungi;Basidiomycota;Agaricomycotina;Agaricomycetes	Fungi	0	0	0	0	0	0	0	0	0	0	0	0	0	0	0	0	0	0	0	0	0	0	134	0	0	0	0	0	0	0	0	0	0	0	0	0	0	0	0	0	0	0	0	0	0	0	0
OTU372	Eukaryota;TSAR;Stramenopiles;Bigyra;Opalozoa;Opalinata;Blastocystis-Group;Blastocystis;Blastocystis_sp.;	Parasite Protist	0	0	0	0	0	0	0	0	0	0	0	0	0	0	0	0	0	0	0	0	0	0	0	0	0	0	0	0	0	0	0	0	0	0	0	0	0	0	0	0	0	0	0	0	0	0	0
OTU373	Eukaryota;Amoebozoa;Evosea;Evosea_X;Archamoebea;Mastigamoebida;Endolimacidae;Endolimax;Endolimax_nana;	Parasite Protist	0	0	0	0	0	0	0	0	0	0	0	0	0	0	0	0	0	0	0	0	0	0	0	0	0	0	0	0	0	0	0	0	0	0	0	0	0	0	0	0	0	0	0	0	0	0	0
OTU374	Eukaryota;Amoebozoa;Evosea;Evosea_X;Archamoebea;Mastigamoebida;Mastigamoebida_X;Iodamoeba;Iodamoeba_sp.;	Parasite Protist	0	0	0	0	0	0	0	0	0	0	0	99	0	0	0	0	0	0	0	0	0	0	0	0	0	0	0	0	0	0	0	0	0	0	0	0	0	0	0	0	0	0	0	0	0	0	0
OTU375	Eukaryota;Obazoa;Opisthokonta;Fungi;Basidiomycota;Agaricomycotina;Agaricomycetes	Fungi	131	0	0	0	0	0	0	0	0	0	0	0	0	0	0	0	0	0	0	0	0	0	0	0	0	0	0	0	0	0	0	0	0	0	0	0	0	0	0	0	0	0	0	0	0	0	0
OTU376	Eukaryota;Amoebozoa;Evosea;Evosea_X;Archamoebea;Mastigamoebida;Endolimacidae;Endolimax;Endolimax_nana;	Parasite Protist	0	0	0	0	0	0	0	0	0	0	0	0	0	0	0	0	0	0	0	82	0	0	0	0	0	0	0	0	0	0	47	0	0	0	0	0	0	0	0	0	0	0	0	0	0	0	0
OTU377	Eukaryota;Obazoa;Opisthokonta;Fungi;Ascomycota;Saccharomycotina;Saccharomycetales;Candida;Candida_mucifera;	Fungi	0	0	0	0	0	0	0	0	0	0	0	0	0	0	0	0	0	0	0	0	0	0	0	0	129	0	0	0	0	0	0	0	0	0	0	0	0	0	0	0	0	0	0	0	0	0	0
OTU378	Eukaryota;Archaeplastida;Streptophyta;Streptophyta_X;Embryophyceae;Embryophyceae_X;Embryophyceae_XX	Plant & Green Algae	0	0	0	0	0	0	0	0	0	0	0	0	0	0	0	0	0	0	0	0	0	0	0	0	0	0	0	0	0	0	0	0	0	0	0	0	0	128	0	0	0	0	0	0	0	0	0
OTU379	Eukaryota;TSAR;Stramenopiles;Bigyra;Opalozoa;Opalinata;Blastocystis-Group;Blastocystis;Blastocystis_hominis;	Parasite Protist	0	0	0	0	0	0	0	0	0	0	0	0	0	0	0	0	0	0	0	0	0	0	0	0	0	0	0	0	0	0	0	0	0	0	0	0	0	0	0	0	0	0	0	0	0	0	0
OTU380	Eukaryota;Obazoa;Opisthokonta;Fungi;Basidiomycota;Agaricomycotina;Agaricomycetes;Hyphodontia;Hyphodontia_arguta;	Fungi	0	0	0	0	0	0	114	0	0	13	0	0	0	0	0	0	0	0	0	0	0	0	0	0	0	0	0	0	0	0	0	0	0	0	0	0	0	0	0	0	0	0	0	0	0	0	0
OTU381	Eukaryota;Obazoa;Opisthokonta;Metazoa;Craniata;Craniata_X;Mammalia;Homo;Homo_sapiens;	Human Host	0	0	0	0	0	0	0	0	0	0	0	0	0	0	0	0	0	0	0	0	0	0	0	0	0	0	0	0	0	0	0	0	0	0	0	0	0	0	0	0	0	0	0	0	0	0	0
OTU382	Eukaryota;Amoebozoa;Evosea;Evosea_X;Archamoebea;Mastigamoebida;Endolimacidae;Endolimax;Endolimax_nana;	Parasite Protist	0	0	0	0	0	0	0	0	0	0	0	0	0	0	0	0	0	0	0	0	0	0	0	0	0	28	0	0	0	0	0	0	0	0	0	0	0	0	0	0	0	0	0	0	0	0	0
OTU383	Eukaryota;Amoebozoa;Evosea;Evosea_X;Archamoebea;Mastigamoebida;Endolimacidae;Endolimax;Endolimax_nana;	Parasite Protist	0	0	0	0	0	0	0	0	0	0	0	0	0	0	0	0	0	0	0	61	0	0	0	0	0	0	0	0	0	0	0	0	0	0	0	0	0	0	0	0	0	0	0	0	0	0	0
OTU384	Eukaryota;Obazoa;Opisthokonta;Metazoa;Craniata;Craniata_X;Mammalia;Homo;Homo_sapiens;	Human Host	0	0	0	0	0	0	0	0	0	0	0	0	0	0	0	0	0	0	0	0	0	0	0	0	0	0	0	0	0	0	0	0	0	0	0	0	0	0	0	0	0	0	0	0	0	0	125
OTU385	Eukaryota;TSAR;Stramenopiles;Bigyra;Opalozoa;Opalinata;Blastocystis-Group;Blastocystis;Blastocystis_hominis;	Parasite Protist	0	0	0	0	0	0	0	0	0	0	0	0	0	0	0	0	0	0	0	0	0	0	0	0	0	0	0	0	0	0	0	0	0	0	0	0	0	0	0	0	0	0	0	0	0	0	0
OTU386	Eukaryota;Amoebozoa;Evosea;Evosea_X;Archamoebea;Mastigamoebida;Endolimacidae;Endolimax;Endolimax_nana;	Parasite Protist	0	0	0	0	0	0	0	0	0	0	0	0	0	0	0	0	0	0	0	0	0	0	0	0	0	0	0	0	0	0	0	0	0	0	0	0	0	0	0	0	0	0	0	0	0	0	0
OTU387	Eukaryota;Obazoa;Opisthokonta;Fungi;Ascomycota;Pezizomycotina;Dothideomycetes	Fungi	0	0	0	0	0	0	0	0	0	0	0	0	0	0	0	0	0	0	0	0	0	0	0	0	0	0	0	0	0	0	0	0	0	0	0	0	0	0	0	0	0	0	0	0	0	0	0
OTU388	Eukaryota;Obazoa;Opisthokonta;Metazoa;Craniata;Craniata_X;Mammalia;Homo;Homo_sapiens;	Human Host	0	0	0	0	0	0	0	0	0	0	0	0	0	0	0	0	0	0	0	0	0	0	0	0	0	0	0	0	0	0	0	0	0	0	0	0	0	0	0	0	0	0	0	0	0	0	0
OTU389	Eukaryota;Amoebozoa;Evosea;Evosea_X;Archamoebea;Mastigamoebida;Endolimacidae;Endolimax;Endolimax_nana;	Parasite Protist	0	0	0	0	0	0	87	0	0	0	0	0	0	0	0	0	0	0	0	0	0	0	0	0	0	0	0	0	0	0	34	0	0	0	0	0	0	0	0	0	0	0	0	0	0	0	0
OTU390	Eukaryota;Archaeplastida;Streptophyta;Streptophyta_X;Embryophyceae;Embryophyceae_X;Embryophyceae_XX	Plant & Green Algae	0	0	0	0	0	0	0	0	0	0	0	0	0	0	0	0	0	0	0	0	0	121	0	0	0	0	0	0	0	0	0	0	0	0	0	0	0	0	0	0	0	0	0	0	0	0	0
OTU391	Eukaryota;Obazoa;Opisthokonta;Fungi;Basidiomycota;Agaricomycotina;Agaricomycetes	Fungi	0	0	0	0	0	0	0	0	0	0	0	0	0	0	0	0	0	0	0	0	0	0	0	0	0	0	0	0	0	0	0	0	0	0	0	0	0	0	0	0	0	0	0	0	0	0	0
OTU392	Eukaryota;Amoebozoa;Evosea;Evosea_X;Archamoebea;Mastigamoebida;Endolimacidae;Endolimax;Endolimax_nana;	Parasite Protist	0	0	47	0	0	0	0	0	0	0	0	0	0	0	0	0	0	0	0	43	0	0	0	0	0	0	0	0	0	0	0	0	0	0	0	0	0	0	0	0	0	0	0	0	0	0	0
OTU393	Eukaryota;Obazoa;Opisthokonta;Fungi;Basidiomycota;Agaricomycotina;Monilycetes;Moniliella	Fungi	0	0	0	0	0	0	0	0	0	0	0	0	0	0	0	0	0	0	0	0	0	0	0	0	0	0	0	0	0	0	79	38	0	0	0	0	0	0	0	0	0	0	0	0	0	0	0
OTU394	Eukaryota;Amoebozoa;Evosea;Evosea_X;Archamoebea;Mastigamoebida;Endolimacidae;Endolimax;Endolimax_nana;	Parasite Protist	0	0	0	0	0	0	0	0	0	0	0	0	0	0	0	0	0	0	0	57	0	0	0	0	0	0	0	0	0	0	0	0	0	0	0	0	0	0	0	0	0	0	0	0	0	0	0
OTU395	Eukaryota;Amoebozoa;Evosea;Evosea_X;Archamoebea;Mastigamoebida;Endolimacidae;Endolimax;Endolimax_nana;	Parasite Protist	0	0	0	0	0	0	0	0	0	0	0	0	0	0	0	0	0	0	0	0	0	0	115	0	0	0	0	0	0	0	0	0	0	0	0	0	0	0	0	0	0	0	0	0	0	0	0
OTU396	Eukaryota;TSAR;Stramenopiles;Bigyra;Opalozoa;Opalinata;Blastocystis-Group;Blastocystis;Blastocystis_hominis;	Parasite Protist	0	0	0	0	0	0	0	0	0	0	0	0	0	0	0	0	0	0	0	0	0	115	0	0	0	0	0	0	0	0	0	0	0	0	0	0	0	0	0	0	0	0	0	0	0	0	0
OTU397	Eukaryota;Amoebozoa;Evosea;Evosea_X;Archamoebea;Mastigamoebida;Endolimacidae;Endolimax;Endolimax_nana;	Parasite Protist	0	0	0	0	0	0	0	0	0	0	0	0	0	0	0	0	0	0	0	0	0	0	0	0	0	0	0	0	0	0	0	0	0	0	0	0	0	0	0	0	0	0	0	0	0	0	0
OTU398	Eukaryota;Amoebozoa;Evosea;Evosea_X;Archamoebea;Mastigamoebida;Endolimacidae;Endolimax;Endolimax_nana;	Parasite Protist	0	0	0	0	0	0	0	0	0	0	0	0	0	0	0	0	0	0	0	0	0	0	0	0	0	0	0	0	0	0	0	0	0	0	0	0	0	0	0	0	0	0	0	0	0	0	0
OTU399	Eukaryota;Obazoa;Opisthokonta;Fungi;Basidiomycota;Agaricomycotina;Agaricomycetes;Phlebia;Phlebia_livida;	Fungi	0	0	0	0	0	0	0	0	0	0	0	0	0	0	0	0	0	0	0	0	0	0	0	0	0	0	0	0	0	0	0	0	0	0	0	0	0	0	0	0	0	0	0	0	0	0	0
OTU400	Eukaryota;Archaeplastida;Streptophyta;Streptophyta_X;Embryophyceae;Embryophyceae_X;Embryophyceae_XX	Plant & Green Algae	0	0	0	0	0	0	0	0	0	0	0	0	0	0	0	0	0	0	0	0	0	0	0	0	0	0	0	0	0	0	0	0	0	0	0	0	0	0	0	0	0	110	0	0	0	0	0
OTU401	Eukaryota;Obazoa;Opisthokonta;Fungi;Ascomycota;Pezizomycotina;Sordariomycetes	Fungi	0	0	0	0	0	0	0	0	0	0	110	0	0	0	0	0	0	0	0	0	0	0	0	0	0	0	0	0	0	0	0	0	0	0	0	0	0	0	0	0	0	0	0	0	0	0	0
OTU402	Eukaryota;Obazoa;Opisthokonta;Fungi;Ascomycota;Saccharomycotina;Saccharomycetales	Fungi	0	0	0	0	0	0	0	0	0	0	0	0	0	0	0	0	0	0	0	0	0	0	0	0	0	0	0	0	0	0	0	0	0	0	0	0	0	0	0	0	0	0	0	0	0	0	0
OTU403	Eukaryota;Obazoa;Opisthokonta;Fungi;Ascomycota;Saccharomycotina;Saccharomycetales	Fungi	0	0	0	0	0	0	0	0	0	0	0	0	0	0	0	0	0	0	0	0	0	0	0	0	0	0	0	0	0	0	0	0	0	0	0	0	0	0	0	0	0	0	0	0	0	0	0
OTU404	Eukaryota;Obazoa;Opisthokonta;Fungi;Ascomycota;Saccharomycotina;Saccharomycetales	Fungi	0	0	0	0	0	0	0	0	0	0	0	0	0	0	0	0	0	0	0	0	0	0	0	0	0	0	0	0	0	0	0	0	0	0	0	0	0	0	0	0	109	0	0	0	0	0	0
OTU405	Eukaryota;Amoebozoa;Evosea;Evosea_X;Archamoebea;Archamoebea_X;Entamoebidae;Entamoeba;Entamoeba_hartmanni;	Parasite Protist	0	0	0	0	0	0	0	0	0	0	0	0	0	0	0	0	0	0	0	0	0	0	0	0	0	0	0	0	0	0	0	0	0	0	0	0	0	0	0	0	0	0	0	0	0	0	0
OTU406	Eukaryota;Amoebozoa;Evosea;Evosea_X;Archamoebea;Mastigamoebida;Endolimacidae;Endolimax;Endolimax_nana;	Parasite Protist	0	0	0	0	0	0	0	0	0	0	0	0	0	0	0	0	0	0	0	0	0	0	0	0	0	0	0	0	0	0	0	0	0	0	0	0	0	0	0	0	0	0	0	0	0	0	107
OTU407	Eukaryota;Obazoa;Opisthokonta;Fungi;Basidiomycota;Agaricomycotina;Agaricomycetes	Fungi	0	0	0	0	0	0	0	0	0	0	0	0	0	0	0	0	0	0	0	0	46	0	0	0	0	0	0	0	0	0	0	0	0	0	0	0	0	0	0	61	0	0	0	0	0	0	0
OTU408	Eukaryota;Obazoa;Opisthokonta;Metazoa;Arthropoda;Chelicerata;Arachnida	Other Animal	0	0	0	0	0	0	0	0	0	0	0	0	0	0	0	0	0	0	0	0	0	0	0	0	0	0	0	0	0	0	0	0	0	0	0	0	0	0	0	0	0	0	0	0	0	0	0
OTU409	Eukaryota;Obazoa;Opisthokonta;Fungi;Ascomycota;Pezizomycotina	Fungi	0	0	0	0	0	0	0	0	0	0	0	0	0	0	0	0	0	0	0	0	0	0	0	0	106	0	0	0	0	0	0	0	0	0	0	0	0	0	0	0	0	0	0	0	0	0	0
OTU410	Eukaryota;Obazoa;Opisthokonta;Fungi;Basidiomycota;Ustilaginomycotina;Exobasidiomycetes;Malassezia;Malassezia_sp.;	Fungi	0	0	0	0	0	0	0	0	0	0	0	0	0	0	0	0	0	0	0	0	0	0	0	0	11	0	0	32	0	0	0	0	0	0	0	0	0	0	0	0	0	0	0	0	0	0	0
OTU411	Eukaryota;Obazoa;Opisthokonta;Metazoa;Arthropoda;Hexapoda;Insecta	Other Animal	0	0	0	0	0	0	0	0	0	0	0	0	0	0	0	0	0	0	0	0	0	0	0	0	0	0	0	0	0	0	0	0	0	0	0	0	0	0	0	0	0	0	0	0	0	0	0
OTU412	Eukaryota;TSAR;Stramenopiles;Bigyra;Opalozoa;Opalinata;Blastocystis-Group;Blastocystis;Blastocystis_sp.;	Parasite Protist	0	0	0	0	0	0	0	0	0	0	0	0	0	0	0	0	0	104	0	0	0	0	0	0	0	0	0	0	0	0	0	0	0	0	0	0	0	0	0	0	0	0	0	0	0	0	0
OTU413	Eukaryota;Amoebozoa;Evosea;Evosea_X;Archamoebea;Archamoebea_X;Entamoebidae;Entamoeba;Entamoeba_coli;	Parasite Protist	0	0	0	0	0	0	0	0	0	0	0	0	0	0	0	0	0	0	0	0	0	0	0	0	0	0	0	0	0	0	0	0	0	0	0	0	0	0	0	0	0	0	0	0	0	0	0
OTU414	Eukaryota;Amoebozoa;Evosea;Evosea_X;Archamoebea;Mastigamoebida;Endolimacidae;Endolimax;Endolimax_nana;	Parasite Protist	0	0	0	0	0	0	0	0	0	0	0	0	0	0	0	0	0	0	0	0	0	0	0	0	0	0	0	0	0	0	0	0	0	0	0	0	0	0	0	0	0	0	0	0	0	0	0
OTU415	Eukaryota;Archaeplastida;Chlorophyta;Chlorophyta_X;Chlorophyceae;Sphaeropleales;Sphaeropleales_X;Desmodesmus	Plant & Green Algae	0	0	0	0	0	0	0	0	0	0	0	0	0	0	0	0	0	0	0	0	0	0	0	0	0	0	0	0	0	0	0	0	0	0	0	0	0	0	0	0	0	0	0	0	0	0	0
OTU416	Eukaryota;Excavata;Metamonada;Parabasalia;Tritrichomonadea;Tritrichomonadida;Dientamoebidae;Dientamoeba;Dientamoeba_fragilis;	Parasite Protist	0	0	0	0	0	0	0	0	0	0	0	0	0	0	0	0	0	0	0	0	0	0	0	0	0	0	0	0	0	0	0	0	0	0	0	0	0	0	0	0	0	0	0	0	0	0	0
OTU417	Eukaryota;Excavata;Metamonada;Fornicata;Fornicata_X;Fornicata_XX;Retortamonadidae;Chilomastix;Chilomastix_mesnili;	Parasite Protist	0	0	0	0	0	0	0	0	0	0	0	0	0	0	0	102	0	0	0	0	0	0	0	0	0	0	0	0	0	0	0	0	0	0	0	0	0	0	0	0	0	0	0	0	0	0	0
OTU418	Eukaryota;TSAR;Stramenopiles;Bigyra;Opalozoa;Opalinata;Blastocystis-Group;Blastocystis	Parasite Protist	0	0	0	0	0	0	0	0	0	0	0	0	0	0	0	0	0	0	0	0	0	0	0	0	0	0	0	0	0	0	0	0	0	0	0	0	0	0	0	0	0	0	0	0	0	0	0
OTU419	Eukaryota;Amoebozoa;Evosea;Evosea_X;Archamoebea;Mastigamoebida;Endolimacidae;Endolimax;Endolimax_nana;	Parasite Protist	0	0	0	0	0	0	0	0	0	0	0	0	0	0	0	0	0	0	0	0	0	0	0	0	0	27	0	0	0	0	0	0	0	0	0	0	0	0	0	0	0	0	0	0	0	0	0
OTU420	Eukaryota;Amoebozoa;Evosea;Eumycetozoa;Myxogastria_Fuscisporidia	Other Protist	0	0	0	0	0	0	0	0	0	0	0	0	0	0	0	0	0	0	0	0	0	0	0	0	0	0	0	0	0	0	0	0	0	0	0	0	0	0	0	0	0	0	0	0	0	0	0
OTU421	Eukaryota;Archaeplastida;Streptophyta;Streptophyta_X;Embryophyceae;Embryophyceae_X;Embryophyceae_XX	Plant & Green Algae	0	0	0	0	0	0	0	0	0	0	0	0	0	0	0	0	0	0	0	0	0	0	0	0	0	0	0	0	0	0	0	0	0	0	0	0	0	0	0	0	0	100	0	0	0	0	0
OTU422	Eukaryota;Obazoa;Opisthokonta;Metazoa;Arthropoda;Hexapoda;Insecta	Other Animal	0	0	0	0	0	0	0	0	0	0	0	0	0	0	0	0	0	0	0	0	0	0	0	0	0	0	0	0	0	0	0	0	0	0	0	0	0	0	0	0	0	0	0	0	0	0	0
OTU423	Eukaryota;Amoebozoa;Evosea;Evosea_X;Archamoebea;Mastigamoebida;Mastigamoebida_X;Iodamoeba;Iodamoeba_sp.;	Parasite Protist	0	0	0	0	0	0	0	0	24	0	0	0	75	0	0	0	0	0	0	0	0	0	0	0	0	0	0	0	0	0	0	0	0	0	0	0	0	0	0	0	0	0	0	0	0	0	0
OTU424	Eukaryota;Obazoa;Opisthokonta;Fungi;Basidiomycota;Ustilaginomycotina;Exobasidiomycetes	Fungi	0	0	0	0	0	0	0	0	0	0	0	0	0	0	0	0	0	0	0	0	0	0	0	0	0	0	0	0	0	0	0	0	0	0	0	0	0	0	0	0	0	0	0	0	0	0	0
OTU425	Eukaryota;Obazoa;Opisthokonta;Metazoa;Craniata;Craniata_X;Teleostei;Astyanax;Astyanax_altiparanae;	Other Animal	0	0	0	0	0	0	0	0	0	0	0	0	0	0	0	0	0	0	0	0	0	0	0	0	0	0	0	0	0	0	0	0	0	0	0	0	0	0	0	0	0	0	0	0	0	0	0
OTU426	Eukaryota;TSAR;Stramenopiles;Bigyra;Opalozoa;Opalinata;Blastocystis-Group;Blastocystis	Parasite Protist	0	0	0	0	0	0	0	0	0	0	0	0	0	0	0	0	0	0	0	0	0	0	0	0	0	0	0	0	0	0	0	0	0	0	0	0	0	0	0	0	0	0	0	0	0	0	0
OTU427	Eukaryota;Obazoa;Opisthokonta;Fungi;Ascomycota;Saccharomycotina;Saccharomycetales;Candida;Candida_berthetii;	Fungi	0	0	0	0	0	0	0	0	0	0	0	0	0	0	0	0	0	0	0	0	0	0	0	0	0	0	0	0	0	0	0	0	0	0	0	0	0	0	0	0	0	0	0	0	0	0	0
OTU428	Eukaryota;Amoebozoa;Evosea;Evosea_X;Archamoebea;Mastigamoebida;Mastigamoebida_X;Iodamoeba;Iodamoeba_sp.;	Parasite Protist	0	0	0	0	0	0	0	0	96	0	0	0	0	0	0	0	0	0	0	0	0	0	0	0	0	0	0	0	0	0	0	0	0	0	0	0	0	0	0	0	0	0	0	0	0	0	0
OTU429	Eukaryota;Obazoa;Opisthokonta;Fungi;Ascomycota;Pezizomycotina;Sordariomycetes	Fungi	0	0	0	0	0	0	0	0	0	0	0	0	0	0	0	0	0	0	0	0	0	0	0	0	79	0	0	0	0	0	0	0	0	0	0	0	0	0	0	0	0	0	0	0	0	0	0
OTU430	Eukaryota;Obazoa;Opisthokonta;Fungi;Ascomycota;Pezizomycotina;Dothideomycetes;Venturia;Venturia_inaequalis;	Fungi	0	0	0	0	0	0	0	0	0	0	0	0	0	0	0	0	0	0	0	0	0	0	95	0	0	0	0	0	0	0	0	0	0	0	0	0	0	0	0	0	0	0	0	0	0	0	0
OTU431	Eukaryota;TSAR;Stramenopiles;Bigyra;Opalozoa;Opalinata;Blastocystis-Group;Blastocystis;Blastocystis_sp.;	Parasite Protist	0	0	0	0	0	0	0	0	0	0	0	0	0	0	0	0	0	0	0	0	0	0	0	0	0	0	0	0	0	0	0	0	0	0	0	0	0	0	0	0	0	0	95	0	0	0	0
OTU432	Eukaryota;Obazoa;Opisthokonta;Fungi;Ascomycota;Pezizomycotina;Eurotiomycetes	Fungi	0	0	0	0	0	0	0	0	0	0	0	0	0	0	0	0	0	0	0	0	0	0	0	0	78	0	0	0	0	0	0	0	16	0	0	0	0	0	0	0	0	0	0	0	0	0	0
OTU433	Eukaryota;Obazoa;Opisthokonta;Fungi;Basidiomycota;Ustilaginomycotina;Exobasidiomycetes;Malassezia;Malassezia_japonica;	Fungi	0	0	0	0	0	3	0	0	0	0	0	0	0	0	0	0	0	0	0	0	0	0	0	0	23	0	0	0	0	0	0	0	0	0	0	0	0	0	0	0	0	0	0	0	0	0	0
OTU434	Eukaryota;Obazoa;Opisthokonta;Fungi;Ascomycota;Pezizomycotina;Eurotiomycetes;Exophiala	Fungi	0	0	0	0	0	0	0	0	0	0	0	0	0	0	0	2	0	0	0	0	0	55	0	0	0	0	0	0	0	0	0	0	0	0	0	0	0	0	0	0	0	0	3	0	0	0	0
OTU435	Eukaryota;Obazoa;Opisthokonta;Fungi;Ascomycota;Saccharomycotina;Saccharomycetales;Saccharomyces	Fungi	0	0	0	0	0	0	0	0	0	0	0	0	0	0	0	0	0	0	0	0	0	0	0	0	0	0	0	0	0	0	0	0	0	0	0	0	0	0	0	0	0	0	0	0	0	0	0
OTU436	Eukaryota;Obazoa;Opisthokonta;Metazoa;Craniata;Craniata_X;Mammalia;Homo;Homo_sapiens;	Human Host	0	0	0	0	0	0	0	0	0	0	0	0	0	0	0	0	0	0	0	0	0	0	0	0	0	0	0	0	0	0	0	0	0	0	0	0	0	0	0	0	0	0	0	0	0	0	0
OTU437	Eukaryota;Amoebozoa;Evosea;Evosea_X;Archamoebea;Mastigamoebida;Endolimacidae;Endolimax;Endolimax_nana;	Parasite Protist	0	0	0	0	0	0	0	0	0	0	0	0	0	0	0	0	0	0	0	0	0	0	0	0	0	0	0	0	0	0	0	0	0	0	0	0	0	0	0	0	0	0	0	0	0	0	0
OTU438	Eukaryota;Obazoa;Opisthokonta;Fungi;Ascomycota;Saccharomycotina;Saccharomycetales;Debaryomyces	Fungi	0	0	0	0	0	0	0	0	89	0	0	0	0	0	0	0	0	0	0	0	0	0	0	0	0	0	0	0	0	0	0	0	0	0	0	0	0	0	0	0	0	0	0	0	0	0	0
OTU439	Eukaryota;Obazoa;Opisthokonta;Fungi;Basidiomycota;Agaricomycotina;Agaricomycetes	Fungi	0	0	0	0	0	0	0	0	0	0	0	0	0	0	0	0	0	0	0	0	0	0	0	0	0	0	13	0	0	0	0	0	0	0	0	0	0	0	0	0	0	0	0	0	0	0	0
OTU440	Eukaryota;Obazoa;Opisthokonta;Fungi;Basidiomycota;Ustilaginomycotina;Exobasidiomycetes;Exobasidiomycetes_X;Exobasidiomycetes_X_sp.;	Fungi	0	0	0	0	0	0	0	0	0	0	0	0	0	0	0	0	0	0	0	0	0	0	0	0	0	0	0	0	0	0	0	0	0	0	0	0	0	0	0	0	0	0	0	0	0	0	0
OTU441	Eukaryota;Amoebozoa;Evosea;Evosea_X;Archamoebea;Archamoebea_X;Entamoebidae;Entamoeba;Entamoeba_hartmanni;	Parasite Protist	0	0	0	0	0	0	0	0	0	0	0	87	0	0	0	0	0	0	0	0	0	0	0	0	0	0	0	0	0	0	0	0	0	0	0	0	0	0	0	0	0	0	0	0	0	0	0
OTU442	Eukaryota;Archaeplastida;Streptophyta;Streptophyta_X;Embryophyceae;Embryophyceae_X;Embryophyceae_XX	Plant & Green Algae	0	0	0	0	0	0	0	0	0	0	0	0	0	0	0	0	0	0	0	0	0	0	0	0	0	0	0	0	0	0	0	0	0	0	0	0	0	0	0	0	0	0	0	87	0	0	0
OTU443	Eukaryota;Excavata;Discoba;Euglenozoa;Kinetoplastea;Parabodonida;Parabodonidae;Parabodo	Other Protist	0	0	0	0	0	0	0	0	87	0	0	0	0	0	0	0	0	0	0	0	0	0	0	0	0	0	0	0	0	0	0	0	0	0	0	0	0	0	0	0	0	0	0	0	0	0	0
OTU444	Eukaryota;Obazoa;Opisthokonta;Fungi;Ascomycota;Pezizomycotina	Fungi	0	0	0	0	0	0	0	0	0	0	0	0	0	0	0	0	0	0	0	0	0	0	0	0	0	0	0	0	0	0	0	0	0	0	0	0	0	0	0	0	0	0	0	0	0	0	0
OTU445	Eukaryota;Obazoa;Opisthokonta;Fungi;Ascomycota;Pezizomycotina;Sordariomycetes	Fungi	0	0	0	0	0	0	0	0	0	0	0	0	0	0	0	0	0	0	0	0	0	0	0	0	0	0	0	0	0	0	0	87	0	0	0	0	0	0	0	0	0	0	0	0	0	0	0
OTU446	Eukaryota;TSAR;Stramenopiles;Bigyra;Opalozoa;Opalinata;Blastocystis-Group;Blastocystis;Blastocystis_sp.;	Parasite Protist	0	0	0	0	0	0	0	0	0	0	0	0	0	0	0	0	0	0	0	0	0	0	0	0	0	0	0	0	0	0	0	0	0	0	0	0	0	0	0	0	0	0	0	0	0	0	0
OTU447	Eukaryota;Obazoa;Opisthokonta;Fungi;Basidiomycota;Agaricomycotina	Fungi	0	0	0	0	0	0	0	0	0	0	0	0	0	0	0	0	0	0	0	0	0	0	0	0	0	0	0	0	0	0	0	0	0	0	0	0	0	0	85	0	0	0	0	0	0	0	0
OTU448	Eukaryota;Amoebozoa;Evosea;Evosea_X;Archamoebea;Mastigamoebida;Endolimacidae;Endolimax;Endolimax_nana;	Parasite Protist	0	0	0	0	0	0	0	0	0	0	0	0	0	0	0	0	0	0	0	0	0	0	0	0	0	0	0	0	0	0	0	0	0	0	0	0	0	0	0	0	0	0	34	0	0	0	0
OTU449	Eukaryota;Obazoa;Opisthokonta;Fungi;Basidiomycota;Wallemiomycetes;Wallemiales;Wallemia;Wallemia_sp.;	Fungi	0	0	0	0	0	0	0	0	0	0	0	0	0	0	0	0	0	0	0	0	0	0	0	0	0	0	0	0	0	0	0	0	0	0	0	0	0	0	0	0	0	0	0	0	0	0	0
OTU450	Eukaryota;TSAR;Stramenopiles;Bigyra;Opalozoa;Opalinata;Blastocystis-Group;Blastocystis;Blastocystis_sp.;	Parasite Protist	0	0	0	0	0	0	0	0	0	0	0	0	0	0	0	0	0	84	0	0	0	0	0	0	0	0	0	0	0	0	0	0	0	0	0	0	0	0	0	0	0	0	0	0	0	0	0
OTU451	Eukaryota;Amoebozoa;Evosea;Evosea_X;Archamoebea;Mastigamoebida;Endolimacidae;Endolimax;Endolimax_nana;	Parasite Protist	0	0	0	0	0	0	0	0	0	0	0	0	0	0	0	0	0	0	0	0	0	0	0	0	0	0	0	0	0	0	0	0	0	0	0	0	0	0	0	0	0	0	0	0	0	0	0
OTU452	Eukaryota;Amoebozoa;Evosea;Evosea_X;Archamoebea;Mastigamoebida;Mastigamoebida_X;Iodamoeba;Iodamoeba_sp.;	Parasite Protist	0	0	0	0	0	0	0	0	0	50	0	0	0	0	0	0	0	0	0	0	0	0	0	0	0	0	0	0	0	0	0	0	0	0	0	0	0	0	0	0	0	0	0	0	0	0	0
OTU453	Eukaryota;Obazoa;Opisthokonta;Fungi;Ascomycota;Pezizomycotina;Eurotiomycetes;Aspergillus	Fungi	0	0	0	0	0	0	0	0	0	0	0	0	0	0	0	0	0	0	0	0	0	0	0	0	0	0	0	0	0	0	0	0	0	0	0	0	0	0	0	0	0	0	74	0	0	0	0
OTU454	Eukaryota;Obazoa;Opisthokonta;Fungi;Basidiomycota;Agaricomycotina;Monilycetes;Moniliella;Moniliella_acetoabutans;	Fungi	0	0	0	0	0	0	0	0	0	0	0	0	0	0	0	0	0	0	0	0	0	0	0	0	0	0	0	0	0	0	71	0	0	0	0	0	0	0	0	0	0	0	11	0	0	0	0
OTU455	Eukaryota;Amoebozoa;Evosea;Evosea_X;Archamoebea;Mastigamoebida;Endolimacidae;Endolimax;Endolimax_nana;	Parasite Protist	0	0	0	0	0	0	0	0	0	0	0	0	0	0	0	0	0	0	0	77	0	4	0	0	0	0	0	0	0	0	0	0	0	0	0	0	0	0	0	0	0	0	0	0	0	0	0
OTU456	Eukaryota;Obazoa;Opisthokonta;Fungi;Ascomycota;Saccharomycotina;Saccharomycetales;Wickerhamomyces;Wickerhamomyces_anomalus;	Fungi	0	0	0	0	0	0	0	0	0	0	0	0	0	0	0	0	0	0	0	0	0	0	0	0	0	0	0	0	0	0	0	0	0	0	0	0	0	0	0	0	0	0	0	0	0	0	0
OTU457	Eukaryota;Amoebozoa;Evosea;Evosea_X;Archamoebea;Archamoebea_X;Entamoebidae;Entamoeba	Parasite Protist	0	0	0	0	0	0	0	0	0	0	0	0	0	0	0	0	0	0	0	0	0	0	0	0	0	0	0	0	0	0	0	0	0	0	79	0	0	0	0	0	0	0	0	0	0	0	0
OTU458	Eukaryota;Archaeplastida;Chlorophyta;Chlorophyta_X;Trebouxiophyceae;Watanabea-Clade;Watanabea-Clade_X;Heveochlorella;Heveochlorella_hainangensis;	Plant & Green Algae	0	0	0	0	0	0	0	0	0	0	0	0	0	0	0	0	0	0	0	0	0	0	0	0	0	0	0	0	0	0	0	0	0	0	0	0	0	0	0	0	0	0	0	0	0	0	0
OTU459	Eukaryota;TSAR;Alveolata;Apicomplexa;Gregarinomorphea;Eugregarinorida;Gregarinidae;Gregarina	Parasite Protist	0	0	0	0	0	0	0	0	0	0	0	0	0	0	0	0	0	0	0	0	0	0	0	0	0	0	0	0	0	0	0	0	0	0	0	0	0	0	0	0	0	0	0	0	0	0	79
OTU460	Eukaryota;TSAR;Stramenopiles;Bigyra;Opalozoa;Opalinata;Blastocystis-Group;Blastocystis;Blastocystis_hominis;	Parasite Protist	0	0	0	0	0	0	0	0	0	0	0	0	0	0	0	0	0	0	0	0	0	79	0	0	0	0	0	0	0	0	0	0	0	0	0	0	0	0	0	0	0	0	0	0	0	0	0
OTU461	Eukaryota;Obazoa;Opisthokonta;Fungi;Basidiomycota;Agaricomycotina;Agaricomycetes	Fungi	0	0	0	0	0	0	0	0	0	0	0	0	0	0	0	0	0	0	0	0	0	0	0	0	0	0	0	0	0	0	0	0	0	0	0	0	0	0	0	0	0	0	0	0	0	0	0
OTU462	Eukaryota;Amoebozoa;Evosea;Evosea_X;Archamoebea;Mastigamoebida;Endolimacidae;Endolimax;Endolimax_nana;	Parasite Protist	0	0	0	0	0	0	0	0	0	0	0	0	0	0	0	0	0	0	0	0	0	0	0	0	0	0	0	0	0	0	0	0	0	0	0	0	0	0	0	0	0	0	0	0	0	0	0
OTU463	Eukaryota;Archaeplastida;Streptophyta;Streptophyta_X;Embryophyceae;Embryophyceae_X;Embryophyceae_XX	Plant & Green Algae	0	0	0	0	0	0	0	0	0	0	0	0	0	0	0	0	0	0	0	0	0	75	0	0	0	0	0	0	0	0	0	0	0	0	0	0	0	0	0	0	0	0	0	0	0	0	0
OTU464	Eukaryota;Obazoa;Opisthokonta;Fungi;Ascomycota;Saccharomycotina;Saccharomycetales;Candida	Fungi	0	0	0	0	0	0	0	0	0	0	0	0	0	0	0	0	0	0	0	0	0	0	0	0	0	0	0	0	0	0	0	0	0	0	0	0	0	0	0	0	0	0	0	0	0	0	0
OTU465	Eukaryota;Amoebozoa;Evosea;Evosea_X;Archamoebea;Mastigamoebida;Endolimacidae;Endolimax;Endolimax_nana;	Parasite Protist	0	0	0	0	0	0	0	74	0	0	0	0	0	0	0	0	0	0	0	0	0	0	0	0	0	0	0	0	0	0	0	0	0	0	0	0	0	0	0	0	0	0	0	0	0	0	0
OTU466	Eukaryota;Obazoa;Opisthokonta;Fungi;Basidiomycota;Agaricomycotina;Agaricomycetes	Fungi	0	0	0	0	0	0	0	0	0	0	0	0	0	0	0	0	0	0	0	0	0	0	0	0	0	0	0	0	0	0	0	0	0	0	0	0	0	0	0	0	0	0	0	0	0	0	0
OTU467	Eukaryota;TSAR;Stramenopiles;Bigyra;Opalozoa;Opalinata;Blastocystis-Group;Blastocystis;Blastocystis_sp.;	Parasite Protist	0	0	0	0	0	0	0	0	0	0	0	0	74	0	0	0	0	0	0	0	0	0	0	0	0	0	0	0	0	0	0	0	0	0	0	0	0	0	0	0	0	0	0	0	0	0	0
OTU468	Eukaryota;Obazoa;Opisthokonta;Fungi;Basidiomycota;Agaricomycotina;Agaricomycetes	Fungi	0	0	0	0	0	0	0	0	73	0	0	0	0	0	0	0	0	0	0	0	0	0	0	0	0	0	0	0	0	0	0	0	0	0	0	0	0	0	0	0	0	0	0	0	0	0	0
OTU469	Eukaryota;Obazoa;Opisthokonta;Metazoa;Craniata;Craniata_X;Mammalia;Homo;Homo_sapiens;	Human Host	0	0	0	0	72	0	0	0	0	0	0	0	0	0	0	0	0	0	0	0	0	0	0	0	0	0	0	0	0	0	0	0	0	0	0	0	0	0	0	0	0	0	0	0	0	0	0
OTU470	Eukaryota;TSAR;Alveolata;Apicomplexa;Gregarinomorphea;Eugregarinorida;Gregarinidae;Gregarina	Parasite Protist	0	0	0	0	0	0	0	0	0	0	72	0	0	0	0	0	0	0	0	0	0	0	0	0	0	0	0	0	0	0	0	0	0	0	0	0	0	0	0	0	0	0	0	0	0	0	0
OTU471	Eukaryota;Amoebozoa;Evosea;Evosea_X;Archamoebea;Mastigamoebida;Endolimacidae;Endolimax;Endolimax_nana;	Parasite Protist	0	0	0	0	0	0	0	0	0	0	0	0	0	0	0	0	0	0	0	0	0	0	0	0	0	0	0	0	0	0	0	0	0	0	0	0	0	0	0	0	0	0	0	0	0	0	0
OTU472	Eukaryota;Obazoa;Opisthokonta;Fungi;Ascomycota;Saccharomycotina;Saccharomycetales;Kodamaea	Fungi	0	0	0	0	0	0	0	0	0	0	0	0	0	0	0	0	0	0	0	0	0	0	0	0	0	0	0	0	0	0	0	0	0	0	0	0	0	0	0	0	0	0	0	0	0	0	0
OTU473	Eukaryota;Amoebozoa;Evosea;Evosea_X;Archamoebea;Mastigamoebida;Endolimacidae;Endolimax;Endolimax_nana;	Parasite Protist	0	0	0	0	0	0	0	0	0	0	0	0	0	0	0	0	0	0	0	0	69	0	0	0	0	0	0	0	0	0	0	0	0	0	0	0	0	0	0	0	0	0	0	0	0	0	0
OTU474	Eukaryota;Amoebozoa;Evosea;Evosea_X;Archamoebea;Mastigamoebida;Mastigamoebida_X;Iodamoeba;Iodamoeba_sp.;	Parasite Protist	0	0	0	0	0	0	0	0	69	0	0	0	0	0	0	0	0	0	0	0	0	0	0	0	0	0	0	0	0	0	0	0	0	0	0	0	0	0	0	0	0	0	0	0	0	0	0
OTU475	Eukaryota;Archaeplastida;Streptophyta;Streptophyta_X;Embryophyceae;Embryophyceae_X;Embryophyceae_XX	Plant & Green Algae	0	0	0	0	0	0	0	0	0	0	0	0	0	0	0	0	0	0	0	0	0	0	0	0	0	0	0	0	0	0	0	0	0	0	0	0	0	0	0	0	0	0	0	0	0	0	0
OTU476	Eukaryota;Archaeplastida;Streptophyta;Streptophyta_X;Embryophyceae;Embryophyceae_X;Embryophyceae_XX	Plant & Green Algae	0	0	0	0	0	0	0	0	0	0	0	0	0	0	0	0	0	0	0	0	0	0	0	0	0	0	69	0	0	0	0	0	0	0	0	0	0	0	0	0	0	0	0	0	0	0	0
OTU477	Eukaryota;Obazoa;Opisthokonta;Metazoa;Craniata;Craniata_X;Mammalia;Homo;Homo_sapiens;	Human Host	0	0	0	0	0	0	0	0	0	0	0	0	0	0	0	0	0	0	0	0	0	0	0	0	0	0	0	69	0	0	0	0	0	0	0	0	0	0	0	0	0	0	0	0	0	0	0
OTU478	Eukaryota;TSAR;Alveolata;Apicomplexa;Gregarinomorphea;Eugregarinorida;Gregarinidae;Amoebogregarina;Amoebogregarina_sp.;	Parasite Protist	0	0	0	0	0	0	0	0	0	0	0	0	0	0	0	0	0	0	0	0	0	0	0	0	23	46	0	0	0	0	0	0	0	0	0	0	0	0	0	0	0	0	0	0	0	0	0
OTU479	Eukaryota;TSAR;Stramenopiles;Bigyra;Opalozoa;Opalinata;Blastocystis-Group;Blastocystis	Parasite Protist	0	0	0	0	0	0	0	0	0	0	0	0	0	0	0	0	0	0	0	0	0	0	0	0	0	0	0	0	0	0	0	0	0	0	0	0	0	0	0	0	0	0	0	0	0	0	0
OTU480	Eukaryota;Amoebozoa;Evosea;Evosea_X;Archamoebea;Mastigamoebida;Mastigamoebida_X;Iodamoeba;Iodamoeba_sp.;	Parasite Protist	0	0	0	0	0	0	0	0	0	16	0	0	0	0	0	21	0	0	0	0	0	0	0	0	0	0	0	0	0	0	0	0	0	0	0	0	0	0	0	0	0	0	0	0	0	0	0
OTU481	Eukaryota;Obazoa;Opisthokonta;Fungi;Ascomycota;Saccharomycotina;Saccharomycetales	Fungi	0	0	0	0	0	0	0	0	0	0	0	0	0	0	0	0	0	0	0	0	0	0	0	0	0	0	0	0	0	0	0	0	67	0	0	0	0	0	0	0	0	0	0	0	0	0	0
OTU482	Eukaryota;Amoebozoa;Evosea;Evosea_X;Archamoebea;Mastigamoebida;Endolimacidae;Endolimax;Endolimax_nana;	Parasite Protist	0	0	0	0	0	0	0	66	0	0	0	0	0	0	0	0	0	0	0	0	0	0	0	0	0	0	0	0	0	0	0	0	0	0	0	0	0	0	0	0	0	0	0	0	0	0	0
OTU483	Eukaryota;Excavata;Metamonada;Fornicata;Fornicata_X;Diplomonadida;Hexamitidae;Enteromonas;Enteromonas_hominis;	Parasite Protist	0	0	0	0	0	0	0	0	0	0	0	0	0	0	0	0	0	0	0	0	0	0	0	0	0	0	0	0	0	0	0	0	0	0	66	0	0	0	0	0	0	0	0	0	0	0	0
OTU484	Eukaryota;TSAR;Stramenopiles;Bigyra;Opalozoa;Opalinata;Blastocystis-Group;Blastocystis;Blastocystis_hominis;	Parasite Protist	0	0	0	0	0	0	0	0	0	0	0	0	0	0	0	0	0	0	0	0	0	0	0	0	0	0	0	0	0	0	0	0	66	0	0	0	0	0	0	0	0	0	0	0	0	0	0
OTU485	Eukaryota;Amoebozoa;Evosea;Evosea_X;Archamoebea;Archamoebea_X;Entamoebidae;Entamoeba;Entamoeba_hartmanni;	Parasite Protist	0	0	0	0	0	0	0	0	0	0	0	0	0	0	0	0	0	0	0	0	0	0	0	65	0	0	0	0	0	0	0	0	0	0	0	0	0	0	0	0	0	0	0	0	0	0	0
OTU486	Eukaryota;Amoebozoa;Evosea;Evosea_X;Archamoebea;Mastigamoebida;Endolimacidae;Endolimax;Endolimax_nana;	Parasite Protist	0	0	0	0	0	0	0	0	0	0	0	0	0	0	0	0	0	0	0	65	0	0	0	0	0	0	0	0	0	0	0	0	0	0	0	0	0	0	0	0	0	0	0	0	0	0	0
OTU487	Eukaryota;Obazoa;Opisthokonta;Fungi;Ascomycota;Saccharomycotina;Saccharomycetales;Candida	Fungi	0	0	0	0	0	0	0	0	0	0	0	0	0	0	0	0	0	0	0	0	0	0	0	0	65	0	0	0	0	0	0	0	0	0	0	0	0	0	0	0	0	0	0	0	0	0	0
OTU488	Eukaryota;Obazoa;Opisthokonta;Fungi;Ascomycota;Saccharomycotina;Saccharomycetales;Candida;Candida_sorboxylosa;	Fungi	0	0	0	0	0	0	0	0	0	0	0	0	0	0	0	0	0	0	0	0	0	0	0	0	0	0	0	0	0	0	0	0	0	0	0	0	0	0	0	0	0	0	0	0	0	0	0
OTU489	Eukaryota;Obazoa;Opisthokonta;Fungi;Basidiomycota;Agaricomycotina;Agaricomycetes	Fungi	0	0	0	0	0	0	65	0	0	0	0	0	0	0	0	0	0	0	0	0	0	0	0	0	0	0	0	0	0	0	0	0	0	0	0	0	0	0	0	0	0	0	0	0	0	0	0
OTU490	Eukaryota;Obazoa;Opisthokonta;Fungi;Basidiomycota;Agaricomycotina;Agaricomycetes	Fungi	0	0	0	0	0	0	0	0	0	0	0	0	0	0	0	0	0	0	0	0	0	0	0	0	65	0	0	0	0	0	0	0	0	0	0	0	0	0	0	0	0	0	0	0	0	0	0
OTU491	Eukaryota;TSAR;Stramenopiles;Bigyra;Opalozoa;Opalinata;Blastocystis-Group;Blastocystis;Blastocystis_sp.;	Parasite Protist	0	0	0	0	0	0	0	0	0	0	0	0	65	0	0	0	0	0	0	0	0	0	0	0	0	0	0	0	0	0	0	0	0	0	0	0	0	0	0	0	0	0	0	0	0	0	0
OTU492	Eukaryota;Amoebozoa;Evosea;Evosea_X;Archamoebea;Mastigamoebida;Endolimacidae;Endolimax;Endolimax_nana;	Parasite Protist	0	0	0	0	0	0	0	0	0	0	0	0	0	0	0	0	0	0	0	0	0	0	0	0	0	0	0	0	0	0	0	0	0	0	0	0	0	0	0	0	33	0	0	0	0	0	0
OTU493	Eukaryota;Archaeplastida;Streptophyta;Streptophyta_X;Embryophyceae;Embryophyceae_X;Embryophyceae_XX	Plant & Green Algae	0	0	0	0	0	0	0	0	0	0	0	0	0	0	0	0	0	0	0	0	0	0	0	0	0	0	0	0	0	0	0	0	0	0	0	0	0	0	0	0	0	0	0	62	0	0	0
OTU494	Eukaryota;Obazoa;Opisthokonta;Fungi;Ascomycota;Pezizomycotina;Sordariomycetes;Xylaria	Fungi	0	0	0	0	0	0	33	0	0	0	0	0	0	0	0	0	0	0	0	0	0	0	0	0	0	0	0	0	0	0	0	0	0	0	0	0	0	0	0	0	0	0	0	0	0	0	0
OTU495	Eukaryota;Obazoa;Opisthokonta;Metazoa;Craniata;Craniata_X;Mammalia;Homo;Homo_sapiens;	Human Host	0	0	0	0	0	0	0	0	0	0	0	0	0	0	62	0	0	0	0	0	0	0	0	0	0	0	0	0	0	0	0	0	0	0	0	0	0	0	0	0	0	0	0	0	0	0	0
OTU496	Eukaryota;TSAR;Stramenopiles;Bigyra;Opalozoa;Opalinata;Blastocystis-Group;Blastocystis;Blastocystis_sp.;	Parasite Protist	0	0	0	0	0	0	0	0	0	0	0	0	0	0	0	0	0	0	0	0	0	0	0	0	0	0	0	0	0	0	0	0	0	0	0	0	0	0	0	0	0	0	0	0	0	0	0
OTU497	Eukaryota;TSAR;Stramenopiles;Bigyra;Opalozoa;Opalinata;Blastocystis-Group;Blastocystis;Blastocystis_sp.;	Parasite Protist	0	0	0	0	0	0	0	0	0	0	0	0	0	0	0	0	0	0	0	0	0	0	0	0	0	0	0	0	0	0	0	0	0	0	0	0	0	0	0	0	0	62	0	0	0	0	0
OTU498	Eukaryota;Amoebozoa;Evosea;Evosea_X;Archamoebea;Mastigamoebida;Endolimacidae;Endolimax;Endolimax_nana;	Parasite Protist	0	0	0	0	0	0	0	0	0	0	0	0	0	0	0	0	0	0	0	0	61	0	0	0	0	0	0	0	0	0	0	0	0	0	0	0	0	0	0	0	0	0	0	0	0	0	0
OTU499	Eukaryota;Amoebozoa;Evosea;Evosea_X;Archamoebea;Mastigamoebida;Endolimacidae;Endolimax;Endolimax_nana;	Parasite Protist	0	0	0	0	0	0	0	0	0	0	0	0	0	0	0	0	0	0	0	0	0	0	0	0	0	0	0	0	0	0	0	0	0	0	0	0	0	0	61	0	0	0	0	0	0	0	0
OTU500	Eukaryota;Excavata;Discoba;Euglenozoa;Euglenida;Aphagea;Distigmidae;Distigma;Distigma_gracilis;	Other Protist	0	0	0	0	11	0	0	0	0	0	0	0	0	0	0	0	0	0	0	0	0	0	0	0	0	0	0	18	8	0	0	0	0	0	0	0	0	0	0	0	0	0	0	0	0	0	0
OTU501	Eukaryota;Obazoa;Opisthokonta;Fungi;Basidiomycota;Agaricomycotina;Agaricomycetes;Trametes	Fungi	11	0	0	0	0	0	0	0	0	0	0	0	0	0	0	0	0	0	0	0	37	0	0	0	0	0	0	0	0	0	0	0	0	0	0	0	0	0	0	0	0	13	0	0	0	0	0
OTU502	Eukaryota;TSAR;Stramenopiles;Bigyra;Opalozoa;Opalinata;Blastocystis-Group;Blastocystis;Blastocystis_sp.;	Parasite Protist	0	0	0	0	0	0	0	0	0	0	0	0	0	0	0	0	0	0	0	0	0	0	0	0	0	0	0	0	0	0	0	0	0	0	0	0	0	0	0	0	0	0	0	0	0	0	0
OTU503	Eukaryota;Amoebozoa;Evosea;Evosea_X;Archamoebea;Mastigamoebida;Endolimacidae;Endolimax;Endolimax_nana;	Parasite Protist	0	0	0	0	0	60	0	0	0	0	0	0	0	0	0	0	0	0	0	0	0	0	0	0	0	0	0	0	0	0	0	0	0	0	0	0	0	0	0	0	0	0	0	0	0	0	0
OTU504	Eukaryota;Excavata;Discoba;Euglenozoa;Euglenida;Aphagea;Distigmidae;Distigma;Distigma_gracilis;	Other Protist	0	0	0	0	0	0	0	13	0	0	0	0	0	0	0	0	0	0	0	0	0	0	0	0	0	0	0	0	0	0	0	0	0	0	0	0	0	0	0	0	0	0	0	0	0	0	0
OTU505	Eukaryota;Amoebozoa;Evosea;Evosea_X;Archamoebea;Archamoebea_X;Entamoebidae;Entamoeba;Entamoeba_hartmanni;	Parasite Protist	0	0	0	0	0	0	0	0	0	0	0	0	0	0	0	0	0	0	0	0	0	0	0	0	0	0	0	0	0	0	0	0	0	0	0	0	0	0	0	0	0	0	0	0	0	0	0
OTU506	Eukaryota;Amoebozoa;Evosea;Evosea_X;Archamoebea;Archamoebea_X;Entamoebidae;Entamoeba;Entamoeba_muris;	Parasite Protist	0	0	0	0	0	0	0	0	0	0	0	0	0	0	0	0	0	0	0	0	0	0	0	0	0	0	0	0	0	0	0	0	0	0	0	0	0	0	0	0	0	0	0	0	0	0	0
OTU507	Eukaryota;Amoebozoa;Evosea;Evosea_X;Archamoebea;Mastigamoebida;Endolimacidae;Endolimax;Endolimax_nana;	Parasite Protist	0	0	59	0	0	0	0	0	0	0	0	0	0	0	0	0	0	0	0	0	0	0	0	0	0	0	0	0	0	0	0	0	0	0	0	0	0	0	0	0	0	0	0	0	0	0	0
OTU508	Eukaryota;Obazoa;Opisthokonta;Fungi;Ascomycota;Saccharomycotina;Saccharomycetales;Geotrichum;Geotrichum_fragrans;	Fungi	0	8	0	0	0	0	0	0	0	0	0	0	0	0	0	0	0	0	0	0	0	0	0	0	0	0	0	0	0	0	0	0	0	0	0	0	0	0	0	0	0	0	0	0	0	0	0
OTU509	Eukaryota;Obazoa;Opisthokonta;Fungi;Mucoromycota;Mucoromycotina;Mucorales;Lichtheimia	Fungi	0	0	0	0	0	0	0	0	0	0	0	0	0	0	0	0	0	0	0	0	0	0	0	0	59	0	0	0	0	0	0	0	0	0	0	0	0	0	0	0	0	0	0	0	0	0	0
OTU510	Eukaryota;Obazoa;Opisthokonta;Fungi;Ascomycota;Pezizomycotina	Fungi	0	0	0	0	0	0	0	0	0	0	0	0	0	0	0	0	0	0	0	0	0	0	0	0	58	0	0	0	0	0	0	0	0	0	0	0	0	0	0	0	0	0	0	0	0	0	0
OTU511	Eukaryota;Obazoa;Opisthokonta;Fungi;Ascomycota;Saccharomycotina;Saccharomycetales;Candida;Candida_dubliniensis;	Fungi	0	0	0	0	0	0	0	0	0	0	0	0	0	0	0	0	0	0	0	0	0	0	0	0	0	0	0	0	0	0	0	0	0	0	0	0	0	0	0	0	0	0	0	0	0	0	0
OTU512	Eukaryota;Obazoa;Opisthokonta;Metazoa;Arthropoda;Crustacea;Maxillopoda;Cyclops;Cyclops_sp.;	Other Animal	0	0	0	0	0	0	0	0	0	0	0	0	0	0	0	0	0	0	0	0	0	0	0	0	0	0	0	0	0	0	0	0	0	0	0	0	0	0	0	0	0	0	0	0	0	0	0
OTU513	Eukaryota;Archaeplastida;Streptophyta;Streptophyta_X;Embryophyceae;Embryophyceae_X;Embryophyceae_XX	Plant & Green Algae	0	0	0	0	0	0	0	0	0	0	0	0	0	0	0	0	0	0	0	0	0	0	0	0	0	0	0	0	0	0	0	0	0	0	0	0	0	0	0	0	0	0	0	57	0	0	0
OTU514	Eukaryota;TSAR;Alveolata;Chrompodellids;Colpodellidea;Colpodellida;Colpodellaceae;Colpodella;Colpodella_sp.;	Other Protist	0	0	0	0	0	0	0	0	57	0	0	0	0	0	0	0	0	0	0	0	0	0	0	0	0	0	0	0	0	0	0	0	0	0	0	0	0	0	0	0	0	0	0	0	0	0	0
OTU515	Eukaryota;Obazoa;Opisthokonta;Fungi;Ascomycota;Saccharomycotina;Saccharomycetales;Saccharomyces	Fungi	0	0	0	0	0	0	0	0	0	0	0	0	0	0	0	0	0	0	0	0	0	0	0	0	0	0	0	0	0	0	0	0	0	0	0	0	0	0	0	0	0	0	0	0	0	0	0
OTU516	Eukaryota;Archaeplastida;Streptophyta;Streptophyta_X;Embryophyceae;Embryophyceae_X;Embryophyceae_XX	Plant & Green Algae	0	0	0	0	0	0	0	0	0	0	0	0	0	0	0	0	0	0	0	0	0	0	0	0	0	0	0	0	0	0	0	0	0	0	0	0	0	0	0	0	0	0	0	0	0	0	0
OTU517	Eukaryota;Obazoa;Opisthokonta;Metazoa;Craniata;Craniata_X;Mammalia;Homo;Homo_sapiens;	Human Host	0	0	0	0	0	0	0	0	0	0	0	0	0	0	0	0	0	0	0	0	0	0	0	0	0	0	0	0	0	0	0	0	0	0	0	0	0	0	54	0	0	0	0	0	0	0	0
OTU518	Eukaryota;Amoebozoa;Evosea;Evosea_X;Archamoebea;Mastigamoebida;Endolimacidae;Endolimax;Endolimax_nana;	Parasite Protist	0	0	0	0	0	0	0	0	0	0	0	0	0	0	0	0	0	0	0	0	0	0	0	0	0	0	0	0	0	0	0	0	0	0	0	0	0	0	0	0	0	0	0	0	0	0	0
OTU519	Eukaryota;Obazoa;Opisthokonta;Fungi;Ascomycota;Pezizomycotina;Dothideomycetes	Fungi	0	0	0	0	0	0	0	0	0	0	0	0	0	0	0	0	0	0	0	0	0	0	0	0	0	0	0	0	0	0	0	0	53	0	0	0	0	0	0	0	0	0	0	0	0	0	0
OTU520	Eukaryota;Amoebozoa;Evosea;Evosea_X;Archamoebea;Archamoebea_X;Entamoebidae;Entamoeba;Entamoeba_coli;	Parasite Protist	0	0	0	0	0	0	0	0	0	0	0	0	0	0	0	0	0	0	0	0	0	0	0	0	0	0	0	0	0	0	0	0	0	0	52	0	0	0	0	0	0	0	0	0	0	0	0
OTU521	Eukaryota;Obazoa;Opisthokonta;Fungi;Ascomycota;Saccharomycotina;Saccharomycetales	Fungi	0	0	0	0	0	0	0	0	0	52	0	0	0	0	0	0	0	0	0	0	0	0	0	0	0	0	0	0	0	0	0	0	0	0	0	0	0	0	0	0	0	0	0	0	0	0	0
OTU522	Eukaryota;Obazoa;Opisthokonta;Metazoa;Craniata;Craniata_X;Mammalia;Homo;Homo_sapiens;	Human Host	0	0	0	0	0	0	0	0	0	0	0	0	0	0	0	0	0	0	0	0	0	0	0	0	0	0	0	0	0	0	0	0	0	0	0	0	0	0	0	0	0	0	0	0	0	0	0
OTU523	Eukaryota;Archaeplastida;Streptophyta;Streptophyta_X;Embryophyceae;Embryophyceae_X;Embryophyceae_XX	Plant & Green Algae	0	0	0	0	0	0	0	0	0	0	0	0	0	0	0	0	0	0	0	0	0	0	0	0	0	0	0	0	0	0	0	51	0	0	0	0	0	0	0	0	0	0	0	0	0	0	0
OTU524	Eukaryota;Amoebozoa;Evosea;Evosea_X;Archamoebea;Mastigamoebida;Endolimacidae;Endolimax;Endolimax_nana;	Parasite Protist	0	0	0	0	0	0	0	0	0	0	0	0	0	0	0	0	0	0	0	0	0	0	0	0	0	0	0	0	0	0	0	0	0	0	0	0	0	0	0	0	0	0	0	0	0	0	0
OTU525	Eukaryota;Amoebozoa;Evosea;Evosea_X;Archamoebea;Mastigamoebida;Endolimacidae;Endolimax;Endolimax_nana;	Parasite Protist	0	0	0	0	0	0	0	0	48	0	0	0	0	0	0	0	0	0	0	0	0	0	0	0	0	0	0	0	0	0	0	0	0	0	0	0	0	0	0	0	0	0	0	0	0	0	0
OTU526	Eukaryota;Amoebozoa;Evosea;Evosea_X;Archamoebea;Mastigamoebida;Endolimacidae;Endolimax;Endolimax_nana;	Parasite Protist	0	0	0	0	0	0	0	0	0	0	0	0	0	0	0	0	0	0	0	48	0	0	0	0	0	0	0	0	0	0	0	0	0	0	0	0	0	0	0	0	0	0	0	0	0	0	0
OTU527	Eukaryota;Archaeplastida;Chlorophyta;Chlorophyta_X;Trebouxiophyceae;Watanabea-Clade;Watanabea-Clade_X;Heveochlorella;Heveochlorella_hainangensis;	Plant & Green Algae	0	0	0	0	0	0	0	0	0	0	0	0	0	0	0	0	0	0	0	0	0	0	0	0	16	0	0	0	0	0	0	0	0	0	0	0	0	24	0	0	0	0	0	0	0	0	0
OTU528	Eukaryota;Obazoa;Opisthokonta;Fungi;Ascomycota;Saccharomycotina;Saccharomycetales;Candida;Candida_haemulonis;	Fungi	0	0	0	0	0	0	0	0	0	0	0	0	0	0	0	0	0	0	0	0	0	0	0	0	0	0	0	0	0	0	0	0	0	0	0	0	0	0	0	0	0	0	0	0	0	0	0
OTU529	Eukaryota;Obazoa;Opisthokonta;Fungi;Basidiomycota;Ustilaginomycotina;Ustilaginomycetes	Fungi	0	0	0	0	6	0	0	0	0	0	0	0	0	0	0	0	0	0	0	0	0	0	0	0	2	0	0	0	0	0	0	0	17	0	0	0	0	0	0	0	0	0	0	0	0	0	0
OTU530	Eukaryota;Obazoa;Opisthokonta;Metazoa;Craniata;Craniata_X;Teleostei	Other Animal	0	0	0	0	0	0	0	0	0	0	0	0	0	0	0	0	0	0	0	0	0	0	0	0	0	0	0	0	0	0	0	0	0	0	0	0	0	0	0	0	0	0	0	0	0	0	0
OTU531	Eukaryota;TSAR;Stramenopiles;Gyrista;Peronosporomycetes;Peronosporomycetes_X;Peronosporales;Phytophthora	Other Protist	0	0	0	0	0	0	0	0	0	0	0	0	0	0	0	0	0	0	0	0	0	48	0	0	0	0	0	0	0	0	0	0	0	0	0	0	0	0	0	0	0	0	0	0	0	0	0
OTU532	Eukaryota;Amoebozoa;Evosea;Evosea_X;Archamoebea;Mastigamoebida;Endolimacidae;Endolimax;Endolimax_nana;	Parasite Protist	0	0	0	0	0	47	0	0	0	0	0	0	0	0	0	0	0	0	0	0	0	0	0	0	0	0	0	0	0	0	0	0	0	0	0	0	0	0	0	0	0	0	0	0	0	0	0
OTU533	Eukaryota;Obazoa;Opisthokonta;Fungi;Ascomycota;Pezizomycotina	Fungi	0	0	0	0	0	0	0	0	0	0	0	0	0	0	0	0	0	0	0	0	0	0	0	0	0	0	0	0	0	0	0	0	0	0	0	0	0	47	0	0	0	0	0	0	0	0	0
OTU534	Eukaryota;Amoebozoa;Evosea;Evosea_X;Archamoebea;Mastigamoebida;Endolimacidae;Endolimax;Endolimax_nana;	Parasite Protist	0	0	0	0	0	0	0	0	0	0	0	0	0	0	0	0	0	0	0	46	0	0	0	0	0	0	0	0	0	0	0	0	0	0	0	0	0	0	0	0	0	0	0	0	0	0	0
OTU535	Eukaryota;Archaeplastida;Streptophyta;Streptophyta_X;Embryophyceae;Embryophyceae_X;Embryophyceae_XX;Vitis;Vitis_sp.;	Plant & Green Algae	0	0	0	0	0	0	0	0	46	0	0	0	0	0	0	0	0	0	0	0	0	0	0	0	0	0	0	0	0	0	0	0	0	0	0	0	0	0	0	0	0	0	0	0	0	0	0
OTU536	Eukaryota;Obazoa;Opisthokonta;Fungi;Ascomycota;Pezizomycotina;Eurotiomycetes	Fungi	0	0	0	0	0	0	0	0	0	0	0	0	0	0	0	0	0	0	0	0	0	0	0	0	0	0	0	0	0	0	0	46	0	0	0	0	0	0	0	0	0	0	0	0	0	0	0
OTU537	Eukaryota;Obazoa;Opisthokonta;Fungi;Ascomycota;Pezizomycotina;Sordariomycetes;Arthrinium;Arthrinium_urticae;	Fungi	0	0	0	0	0	0	0	0	0	0	0	0	0	0	0	0	0	0	0	0	0	0	0	0	37	0	0	0	0	0	0	0	0	0	0	0	0	0	0	0	0	0	0	0	0	0	0
OTU538	Eukaryota;Obazoa;Opisthokonta;Fungi;Ascomycota;Saccharomycotina;Saccharomycetales;Candida	Fungi	0	0	0	0	0	0	0	0	0	0	0	0	0	0	0	0	0	0	0	0	0	0	0	0	0	0	0	0	0	0	0	0	0	0	0	0	0	0	0	0	0	0	0	0	0	0	0
OTU539	Eukaryota;Obazoa;Opisthokonta;Metazoa;Arthropoda;Chelicerata;Arachnida	Other Animal	0	0	0	0	0	0	0	0	0	0	0	0	0	46	0	0	0	0	0	0	0	0	0	0	0	0	0	0	0	0	0	0	0	0	0	0	0	0	0	0	0	0	0	0	0	0	0
OTU540	Eukaryota;Amoebozoa;Evosea;Evosea_X;Archamoebea;Mastigamoebida;Endolimacidae;Endolimax;Endolimax_nana;	Parasite Protist	0	0	0	0	0	45	0	0	0	0	0	0	0	0	0	0	0	0	0	0	0	0	0	0	0	0	0	0	0	0	0	0	0	0	0	0	0	0	0	0	0	0	0	0	0	0	0
OTU541	Eukaryota;Archaeplastida;Streptophyta;Streptophyta_X;Embryophyceae;Embryophyceae_X;Embryophyceae_XX	Plant & Green Algae	0	0	0	0	0	0	0	0	0	0	0	0	0	0	0	0	0	0	0	0	0	0	0	0	45	0	0	0	0	0	0	0	0	0	0	0	0	0	0	0	0	0	0	0	0	0	0
OTU542	Eukaryota;Obazoa;Opisthokonta;Fungi;Basidiomycota;Agaricomycotina;Agaricomycetes	Fungi	0	0	0	0	0	0	0	0	0	0	0	0	0	0	0	0	0	0	0	0	0	0	0	0	0	0	0	0	0	0	0	0	0	0	0	0	0	0	0	0	0	0	0	0	0	0	0
OTU543	Eukaryota;Obazoa;Opisthokonta;Metazoa;Craniata;Craniata_X;Mammalia;Homo;Homo_sapiens;	Human Host	0	0	0	0	0	0	0	0	0	0	0	0	0	0	0	0	0	0	0	0	0	0	0	0	0	0	0	0	0	0	0	0	0	0	0	0	0	0	0	0	0	0	0	0	0	0	0
OTU544	Eukaryota;TSAR;Stramenopiles;Bigyra;Opalozoa;Opalinata;Blastocystis-Group;Blastocystis;Blastocystis_sp.;	Parasite Protist	0	0	0	0	0	0	0	0	0	0	0	0	0	0	0	0	0	0	0	0	0	0	0	0	0	0	0	0	0	0	0	0	0	0	0	0	0	0	0	0	0	45	0	0	0	0	0
OTU545	Eukaryota;TSAR;Stramenopiles;Bigyra;Opalozoa;Opalinata;Blastocystis-Group;Blastocystis;Blastocystis_sp.;	Parasite Protist	0	0	0	0	0	0	0	0	0	0	0	0	0	0	0	0	0	0	0	0	0	0	0	0	0	0	0	0	0	0	0	0	0	0	0	0	0	0	0	0	0	0	0	0	0	0	0
OTU546	Eukaryota;TSAR;Stramenopiles;Bigyra;Opalozoa;Opalinata;Blastocystis-Group;Blastocystis;Blastocystis_sp.;	Parasite Protist	0	0	0	0	0	0	0	0	0	0	0	0	0	0	0	0	0	0	0	0	0	0	0	0	0	0	0	0	0	0	0	0	0	0	0	0	0	0	0	0	0	45	0	0	0	0	0
OTU547	Eukaryota;Archaeplastida;Chlorophyta;Chlorophyta_X;Trebouxiophyceae;Watanabea-Clade;Watanabea-Clade_X;Heveochlorella;Heveochlorella_hainangensis;	Plant & Green Algae	0	0	0	0	0	0	0	0	0	0	0	0	0	0	0	0	0	0	0	0	0	0	0	0	44	0	0	0	0	0	0	0	0	0	0	0	0	0	0	0	0	0	0	0	0	0	0
OTU548	Eukaryota;Archaeplastida;Streptophyta;Streptophyta_X;Embryophyceae;Embryophyceae_X;Embryophyceae_XX;Pinus	Plant & Green Algae	0	0	0	0	0	0	0	0	0	0	0	0	0	0	0	0	0	0	0	0	0	0	0	0	0	0	0	0	0	0	0	0	0	0	0	0	0	0	0	0	0	0	0	0	0	0	0
OTU549	Eukaryota;Excavata;Metamonada;Fornicata;Fornicata_X;Fornicata_XX;Retortamonadidae;Chilomastix;Chilomastix_mesnili;	Parasite Protist	0	0	0	0	0	0	0	0	0	0	0	0	0	0	0	0	0	0	0	0	0	0	0	0	0	0	0	0	0	0	0	0	0	0	0	0	0	0	0	0	0	0	0	0	0	0	0
OTU550	Eukaryota;Obazoa;Opisthokonta;Fungi;Ascomycota	Fungi	0	0	0	0	0	0	0	0	0	0	0	0	0	0	0	0	0	0	0	0	0	0	0	0	0	0	0	0	0	0	0	0	0	0	0	0	0	0	0	0	0	0	0	0	0	0	0
OTU551	Eukaryota;Obazoa;Opisthokonta;Fungi;Ascomycota;Saccharomycotina;Stephanoascales;Zygoascus;Zygoascus_hellenicus;	Fungi	0	0	0	0	0	0	0	0	0	0	0	0	0	0	0	0	0	0	0	0	0	0	0	0	0	0	0	0	0	0	0	0	0	0	0	0	0	0	0	0	0	42	0	0	0	0	0
OTU552	Eukaryota;Obazoa;Opisthokonta;Metazoa;Arthropoda;Hexapoda;Insecta;Aonidiella;Aonidiella_aurantii;	Other Animal	0	0	0	0	0	0	0	0	0	0	0	0	0	0	0	0	0	0	0	0	0	0	0	0	0	0	0	0	0	0	0	0	0	0	0	0	0	0	0	0	44	0	0	0	0	0	0
OTU553	Eukaryota;Amoebozoa;Evosea;Evosea_X;Archamoebea;Archamoebea_X;Entamoebidae;Entamoeba;Entamoeba_hartmanni;	Parasite Protist	0	0	0	0	0	0	0	0	0	0	0	0	0	0	0	0	0	0	43	0	0	0	0	0	0	0	0	0	0	0	0	0	0	0	0	0	0	0	0	0	0	0	0	0	0	0	0
OTU554	Eukaryota;Obazoa;Opisthokonta;Metazoa;Craniata;Craniata_X;Mammalia;Homo;Homo_sapiens;	Human Host	0	0	0	0	0	0	0	0	0	0	0	0	0	0	0	0	0	0	0	0	0	0	0	0	0	0	0	0	0	0	0	0	0	0	0	0	0	0	0	0	0	0	0	0	0	0	0
OTU555	Eukaryota;Excavata;Metamonada;Fornicata;Fornicata_X;Fornicata_XX;Retortamonadidae;Chilomastix;Chilomastix_mesnili;	Parasite Protist	0	0	0	0	0	0	0	0	0	0	0	0	0	0	0	0	0	0	0	0	0	0	0	0	0	0	0	0	0	0	0	0	0	0	0	0	0	0	0	0	0	0	0	0	0	0	0
OTU556	Eukaryota;Obazoa;Opisthokonta;Fungi;Basidiomycota;Agaricomycotina;Agaricomycetes;Limonomyces;Limonomyces_roseipellis;	Fungi	0	0	0	0	0	0	0	0	0	0	32	0	0	0	0	0	0	0	0	0	0	0	0	0	0	0	7	0	0	0	0	0	0	0	0	0	0	0	0	0	0	0	0	0	0	0	0
OTU557	Eukaryota;TSAR;Alveolata;Apicomplexa;Gregarinomorphea;Eugregarinorida;Gregarinidae;Gregarina	Parasite Protist	0	0	0	0	0	42	0	0	0	0	0	0	0	0	0	0	0	0	0	0	0	0	0	0	0	0	0	0	0	0	0	0	0	0	0	0	0	0	0	0	0	0	0	0	0	0	0
OTU558	Eukaryota;Amoebozoa;Evosea;Evosea_X;Archamoebea;Mastigamoebida;Endolimacidae;Endolimax;Endolimax_nana;	Parasite Protist	0	0	0	0	0	0	0	0	0	0	0	0	0	0	0	0	0	0	0	0	0	0	0	0	0	0	0	0	0	0	0	0	0	0	0	0	0	0	0	0	0	0	0	0	0	0	0
OTU559	Eukaryota;Amoebozoa;Evosea;Evosea_X;Archamoebea;Mastigamoebida;Mastigamoebida_X;Iodamoeba;Iodamoeba_sp.;	Parasite Protist	0	0	0	0	41	0	0	0	0	0	0	0	0	0	0	0	0	0	0	0	0	0	0	0	0	0	0	0	0	0	0	0	0	0	0	0	0	0	0	0	0	0	0	0	0	0	0
OTU560	Eukaryota;Obazoa;Opisthokonta;Fungi;Ascomycota;Saccharomycotina;Saccharomycetales;Candida;Candida_etchellsii;	Fungi	0	0	0	0	0	0	0	0	0	0	0	0	0	0	0	0	0	0	0	0	0	0	0	0	0	0	0	0	0	0	0	0	0	0	0	41	0	0	0	0	0	0	0	0	0	0	0
OTU561	Eukaryota;Obazoa;Opisthokonta;Fungi;Mucoromycota;Mucoromycotina;Mucoromycotina_X;Circinella;Circinella_muscae;	Fungi	0	0	0	0	0	0	0	0	0	0	0	0	0	0	0	0	0	0	0	0	0	0	0	0	0	0	0	0	0	0	0	0	0	0	0	0	0	0	0	41	0	0	0	0	0	0	0
OTU562	Eukaryota;Obazoa;Opisthokonta;Metazoa;Craniata;Craniata_X;Mammalia;Homo;Homo_sapiens;	Human Host	0	6	0	0	0	0	0	0	0	0	0	0	0	0	0	0	0	0	0	0	0	0	0	0	0	0	29	0	0	0	0	0	0	0	0	0	0	0	0	0	0	0	0	0	0	0	0
OTU563	Eukaryota;Amoebozoa;Evosea;Evosea_X;Archamoebea;Archamoebea_X;Entamoebidae;Entamoeba;Entamoeba_hartmanni;	Parasite Protist	0	0	0	0	0	0	0	0	0	0	0	40	0	0	0	0	0	0	0	0	0	0	0	0	0	0	0	0	0	0	0	0	0	0	0	0	0	0	0	0	0	0	0	0	0	0	0
OTU564	Eukaryota;Obazoa;Opisthokonta;Fungi;Basidiomycota;Agaricomycotina;Agaricomycetes	Fungi	0	0	0	0	0	0	0	0	0	0	0	0	0	0	0	0	0	0	0	0	0	0	0	0	0	0	0	0	0	0	0	0	0	0	0	0	0	0	0	0	0	0	0	0	0	0	0
OTU565	Eukaryota;Obazoa;Opisthokonta;Fungi;Basidiomycota;Agaricomycotina;Monilycetes;Moniliella	Fungi	0	0	0	0	0	0	0	0	40	0	0	0	0	0	0	0	0	0	0	0	0	0	0	0	0	0	0	0	0	0	0	0	0	0	0	0	0	0	0	0	0	0	0	0	0	0	0
OTU566	Eukaryota;Obazoa;Opisthokonta;Fungi;Basidiomycota;Agaricomycotina;Tremellomycetes;Filobasidium	Fungi	0	0	0	0	0	0	0	0	0	0	0	0	0	0	0	0	0	0	0	0	0	0	0	0	0	0	0	0	0	0	0	0	0	0	0	0	0	0	0	0	0	0	0	0	0	0	0
OTU567	Eukaryota;Amoebozoa;Evosea;Evosea_X;Archamoebea;Mastigamoebida;Endolimacidae;Endolimax;Endolimax_nana;	Parasite Protist	0	0	0	0	0	0	0	0	0	0	0	0	0	0	0	0	0	0	0	39	0	0	0	0	0	0	0	0	0	0	0	0	0	0	0	0	0	0	0	0	0	0	0	0	0	0	0
OTU568	Eukaryota;Amoebozoa;Evosea;Evosea_X;Archamoebea;Mastigamoebida;Endolimacidae;Endolimax;Endolimax_nana;	Parasite Protist	0	0	0	0	0	0	0	0	0	0	0	0	0	0	0	0	0	0	0	0	0	0	0	0	0	0	0	0	0	0	0	0	0	0	0	0	0	0	0	0	0	0	39	0	0	0	0
OTU569	Eukaryota;Obazoa;Opisthokonta;Fungi;Ascomycota;Saccharomycotina;Saccharomycetales	Fungi	0	0	0	0	0	0	0	0	0	0	0	0	0	0	0	0	0	0	0	0	0	0	0	0	0	0	0	0	0	0	0	0	0	0	0	0	0	0	0	0	0	0	0	0	0	0	0
OTU570	Eukaryota;Obazoa;Opisthokonta;Fungi;Basidiomycota;Agaricomycotina;Agaricomycetes	Fungi	0	0	0	0	0	0	0	0	0	0	0	0	0	0	0	0	0	0	0	0	0	0	0	0	0	0	0	0	0	0	0	0	0	0	0	0	0	0	0	0	0	0	0	0	0	0	0
OTU571	Eukaryota;Obazoa;Opisthokonta;Metazoa;Craniata;Craniata_X;Mammalia;Homo;Homo_sapiens;	Human Host	0	0	0	0	0	0	0	0	0	0	0	0	0	0	0	0	0	0	0	0	0	0	0	0	0	0	0	0	0	0	0	0	0	0	0	0	0	0	0	0	0	0	0	0	0	0	0
OTU572	Eukaryota;Archaeplastida;Streptophyta;Streptophyta_X;Embryophyceae;Embryophyceae_X;Embryophyceae_XX	Plant & Green Algae	0	0	0	0	0	0	0	0	0	0	0	0	0	0	0	0	0	0	0	0	0	0	0	0	0	0	0	0	0	0	0	0	0	0	0	0	0	0	0	0	0	0	0	38	0	0	0
OTU573	Eukaryota;Obazoa;Opisthokonta;Fungi;Basidiomycota;Agaricomycotina;Tremellomycetes	Fungi	0	0	0	0	0	0	0	0	0	0	0	0	0	0	0	0	0	0	0	0	0	0	0	0	0	0	10	0	0	0	0	0	28	0	0	0	0	0	0	0	0	0	0	0	0	0	0
OTU574	Eukaryota;Obazoa;Opisthokonta;Fungi;Basidiomycota;Agaricomycotina;Tremellomycetes	Fungi	0	0	0	0	0	0	0	0	0	0	0	0	0	0	0	0	0	0	0	0	0	0	0	0	0	0	0	0	0	2	0	0	0	0	0	0	0	0	0	0	0	0	0	0	0	0	0
OTU575	Eukaryota;Discoba;Euglenozoa;Euglenida;Petalomonadida	Other Protist	0	0	0	0	0	0	0	0	37	0	0	0	0	0	0	0	0	0	0	0	0	0	0	0	0	0	0	0	0	0	0	0	0	0	0	0	0	0	0	0	0	0	0	0	0	0	0
OTU576	Eukaryota;Obazoa;Opisthokonta;Fungi;Basidiomycota;Agaricomycotina;Agaricomycetes	Fungi	0	0	0	0	0	0	0	0	0	0	0	0	0	0	0	0	0	0	0	0	0	0	0	0	0	0	0	0	0	0	0	0	0	0	0	0	0	0	0	0	0	0	0	0	0	0	0
OTU577	Eukaryota;Obazoa;Opisthokonta;Metazoa;Nematoda;Chromadorea;Chromadorea_X;Strongyloides;Strongyloides_stercoralis;	Parasite Nematode	0	0	0	0	0	0	0	0	0	0	0	0	0	0	0	0	0	0	0	0	0	0	0	0	0	0	0	0	0	0	0	0	30	0	0	0	0	0	0	0	0	0	0	0	0	0	0
OTU578	Eukaryota;TSAR;Stramenopiles;Bigyra;Opalozoa;Opalinata;Blastocystis-Group;Blastocystis;Blastocystis_hominis;	Parasite Protist	0	0	0	0	0	0	0	0	0	0	0	0	0	0	0	0	0	0	0	0	0	0	0	0	0	0	0	0	0	0	0	0	0	0	0	0	0	0	0	0	0	0	0	0	0	0	0
OTU579	Eukaryota;TSAR;Stramenopiles;Bigyra;Opalozoa;Opalinata;Blastocystis-Group;Blastocystis;Blastocystis_sp.;	Parasite Protist	0	0	0	0	0	0	0	0	0	0	0	0	0	0	0	0	0	0	0	0	0	0	0	0	0	0	0	0	0	0	0	0	0	0	0	0	0	0	0	0	0	0	0	0	0	0	0
OTU580	Eukaryota;Amoebozoa;Evosea;Evosea_X;Archamoebea;Mastigamoebida;Endolimacidae;Endolimax;Endolimax_nana;	Parasite Protist	0	0	0	0	0	0	0	0	0	0	0	0	0	0	0	0	0	0	0	0	0	0	0	0	0	0	0	0	0	0	0	0	0	0	0	0	0	0	0	0	0	0	0	0	0	0	0
OTU581	Eukaryota;Archaeplastida;Streptophyta;Streptophyta_X;Embryophyceae;Embryophyceae_X;Embryophyceae_XX	Plant & Green Algae	0	0	0	0	0	0	0	0	0	0	0	0	0	0	0	0	0	0	0	0	0	0	0	0	0	0	0	0	36	0	0	0	0	0	0	0	0	0	0	0	0	0	0	0	0	0	0
OTU582	Eukaryota;Obazoa;Opisthokonta;Metazoa;Craniata;Craniata_X;Mammalia;Homo;Homo_sapiens;	Human Host	0	0	0	0	0	0	0	0	0	0	0	0	0	0	0	0	0	0	0	0	0	0	0	0	0	0	0	0	0	0	0	0	0	0	0	0	0	0	0	0	0	0	0	0	0	0	0
OTU583	Eukaryota;TSAR;Stramenopiles;Bigyra;Opalozoa;Opalinata;Blastocystis-Group;Blastocystis	Parasite Protist	0	0	0	0	0	0	0	0	0	0	0	0	0	0	0	0	0	0	0	0	0	0	0	0	0	0	0	0	0	0	0	0	0	0	0	0	0	0	0	0	0	0	0	0	0	0	0
OTU584	Eukaryota;Amoebozoa;Evosea;Evosea_X;Archamoebea;Archamoebea_X;Entamoebidae;Entamoeba;Entamoeba_hartmanni;	Parasite Protist	0	0	0	0	0	0	0	0	0	0	0	0	0	0	0	0	0	0	0	0	0	0	0	0	0	0	0	0	0	0	0	0	0	0	0	0	0	0	0	0	0	0	0	0	0	0	0
OTU585	Eukaryota;Amoebozoa;Evosea;Evosea_X;Archamoebea;Mastigamoebida;Endolimacidae;Endolimax;Endolimax_nana;	Parasite Protist	0	0	0	0	0	0	0	0	0	0	0	0	0	0	0	0	0	0	0	35	0	0	0	0	0	0	0	0	0	0	0	0	0	0	0	0	0	0	0	0	0	0	0	0	0	0	0
OTU586	Eukaryota;Archaeplastida;Streptophyta;Streptophyta_X;Embryophyceae;Embryophyceae_X;Embryophyceae_XX	Plant & Green Algae	0	0	0	0	0	0	0	0	35	0	0	0	0	0	0	0	0	0	0	0	0	0	0	0	0	0	0	0	0	0	0	0	0	0	0	0	0	0	0	0	0	0	0	0	0	0	0
OTU587	Eukaryota;Excavata;Discoba;Euglenozoa;Euglenida;Aphagea;Distigmidae;Distigma;Distigma_gracilis;	Other Protist	0	0	0	0	0	0	0	0	0	0	0	0	0	0	0	0	0	0	0	0	0	0	0	0	8	0	0	0	0	0	0	0	0	0	0	0	0	0	15	0	0	0	0	0	0	0	0
OTU588	Eukaryota;Obazoa;Opisthokonta;Fungi;Ascomycota;Saccharomycotina;Saccharomycetales	Fungi	0	0	0	0	0	0	0	0	0	0	0	0	0	0	0	0	0	0	0	0	0	0	0	0	0	0	0	0	0	0	0	0	0	0	0	0	0	35	0	0	0	0	0	0	0	0	0
OTU589	Eukaryota;Obazoa;Opisthokonta;Metazoa;Craniata;Craniata_X;Mammalia;Homo;Homo_sapiens;	Human Host	0	0	0	0	0	0	0	0	0	0	0	0	0	0	0	0	0	0	0	0	0	0	0	0	0	0	0	0	0	0	0	0	0	0	0	0	0	0	0	0	0	0	0	0	0	0	0
OTU590	Eukaryota;Obazoa;Opisthokonta;Metazoa;Craniata;Craniata_X;Mammalia;Homo;Homo_sapiens;	Human Host	0	0	0	0	0	0	0	0	0	0	0	0	0	0	0	0	0	0	0	0	0	0	0	0	0	0	0	0	0	0	0	0	0	0	0	0	0	0	0	0	0	0	0	0	0	0	0
OTU591	Eukaryota;Archaeplastida;Streptophyta;Streptophyta_X;Embryophyceae;Embryophyceae_X;Embryophyceae_XX	Plant & Green Algae	0	0	0	0	0	0	0	0	0	0	0	0	0	34	0	0	0	0	0	0	0	0	0	0	0	0	0	0	0	0	0	0	0	0	0	0	0	0	0	0	0	0	0	0	0	0	0
OTU592	Eukaryota;TSAR;Alveolata;Chrompodellids;Colpodellidea;Colpodellida;Colpodellaceae;Colpodella;Colpodella_sp.;	Other Protist	0	0	0	0	0	0	0	0	34	0	0	0	0	0	0	0	0	0	0	0	0	0	0	0	0	0	0	0	0	0	0	0	0	0	0	0	0	0	0	0	0	0	0	0	0	0	0
OTU593	Eukaryota;TSAR;Stramenopiles;Bigyra;Opalozoa;Opalinata;Blastocystis-Group;Blastocystis	Parasite Protist	0	0	0	0	0	0	0	0	0	0	0	0	0	0	0	0	0	0	0	0	0	0	0	0	0	0	0	0	0	0	0	0	0	0	0	0	0	0	0	0	0	0	0	0	0	0	0
OTU594	Eukaryota;TSAR;Stramenopiles;Bigyra;Opalozoa;Opalinata;Blastocystis-Group;Blastocystis;Blastocystis_sp.;	Parasite Protist	0	0	0	0	0	0	0	0	0	0	0	0	0	0	0	0	0	0	0	0	0	0	0	0	0	0	0	0	0	0	0	0	0	0	0	0	0	0	0	0	0	0	0	0	0	0	0
OTU595	Eukaryota;Amoebozoa;Evosea;Evosea_X;Archamoebea;Mastigamoebida;Endolimacidae;Endolimax;Endolimax_nana;	Parasite Protist	0	0	0	0	0	0	0	0	0	0	0	0	0	0	0	0	0	0	0	0	0	0	0	0	0	0	0	0	0	0	0	0	0	0	0	0	0	0	0	0	0	0	0	0	0	0	0
OTU596	Eukaryota;Amoebozoa;Evosea;Evosea_X;Archamoebea;Mastigamoebida;Endolimacidae;Endolimax;Endolimax_nana;	Parasite Protist	0	0	0	0	0	0	0	0	0	0	0	0	0	0	0	0	0	0	0	0	0	0	0	0	0	0	0	0	0	0	0	0	0	0	0	0	0	0	0	0	0	0	0	0	0	0	0
OTU597	Eukaryota;Amoebozoa;Evosea;Evosea_X;Archamoebea;Mastigamoebida;Mastigamoebida_X;Iodamoeba;Iodamoeba_sp.;	Parasite Protist	0	0	0	0	0	0	0	0	0	0	0	0	0	0	0	0	0	0	0	0	0	0	0	0	0	0	0	0	0	0	0	0	0	0	0	0	0	0	0	0	0	0	0	0	0	0	0
OTU598	Eukaryota;Amoebozoa;Evosea;Evosea_X;Archamoebea;Mastigamoebida;Mastigamoebida_X;Iodamoeba;Iodamoeba_sp.;	Parasite Protist	0	0	0	0	0	0	0	0	0	0	0	0	0	0	0	0	0	0	0	0	0	0	0	0	0	0	0	0	0	0	0	0	0	0	0	0	0	0	0	0	0	0	0	0	0	0	0
OTU599	Eukaryota;Obazoa;Opisthokonta;Metazoa;Craniata;Craniata_X;Mammalia;Homo;Homo_sapiens;	Human Host	0	0	0	0	0	0	0	0	0	0	0	0	0	0	0	0	0	0	0	0	0	0	0	0	0	0	0	0	0	0	0	0	0	0	0	0	0	0	0	0	0	0	0	0	0	0	0
OTU600	Eukaryota;TSAR;Stramenopiles;Bigyra;Opalozoa;Opalinata;Blastocystis-Group;Blastocystis;Blastocystis_sp.;	Parasite Protist	0	0	0	0	0	0	0	0	0	0	0	0	0	32	0	0	0	0	0	0	0	0	0	0	0	0	0	0	0	0	0	0	0	0	0	0	0	0	0	0	0	0	0	0	0	0	0
OTU601	Eukaryota;Archaeplastida;Streptophyta;Streptophyta_X;Embryophyceae;Embryophyceae_X;Embryophyceae_XX	Plant & Green Algae	0	0	0	0	0	0	0	0	0	0	0	0	0	0	0	0	0	0	0	0	0	0	0	0	0	0	0	0	0	0	0	0	0	0	0	0	0	0	0	0	31	0	0	0	0	0	0
OTU602	Eukaryota;Obazoa;Opisthokonta;Fungi;Ascomycota;Pezizomycotina;Sordariomycetes;Ophiognomonia;Ophiognomonia_clavigignenti-juglandacearum;	Fungi	0	0	0	0	0	0	0	0	0	0	0	0	0	0	0	0	0	0	0	0	0	0	0	0	0	0	0	0	0	0	0	0	0	0	0	0	0	0	0	0	0	0	0	0	0	0	0
OTU603	Eukaryota;Obazoa;Opisthokonta;Metazoa;Arthropoda;Hexapoda;Insecta;Drosophila;Drosophila_ananassae;	Other Animal	0	0	0	0	0	0	0	0	0	0	0	0	0	0	0	0	0	0	0	0	0	0	0	0	0	0	0	0	0	0	0	0	0	0	0	0	0	0	0	0	0	0	0	0	0	0	0
OTU604	Eukaryota;Obazoa;Opisthokonta;Metazoa;Craniata;Craniata_X;Mammalia;Homo;Homo_sapiens;	Human Host	0	31	0	0	0	0	0	0	0	0	0	0	0	0	0	0	0	0	0	0	0	0	0	0	0	0	0	0	0	0	0	0	0	0	0	0	0	0	0	0	0	0	0	0	0	0	0
OTU605	Eukaryota;TSAR;Stramenopiles;Bigyra;Opalozoa;Opalinata;Blastocystis-Group;Blastocystis;Blastocystis_sp.;	Parasite Protist	0	0	0	0	0	0	0	0	0	0	0	0	0	0	0	0	0	0	0	0	0	0	0	0	0	0	31	0	0	0	0	0	0	0	0	0	0	0	0	0	0	0	0	0	0	0	0
OTU606	Eukaryota;Obazoa;Opisthokonta;Fungi;Ascomycota;Saccharomycotina;Saccharomycetales;Candida	Fungi	0	0	0	0	0	0	0	0	0	0	0	0	0	0	0	0	0	0	0	0	0	0	0	0	0	0	0	0	0	0	0	0	0	0	0	0	0	0	0	0	0	0	0	0	0	0	0
OTU607	Eukaryota;Obazoa;Opisthokonta;Fungi;Ascomycota;Saccharomycotina;Saccharomycetales;Candida;Candida_diversa;	Fungi	0	0	0	0	0	0	0	0	0	0	0	0	0	0	0	0	0	0	0	0	0	0	0	0	0	0	0	0	0	0	0	0	30	0	0	0	0	0	0	0	0	0	0	0	0	0	0
OTU608	Eukaryota;Obazoa;Opisthokonta;Metazoa;Arthropoda;Hexapoda;Insecta;Drosophila	Other Animal	0	0	0	0	0	0	0	0	0	30	0	0	0	0	0	0	0	0	0	0	0	0	0	0	0	0	0	0	0	0	0	0	0	0	0	0	0	0	0	0	0	0	0	0	0	0	0
OTU609	Eukaryota;TSAR;Rhizaria;Cercozoa;Filosa-Sarcomonadea;Filosa-Sarcomonadea_X;Sainouridae;Cholamonas;Cholamonas_cyrtodiopsidis;	Other Protist	0	0	0	0	0	0	0	0	0	0	0	0	0	0	0	0	0	0	0	0	0	30	0	0	0	0	0	0	0	0	0	0	0	0	0	0	0	0	0	0	0	0	0	0	0	0	0
OTU610	Eukaryota;Amoebozoa;Evosea;Evosea_X;Archamoebea;Mastigamoebida;Mastigamoebida_X;Iodamoeba;Iodamoeba_sp.;	Parasite Protist	0	0	0	0	0	0	0	0	0	0	0	29	0	0	0	0	0	0	0	0	0	0	0	0	0	0	0	0	0	0	0	0	0	0	0	0	0	0	0	0	0	0	0	0	0	0	0
OTU611	Eukaryota;Archaeplastida;Chlorophyta;Chlorophyta_X;Trebouxiophyceae;Watanabea-Clade;Watanabea-Clade_X;Heveochlorella;Heveochlorella_hainangensis;	Plant & Green Algae	0	0	0	0	0	0	0	0	0	0	0	0	0	0	0	0	0	0	0	0	0	0	0	0	0	0	0	0	0	0	0	0	0	0	0	0	0	0	0	0	0	0	0	0	0	0	0
OTU612	Eukaryota;Obazoa;Opisthokonta;Metazoa;Craniata;Craniata_X;Mammalia;Homo;Homo_sapiens;	Human Host	0	0	0	0	0	0	0	0	0	0	0	0	0	0	0	0	0	0	0	0	0	0	0	0	0	0	0	0	0	0	0	0	0	0	29	0	0	0	0	0	0	0	0	0	0	0	0
OTU613	Eukaryota;TSAR;Alveolata;Ciliophora;Colpodea;Colpodea_X;Colpodida;Repoma;Repoma_cavicola;	Other Protist	0	0	0	0	0	0	0	0	0	0	0	0	0	0	0	0	0	0	0	0	0	0	0	0	0	0	0	0	0	0	0	0	0	0	0	0	0	0	0	0	0	0	0	0	0	0	0
OTU614	Eukaryota;TSAR;Stramenopiles;Bigyra;Opalozoa;Opalinata;Blastocystis-Group;Blastocystis;Blastocystis_hominis;	Parasite Protist	0	0	0	0	0	0	0	0	0	0	0	0	0	0	0	0	0	0	0	0	0	0	0	0	0	0	0	0	0	0	0	0	0	0	0	0	0	0	0	0	0	0	0	0	0	0	0
OTU615	Eukaryota;Amoebozoa;Evosea;Evosea_X;Archamoebea;Archamoebea_X;Entamoebidae;Entamoeba;Entamoeba_coli;	Parasite Protist	0	0	0	0	0	0	28	0	0	0	0	0	0	0	0	0	0	0	0	0	0	0	0	0	0	0	0	0	0	0	0	0	0	0	0	0	0	0	0	0	0	0	0	0	0	0	0
OTU616	Eukaryota;Amoebozoa;Evosea;Evosea_X;Archamoebea;Mastigamoebida;Endolimacidae;Endolimax;Endolimax_nana;	Parasite Protist	0	0	0	0	0	0	0	28	0	0	0	0	0	0	0	0	0	0	0	0	0	0	0	0	0	0	0	0	0	0	0	0	0	0	0	0	0	0	0	0	0	0	0	0	0	0	0
OTU617	Eukaryota;Obazoa;Opisthokonta;Fungi;Ascomycota;Pezizomycotina;Dothideomycetes	Fungi	0	0	0	0	0	0	0	0	0	0	0	0	0	0	0	0	0	0	0	0	0	0	0	0	20	0	0	0	0	0	0	0	0	0	0	0	0	0	0	0	0	0	0	0	0	0	0
OTU618	Eukaryota;Obazoa;Opisthokonta;Fungi;Ascomycota;Pezizomycotina;Dothideomycetes	Fungi	0	0	0	0	0	0	0	0	0	0	0	0	0	0	0	0	0	0	0	0	0	0	0	0	28	0	0	0	0	0	0	0	0	0	0	0	0	0	0	0	0	0	0	0	0	0	0
OTU619	Eukaryota;Obazoa;Opisthokonta;Fungi;Mucoromycota;Mucoromycotina	Fungi	0	0	0	0	0	0	0	0	0	0	0	0	0	0	0	0	0	0	0	0	0	0	0	0	28	0	0	0	0	0	0	0	0	0	0	0	0	0	0	0	0	0	0	0	0	0	0
OTU620	Eukaryota;Obazoa;Opisthokonta;Metazoa;Craniata;Craniata_X;Mammalia;Homo;Homo_sapiens;	Human Host	0	0	0	0	0	0	0	0	0	0	0	0	0	0	0	0	0	0	0	0	0	0	0	0	0	0	0	0	0	0	0	0	0	25	0	0	0	0	0	0	0	0	0	0	0	0	0
OTU621	Eukaryota;Obazoa;Opisthokonta;Metazoa;Craniata;Craniata_X;Teleostei;Arapaima;Arapaima_gigas;	Other Animal	0	0	0	0	0	0	0	0	0	0	0	0	0	0	0	0	0	0	0	0	0	0	0	0	0	0	0	0	0	0	0	0	0	0	0	0	0	0	0	0	0	0	0	0	0	0	0
OTU622	Eukaryota;TSAR;Stramenopiles;Bigyra;Opalozoa;Opalinata;Blastocystis-Group;Blastocystis;Blastocystis_sp.;	Parasite Protist	0	0	0	0	0	0	0	0	0	0	0	0	0	0	0	0	0	0	0	0	0	0	0	0	0	0	0	0	0	0	0	0	0	0	0	0	0	0	0	0	0	0	0	0	0	0	0
OTU623	Eukaryota;Archaeplastida;Chlorophyta;Chlorophyta_X;Chlorophyceae;Chlamydomonadales;Coccomyxaceae;Coccomyxa	Plant & Green Algae	0	0	0	0	0	0	0	0	0	0	0	0	0	0	0	0	0	0	0	0	0	0	0	0	0	0	0	0	0	0	0	0	0	0	0	0	0	27	0	0	0	0	0	0	0	0	0
OTU624	Eukaryota;Obazoa;Opisthokonta;Fungi;Ascomycota;Saccharomycotina;Saccharomycetales	Fungi	0	0	0	0	0	0	0	0	0	0	0	0	0	0	0	0	0	0	0	0	0	0	0	0	0	0	0	0	0	0	0	0	0	0	0	0	0	0	0	0	27	0	0	0	0	0	0
OTU625	Eukaryota;Obazoa;Opisthokonta;Fungi;Basidiomycota;Agaricomycotina;Tremellomycetes;Hannaella;Hannaella_sinensis;	Fungi	0	0	0	0	0	0	0	0	0	0	0	0	0	27	0	0	0	0	0	0	0	0	0	0	0	0	0	0	0	0	0	0	0	0	0	0	0	0	0	0	0	0	0	0	0	0	0
OTU626	Eukaryota;Obazoa;Opisthokonta;Fungi;Basidiomycota;Pucciniomycotina;Agaricostilbomycetes;Bensingtonia	Fungi	0	0	0	0	0	0	0	0	0	0	27	0	0	0	0	0	0	0	0	0	0	0	0	0	0	0	0	0	0	0	0	0	0	0	0	0	0	0	0	0	0	0	0	0	0	0	0
OTU627	Eukaryota;Obazoa;Opisthokonta;Fungi;Opisthosporidia;Microsporida;Microsporida_X;Encephalitozoon;Encephalitozoon_cuniculi;	Fungi	0	0	0	0	0	0	0	0	0	0	0	0	27	0	0	0	0	0	0	0	0	0	0	0	0	0	0	0	0	0	0	0	0	0	0	0	0	0	0	0	0	0	0	0	0	0	0
OTU628	Eukaryota;Obazoa;Opisthokonta;Metazoa;Craniata;Craniata_X;Teleostei	Other Animal	0	0	0	0	0	0	0	0	0	0	27	0	0	0	0	0	0	0	0	0	0	0	0	0	0	0	0	0	0	0	0	0	0	0	0	0	0	0	0	0	0	0	0	0	0	0	0
OTU629	Eukaryota;Amoebozoa;Evosea;Evosea_X;Archamoebea;Mastigamoebida;Mastigamoebida_X;Iodamoeba;Iodamoeba_sp.;	Parasite Protist	0	0	0	0	0	0	0	26	0	0	0	0	0	0	0	0	0	0	0	0	0	0	0	0	0	0	0	0	0	0	0	0	0	0	0	0	0	0	0	0	0	0	0	0	0	0	0
OTU630	Eukaryota;Archaeplastida;Streptophyta;Streptophyta_X;Embryophyceae;Embryophyceae_X;Embryophyceae_XX	Plant & Green Algae	0	0	0	0	0	0	0	0	0	0	0	0	0	0	0	0	0	0	0	0	0	0	0	0	26	0	0	0	0	0	0	0	0	0	0	0	0	0	0	0	0	0	0	0	0	0	0
OTU631	Eukaryota;Obazoa;Opisthokonta;Fungi;Ascomycota;Pezizomycotina;Dothideomycetes;Biatriospora	Fungi	0	0	0	0	0	0	0	0	0	0	0	0	0	0	0	0	0	0	0	0	0	0	0	0	0	0	0	0	0	0	0	0	0	0	0	0	0	0	0	0	0	0	0	0	0	0	0
OTU632	Eukaryota;Obazoa;Opisthokonta;Fungi;Ascomycota;Pezizomycotina;Eurotiomycetes;Ascosphaera	Fungi	0	0	0	0	0	0	0	0	0	0	0	0	0	0	0	0	14	0	0	0	0	0	0	0	0	0	0	0	0	0	0	0	12	0	0	0	0	0	0	0	0	0	0	0	0	0	0
OTU633	Eukaryota;Obazoa;Opisthokonta;Fungi;Basidiomycota;Agaricomycotina;Agaricomycetes	Fungi	0	0	0	0	0	0	0	0	0	0	0	0	0	0	0	0	0	0	0	0	0	0	26	0	0	0	0	0	0	0	0	0	0	0	0	0	0	0	0	0	0	0	0	0	0	0	0
OTU634	Eukaryota;Obazoa;Opisthokonta;Fungi;Basidiomycota;Agaricomycotina;Agaricomycetes	Fungi	0	0	0	0	0	0	0	0	0	0	0	0	0	0	0	0	0	0	0	0	0	0	0	0	0	0	0	0	0	0	0	0	0	0	0	0	0	0	0	0	0	0	0	0	0	0	26
OTU635	Eukaryota;Obazoa;Opisthokonta;Fungi;Basidiomycota;Agaricomycotina;Agaricomycetes	Fungi	0	0	0	0	0	0	0	0	0	0	26	0	0	0	0	0	0	0	0	0	0	0	0	0	0	0	0	0	0	0	0	0	0	0	0	0	0	0	0	0	0	0	0	0	0	0	0
OTU636	Eukaryota;Obazoa;Opisthokonta;Fungi;Basidiomycota;Agaricomycotina;Tremellomycetes;Papiliotrema;Papiliotrema_sp.;	Fungi	0	0	0	0	0	0	0	0	0	0	0	0	0	0	0	0	0	0	0	0	0	0	0	0	0	0	0	0	0	0	0	0	0	0	0	0	0	0	0	0	0	0	0	0	0	0	0
OTU637	Eukaryota;Obazoa;Opisthokonta;Metazoa;Craniata;Craniata_X;Mammalia;Homo;Homo_sapiens;	Human Host	0	0	0	0	0	0	0	0	0	0	0	0	0	0	0	0	0	0	0	0	0	0	0	0	0	0	0	0	0	0	0	0	0	0	0	0	0	0	0	0	0	0	0	0	0	0	0
OTU638	Eukaryota;TSAR;Stramenopiles;Bigyra;Opalozoa;Opalinata;Blastocystis-Group;Blastocystis;Blastocystis_sp.;	Parasite Protist	0	0	0	0	0	0	0	0	0	0	0	0	0	0	0	0	0	0	0	0	0	0	0	0	0	0	0	0	0	0	0	0	0	0	0	0	0	0	0	0	0	0	0	0	0	0	0
OTU639	Eukaryota;Amoebozoa;Evosea;Evosea_X;Archamoebea;Mastigamoebida;Endolimacidae;Endolimax;Endolimax_nana;	Parasite Protist	0	0	0	0	0	0	0	0	0	0	0	0	0	0	0	0	0	0	0	0	0	0	0	0	0	0	0	0	0	0	0	0	0	0	0	0	0	0	0	0	0	0	25	0	0	0	0
OTU640	Eukaryota;Archaeplastida;Streptophyta;Streptophyta_X;Embryophyceae;Embryophyceae_X;Embryophyceae_XX	Plant & Green Algae	0	0	0	0	0	0	0	0	0	0	0	0	0	0	0	0	0	0	0	0	0	0	0	0	0	0	0	0	0	0	0	0	0	0	0	0	0	0	0	0	0	0	0	25	0	0	0
OTU641	Eukaryota;Excavata;Discoba;Euglenozoa;Euglenida;Aphagea;Distigmidae;Distigma;Distigma_gracilis;	Other Protist	0	17	0	0	0	0	0	0	0	0	8	0	0	0	0	0	0	0	0	0	0	0	0	0	0	0	0	0	0	0	0	0	0	0	0	0	0	0	0	0	0	0	0	0	0	0	0
OTU642	Eukaryota;Obazoa;Opisthokonta;Fungi;Ascomycota;Pezizomycotina;Dothideomycetes	Fungi	0	0	0	0	0	0	0	0	0	0	25	0	0	0	0	0	0	0	0	0	0	0	0	0	0	0	0	0	0	0	0	0	0	0	0	0	0	0	0	0	0	0	0	0	0	0	0
OTU643	Eukaryota;Obazoa;Opisthokonta;Fungi;Ascomycota;Pezizomycotina;Sordariomycetes	Fungi	0	0	0	0	0	0	0	0	0	0	0	0	0	0	0	0	0	0	0	0	0	0	0	0	20	0	0	0	0	0	0	0	0	0	0	0	0	0	0	0	5	0	0	0	0	0	0
OTU644	Eukaryota;Obazoa;Opisthokonta;Fungi;Basidiomycota;Agaricomycotina;Agaricomycetes;Parasola	Fungi	0	25	0	0	0	0	0	0	0	0	0	0	0	0	0	0	0	0	0	0	0	0	0	0	0	0	0	0	0	0	0	0	0	0	0	0	0	0	0	0	0	0	0	0	0	0	0
OTU645	Eukaryota;Obazoa;Opisthokonta;Metazoa;Craniata;Craniata_X;Teleostei	Other Animal	0	0	0	0	0	0	0	0	0	0	0	0	0	0	0	0	0	0	0	0	0	21	0	0	0	0	0	0	0	0	0	4	0	0	0	0	0	0	0	0	0	0	0	0	0	0	0
OTU646	Eukaryota;Archaeplastida;Streptophyta;Streptophyta_X;Embryophyceae;Embryophyceae_X;Embryophyceae_XX	Plant & Green Algae	0	0	0	0	0	0	0	0	0	0	0	0	0	0	0	0	0	0	0	0	0	0	0	0	0	0	0	0	24	0	0	0	0	0	0	0	0	0	0	0	0	0	0	0	0	0	0
OTU647	Eukaryota;Obazoa;Opisthokonta;Fungi;Ascomycota;Saccharomycotina;Saccharomycetales;Candida;Candida_sorbophila;	Fungi	0	0	0	0	0	0	0	0	0	0	0	0	0	0	0	0	0	0	0	0	0	0	0	0	0	0	0	0	0	0	0	0	0	0	0	0	0	0	0	0	0	0	0	0	0	0	0
OTU648	Eukaryota;Obazoa;Opisthokonta;Fungi;Basidiomycota	Fungi	0	0	0	0	0	0	0	0	0	0	0	0	0	0	0	0	0	0	0	0	0	0	0	0	24	0	0	0	0	0	0	0	0	0	0	0	0	0	0	0	0	0	0	0	0	0	0
OTU649	Eukaryota;Obazoa;Opisthokonta;Fungi;Basidiomycota;Agaricomycotina;Agaricomycetes	Fungi	0	24	0	0	0	0	0	0	0	0	0	0	0	0	0	0	0	0	0	0	0	0	0	0	0	0	0	0	0	0	0	0	0	0	0	0	0	0	0	0	0	0	0	0	0	0	0
OTU650	Eukaryota;TSAR;Stramenopiles;Bigyra;Opalozoa;Opalinata;Blastocystis-Group;Blastocystis;Blastocystis_sp.;	Parasite Protist	0	0	0	0	0	0	0	0	0	0	0	0	0	0	0	0	0	0	0	0	0	0	0	0	0	0	0	0	0	0	0	0	0	0	0	0	0	0	0	0	0	0	0	0	0	0	0
OTU651	Eukaryota;Amoebozoa;Evosea;Evosea_X;Archamoebea;Mastigamoebida;Endolimacidae;Endolimax;Endolimax_nana;	Parasite Protist	0	0	0	0	0	0	0	0	0	0	0	0	0	0	0	0	0	0	0	0	0	0	0	0	0	0	0	0	0	0	0	0	0	0	0	0	0	0	0	0	0	0	0	0	0	0	0
OTU652	Eukaryota;Excavata;Discoba;Euglenozoa;Euglenida;Aphagea;Distigmidae;Distigma;Distigma_gracilis;	Other Protist	0	0	0	0	0	0	0	0	0	0	0	0	0	0	0	0	0	0	0	0	0	0	0	0	0	0	8	0	0	0	0	0	0	0	0	0	0	0	0	0	0	0	0	0	0	0	0
OTU653	Eukaryota;Obazoa;Opisthokonta;Fungi;Ascomycota	Fungi	0	0	0	0	0	0	0	0	23	0	0	0	0	0	0	0	0	0	0	0	0	0	0	0	0	0	0	0	0	0	0	0	0	0	0	0	0	0	0	0	0	0	0	0	0	0	0
OTU654	Eukaryota;Obazoa;Opisthokonta;Fungi;Ascomycota;Pezizomycotina;Sordariomycetes	Fungi	0	0	0	0	0	17	0	0	0	0	0	0	0	0	0	0	0	0	0	0	0	0	0	0	0	0	0	0	0	0	0	0	0	0	0	0	0	0	0	0	0	0	0	0	0	0	0
OTU655	Eukaryota;Obazoa;Opisthokonta;Fungi;Ascomycota;Saccharomycotina;Saccharomycetales	Fungi	0	0	0	0	0	0	0	0	0	0	0	0	0	0	0	0	0	0	0	0	0	0	0	0	0	0	0	0	0	0	0	23	0	0	0	0	0	0	0	0	0	0	0	0	0	0	0
OTU656	Eukaryota;Obazoa;Opisthokonta;Fungi;Basidiomycota;Agaricomycotina;Agaricomycetes	Fungi	0	0	0	0	0	0	0	0	0	0	0	0	0	0	0	0	0	0	0	0	0	0	0	0	23	0	0	0	0	0	0	0	0	0	0	0	0	0	0	0	0	0	0	0	0	0	0
OTU657	Eukaryota;TSAR;Stramenopiles;Bigyra;Opalozoa;Opalinata;Blastocystis-Group;Blastocystis;Blastocystis_sp.;	Parasite Protist	0	0	0	0	0	0	0	0	0	0	0	0	0	0	0	0	0	0	0	0	0	0	0	0	23	0	0	0	0	0	0	0	0	0	0	0	0	0	0	0	0	0	0	0	0	0	0
OTU658	Eukaryota;Amoebozoa;Evosea;Evosea_X;Archamoebea;Archamoebea_X;Entamoebidae;Entamoeba	Parasite Protist	0	0	0	0	0	0	0	0	0	0	0	0	0	0	0	0	0	0	0	0	0	0	0	0	0	0	0	0	0	0	0	0	0	0	22	0	0	0	0	0	0	0	0	0	0	0	0
OTU659	Eukaryota;Amoebozoa;Evosea;Evosea_X;Archamoebea;Mastigamoebida;Endolimacidae;Endolimax;Endolimax_nana;	Parasite Protist	0	0	0	0	0	0	0	0	0	0	0	0	0	0	0	0	0	0	0	0	0	0	0	0	0	0	0	0	0	0	0	0	0	0	0	0	0	0	0	0	0	0	0	0	0	0	0
OTU660	Eukaryota;Archaeplastida;Streptophyta;Streptophyta_X;Embryophyceae;Embryophyceae_X;Embryophyceae_XX;Astrocaryum;Astrocaryum_alatum;	Plant & Green Algae	0	0	0	0	0	0	0	0	0	0	0	0	0	0	0	0	0	0	0	0	0	0	0	0	0	0	0	0	0	0	0	0	0	0	0	0	0	0	0	0	0	0	22	0	0	0	0
OTU661	Eukaryota;Obazoa;Opisthokonta;Fungi;Ascomycota;Saccharomycotina;Saccharomycetales;Yarrowia;Yarrowia_lipolytica;	Fungi	0	0	0	0	0	0	0	0	0	0	0	0	0	0	0	0	0	0	0	0	0	0	0	0	0	0	0	0	0	0	0	0	0	0	0	0	0	0	0	0	0	0	0	0	0	0	0
OTU662	Eukaryota;Obazoa;Opisthokonta;Fungi;Basidiomycota;Agaricomycotina;Tremellomycetes;Cryptococcus;Cryptococcus_dimennae;	Fungi	0	0	0	0	0	0	0	0	0	0	0	0	0	0	0	0	0	0	0	0	0	0	0	0	0	0	0	0	0	0	0	22	0	0	0	0	0	0	0	0	0	0	0	0	0	0	0
OTU663	Eukaryota;Obazoa;Opisthokonta;Fungi;Mucoromycota;Mucoromycotina;Mucoromycotina_X	Fungi	0	0	0	0	0	0	0	0	0	0	0	0	0	0	0	0	0	0	0	0	0	0	0	0	0	0	0	0	0	0	0	0	0	0	0	0	0	0	0	0	0	0	0	0	0	0	0
OTU664	Eukaryota;TSAR;Alveolata;Apicomplexa;Coccidiomorphea;Eimeriida;Sarcocystidae;Cystoisospora	Parasite Protist	0	0	0	0	0	15	0	0	0	0	0	0	0	0	0	0	0	0	0	0	0	0	0	0	0	0	0	0	0	0	0	0	0	0	0	0	0	0	0	0	0	0	0	0	7	0	0
OTU665	Eukaryota;TSAR;Stramenopiles;Bigyra;Opalozoa;Opalinata;Blastocystis-Group;Blastocystis	Parasite Protist	0	0	0	0	0	0	0	0	0	0	0	0	0	0	0	0	0	0	0	0	0	0	0	0	0	0	0	0	0	0	0	0	0	0	0	0	0	0	0	0	0	0	0	0	0	0	0
OTU666	Eukaryota;Archaeplastida;Streptophyta;Streptophyta_X;Embryophyceae;Embryophyceae_X;Embryophyceae_XX	Plant & Green Algae	0	0	0	0	0	0	0	0	0	0	0	0	0	0	0	0	0	0	0	0	0	0	0	0	0	0	0	0	0	0	0	0	0	0	0	0	0	0	0	0	0	0	0	0	0	0	0
OTU667	Eukaryota;Excavata;Discoba;Euglenozoa;Euglenida;Aphagea;Distigmidae;Distigma;Distigma_gracilis;	Other Protist	0	0	0	0	0	0	0	0	0	6	0	0	0	0	0	0	0	0	0	0	0	0	0	0	0	0	0	0	0	0	0	0	0	12	0	0	0	0	0	0	0	0	0	0	0	0	0
OTU668	Eukaryota;Obazoa;Opisthokonta;Fungi;Ascomycota;Saccharomycotina;Saccharomycetales;Pichia	Fungi	0	0	0	0	0	0	0	0	0	0	0	0	0	0	0	0	0	0	0	0	0	0	0	0	0	0	0	0	0	0	0	0	0	0	0	0	0	0	0	0	0	0	0	0	0	0	0
OTU669	Eukaryota;Obazoa;Opisthokonta;Fungi;Basidiomycota;Agaricomycotina;Agaricomycetes;Parasola	Fungi	0	0	0	0	0	0	0	0	0	0	0	0	0	0	0	0	0	0	0	6	0	0	0	0	15	0	0	0	0	0	0	0	0	0	0	0	0	0	0	0	0	0	0	0	0	0	0
OTU670	Eukaryota;Obazoa;Opisthokonta;Metazoa;Craniata;Craniata_X;Mammalia;Homo;Homo_sapiens;	Human Host	0	0	0	0	0	0	0	0	0	0	0	0	0	0	0	0	0	0	0	0	0	0	0	0	0	16	0	0	0	0	0	0	0	0	0	0	0	0	0	0	0	0	0	0	0	0	0
OTU671	Eukaryota;Amoebozoa;Evosea;Evosea_X;Archamoebea;Mastigamoebida;Endolimacidae;Endolimax;Endolimax_nana;	Parasite Protist	0	0	0	0	0	0	0	0	0	0	0	0	0	0	0	0	0	0	0	0	0	0	0	0	0	0	0	0	0	0	0	0	0	0	0	0	0	0	0	0	0	0	0	0	0	0	0
OTU672	Eukaryota;Amoebozoa;Evosea;Evosea_X;Archamoebea;Mastigamoebida;Mastigamoebida_X;Iodamoeba;Iodamoeba_sp.;	Parasite Protist	0	0	0	0	0	0	0	16	0	0	0	0	0	0	0	0	0	0	0	0	0	0	0	0	0	0	0	0	4	0	0	0	0	0	0	0	0	0	0	0	0	0	0	0	0	0	0
OTU673	Eukaryota;Archaeplastida;Chlorophyta;Chlorophyta_X;Trebouxiophyceae	Plant & Green Algae	0	0	0	0	0	0	0	0	0	0	0	0	0	0	0	0	0	0	0	0	0	0	0	0	0	0	0	0	0	0	0	0	0	0	0	0	0	0	0	0	20	0	0	0	0	0	0
OTU674	Eukaryota;Archaeplastida;Streptophyta;Streptophyta_X;Embryophyceae;Embryophyceae_X;Embryophyceae_XX	Plant & Green Algae	0	0	0	0	0	0	0	0	0	0	0	0	0	0	0	0	0	0	0	0	0	0	0	0	0	0	0	0	0	0	0	0	0	0	0	0	0	20	0	0	0	0	0	0	0	0	0
OTU675	Eukaryota;Archaeplastida;Streptophyta;Streptophyta_X;Embryophyceae;Embryophyceae_X;Embryophyceae_XX	Plant & Green Algae	0	0	0	0	0	0	0	0	0	0	0	0	0	0	0	0	0	0	0	0	0	0	0	0	0	0	0	0	0	0	0	0	0	0	0	0	0	0	0	0	0	0	0	0	0	0	0
OTU676	Eukaryota;Archaeplastida;Streptophyta;Streptophyta_X;Embryophyceae;Embryophyceae_X;Embryophyceae_XX;Capsicum;Capsicum_annuum;	Plant & Green Algae	0	0	0	0	0	0	0	0	0	0	0	0	0	0	0	0	0	0	0	0	0	20	0	0	0	0	0	0	0	0	0	0	0	0	0	0	0	0	0	0	0	0	0	0	0	0	0
OTU677	Eukaryota;Excavata;Discoba;Euglenozoa;Euglenida;Aphagea;Distigmidae;Distigma	Other Protist	0	0	0	0	0	0	0	0	0	0	0	0	0	0	0	0	0	0	0	0	0	0	0	0	0	0	0	0	0	0	0	0	0	0	0	0	0	0	0	0	0	0	0	0	0	0	0
OTU678	Eukaryota;Obazoa;Opisthokonta;Fungi;Ascomycota;Pezizomycotina;Sordariomycetes	Fungi	0	0	0	0	0	0	0	0	0	0	0	0	0	0	0	0	0	0	0	0	0	0	0	0	0	0	0	0	0	0	0	0	0	0	0	0	0	0	0	0	0	0	0	0	0	0	0
OTU679	Eukaryota;Obazoa;Opisthokonta;Metazoa;Craniata;Craniata_X;Mammalia;Homo;Homo_sapiens;	Human Host	0	0	0	0	0	0	0	0	0	0	0	0	0	0	0	0	0	0	0	0	0	0	0	0	0	0	8	0	0	0	0	0	0	0	0	0	0	0	0	0	0	0	0	0	0	0	0
OTU680	Eukaryota;Obazoa;Opisthokonta;Metazoa;Craniata;Craniata_X;Mammalia;Homo;Homo_sapiens;	Human Host	0	0	0	0	0	0	0	0	0	0	0	0	0	0	0	0	0	0	0	0	0	0	0	0	0	0	0	0	0	0	0	0	0	0	0	0	0	0	0	0	0	0	0	0	0	0	0
OTU681	Eukaryota;TSAR;Stramenopiles;Bigyra;Opalozoa;Opalinata;Blastocystis-Group;Blastocystis;Blastocystis_hominis;	Parasite Protist	0	0	0	0	0	0	0	0	0	0	0	0	0	0	20	0	0	0	0	0	0	0	0	0	0	0	0	0	0	0	0	0	0	0	0	0	0	0	0	0	0	0	0	0	0	0	0
OTU682	Eukaryota;Amoebozoa;Evosea;Evosea_X;Archamoebea;Mastigamoebida;Endolimacidae;Endolimax;Endolimax_nana;	Parasite Protist	0	0	0	0	0	0	0	0	0	0	0	0	0	0	0	0	0	0	0	0	0	0	0	0	0	0	0	0	0	0	19	0	0	0	0	0	0	0	0	0	0	0	0	0	0	0	0
OTU683	Eukaryota;Amoebozoa;Evosea;Evosea_X;Archamoebea;Mastigamoebida;Endolimacidae;Endolimax;Endolimax_nana;	Parasite Protist	0	0	0	0	0	0	0	0	0	0	0	0	0	0	0	0	0	0	0	0	0	0	0	0	0	0	0	0	0	0	0	0	0	0	0	0	0	0	0	0	0	0	0	0	0	0	0
OTU684	Eukaryota;Archaeplastida;Chlorophyta;Chlorophyta_X;Trebouxiophyceae;Watanabea-Clade;Watanabea-Clade_X;Heterochlorella	Plant & Green Algae	0	0	0	0	0	0	0	0	0	0	0	0	0	0	0	0	0	0	0	0	0	0	0	0	0	0	0	0	0	0	0	0	0	0	0	0	0	19	0	0	0	0	0	0	0	0	0
OTU685	Eukaryota;Archaeplastida;Streptophyta;Streptophyta_X;Embryophyceae;Embryophyceae_X;Embryophyceae_XX	Plant & Green Algae	0	0	0	0	0	0	0	0	0	0	0	0	0	0	0	0	0	0	0	0	0	0	0	0	0	0	0	0	0	0	0	0	0	0	0	0	0	0	0	0	0	0	0	0	19	0	0
OTU686	Eukaryota;Excavata;Discoba;Euglenozoa;Euglenida;Aphagea;Distigmidae;Distigma	Other Protist	0	0	0	19	0	0	0	0	0	0	0	0	0	0	0	0	0	0	0	0	0	0	0	0	0	0	0	0	0	0	0	0	0	0	0	0	0	0	0	0	0	0	0	0	0	0	0
OTU687	Eukaryota;Obazoa;Opisthokonta;Fungi;Ascomycota;Pezizomycotina	Fungi	0	0	0	0	0	0	0	0	0	0	0	0	0	0	0	0	0	0	0	0	0	0	0	0	0	0	0	0	0	0	0	0	0	0	0	0	0	0	0	0	0	0	0	0	0	0	0
OTU688	Eukaryota;Obazoa;Opisthokonta;Fungi;Ascomycota;Pezizomycotina;Dothideomycetes	Fungi	0	0	0	0	0	0	0	0	0	0	0	0	0	0	0	0	0	0	0	0	0	0	0	0	0	0	0	0	0	0	0	0	0	0	0	0	0	0	0	0	12	0	0	0	0	0	0
OTU689	Eukaryota;Obazoa;Opisthokonta;Fungi;Ascomycota;Pezizomycotina;Lecanoromycetes	Fungi	0	0	0	0	0	0	0	0	0	0	0	0	0	0	0	0	0	0	0	0	0	0	0	0	19	0	0	0	0	0	0	0	0	0	0	0	0	0	0	0	0	0	0	0	0	0	0
OTU690	Eukaryota;Obazoa;Opisthokonta;Fungi;Basidiomycota;Agaricomycotina;Agaricomycetes	Fungi	0	0	0	0	0	0	0	0	0	0	19	0	0	0	0	0	0	0	0	0	0	0	0	0	0	0	0	0	0	0	0	0	0	0	0	0	0	0	0	0	0	0	0	0	0	0	0
OTU691	Eukaryota;Obazoa;Opisthokonta;Fungi;Basidiomycota;Agaricomycotina;Agaricomycetes	Fungi	0	0	0	0	0	0	0	0	0	0	0	0	0	0	0	0	0	0	0	0	0	0	0	0	0	0	0	0	0	0	0	0	0	0	0	0	0	0	0	19	0	0	0	0	0	0	0
OTU692	Eukaryota;Obazoa;Opisthokonta;Fungi;Basidiomycota;Agaricomycotina;Tremellomycetes;Hannaella;Hannaella_coprosmaensis;	Fungi	0	0	0	0	0	0	0	0	0	0	0	0	0	0	0	0	0	0	0	0	0	0	0	0	0	0	0	0	0	0	0	0	0	0	0	0	0	0	0	0	0	0	0	0	0	0	0
OTU693	Eukaryota;Obazoa;Opisthokonta;Metazoa;Arthropoda;Hexapoda;Insecta	Other Animal	0	0	0	0	0	19	0	0	0	0	0	0	0	0	0	0	0	0	0	0	0	0	0	0	0	0	0	0	0	0	0	0	0	0	0	0	0	0	0	0	0	0	0	0	0	0	0
OTU694	Eukaryota;TSAR;Alveolata;Chrompodellids;Colpodellidea;Colpodellida;Colpodellaceae;Colpodella;Colpodella_sp.;	Other Protist	0	0	0	0	0	0	0	0	19	0	0	0	0	0	0	0	0	0	0	0	0	0	0	0	0	0	0	0	0	0	0	0	0	0	0	0	0	0	0	0	0	0	0	0	0	0	0
OTU695	Eukaryota;TSAR;Stramenopiles;Bigyra;Opalozoa;Opalinata;Blastocystis-Group;Blastocystis	Parasite Protist	0	0	0	0	0	0	0	0	0	0	0	0	0	0	0	0	0	0	0	0	0	0	0	0	0	0	0	0	0	0	0	0	0	0	0	0	0	0	0	0	0	0	0	0	0	0	0
OTU696	Eukaryota;Archaeplastida;Streptophyta;Streptophyta_X;Embryophyceae;Embryophyceae_X;Embryophyceae_XX	Plant & Green Algae	0	0	0	0	0	0	0	0	0	0	0	0	0	0	0	0	0	0	0	0	0	0	0	0	0	0	0	0	0	0	0	0	0	0	0	0	0	0	0	0	0	0	0	0	0	0	0
OTU697	Eukaryota;Archaeplastida;Streptophyta;Streptophyta_X;Embryophyceae;Embryophyceae_X;Embryophyceae_XX	Plant & Green Algae	0	0	0	0	0	0	0	0	0	0	0	0	0	0	0	0	0	0	0	0	0	0	0	0	0	0	0	0	0	0	0	0	0	0	0	0	18	0	0	0	0	0	0	0	0	0	0
OTU698	Eukaryota;Archaeplastida;Streptophyta;Streptophyta_X;Embryophyceae;Embryophyceae_X;Embryophyceae_XX;Zea;Zea_mays;	Plant & Green Algae	18	0	0	0	0	0	0	0	0	0	0	0	0	0	0	0	0	0	0	0	0	0	0	0	0	0	0	0	0	0	0	0	0	0	0	0	0	0	0	0	0	0	0	0	0	0	0
OTU699	Eukaryota;Obazoa;Opisthokonta;Fungi;Basidiomycota;Agaricomycotina;Agaricomycetes	Fungi	0	0	0	0	0	0	0	0	0	0	0	0	0	0	0	0	0	0	0	0	0	0	0	0	0	0	0	0	0	0	0	0	0	0	0	0	0	0	0	0	0	0	0	0	0	0	0
OTU700	Eukaryota;TSAR;Stramenopiles;Bigyra;Opalozoa;Opalinata;Blastocystis-Group;Blastocystis	Parasite Protist	0	0	0	0	0	0	0	0	0	0	0	0	0	0	0	0	0	0	0	0	0	0	0	0	0	0	0	0	0	0	0	0	0	0	0	0	0	0	0	0	0	0	0	0	0	0	0
OTU701	Eukaryota;TSAR;Stramenopiles;Bigyra;Opalozoa;Opalinata;Blastocystis-Group;Blastocystis;Blastocystis_sp.;	Parasite Protist	0	0	0	0	18	0	0	0	0	0	0	0	0	0	0	0	0	0	0	0	0	0	0	0	0	0	0	0	0	0	0	0	0	0	0	0	0	0	0	0	0	0	0	0	0	0	0
OTU702	Eukaryota;TSAR;Stramenopiles;Gyrista;Chrysophyceae;Ochromonadales;Ochromonadaceae;Poterioochromonas;Poterioochromonas_stipitata;	Other Protist	0	0	0	0	0	0	0	0	0	0	18	0	0	0	0	0	0	0	0	0	0	0	0	0	0	0	0	0	0	0	0	0	0	0	0	0	0	0	0	0	0	0	0	0	0	0	0
OTU703	Eukaryota;Amoebozoa;Evosea;Evosea_X;Archamoebea;Mastigamoebida;Endolimacidae;Endolimax;Endolimax_nana;	Parasite Protist	0	0	0	0	0	0	0	0	0	0	0	0	0	0	0	0	0	0	0	0	0	0	0	0	0	0	0	0	0	0	0	0	0	0	0	0	0	0	0	0	0	0	0	0	0	0	0
OTU704	Eukaryota;Amoebozoa;Evosea;Evosea_X;Archamoebea;Mastigamoebida;Mastigamoebida_X;Iodamoeba;Iodamoeba_sp.;	Parasite Protist	0	0	0	0	0	0	0	0	17	0	0	0	0	0	0	0	0	0	0	0	0	0	0	0	0	0	0	0	0	0	0	0	0	0	0	0	0	0	0	0	0	0	0	0	0	0	0
OTU705	Eukaryota;Archaeplastida;Streptophyta;Streptophyta_X;Embryophyceae;Embryophyceae_X;Embryophyceae_XX	Plant & Green Algae	0	0	0	0	0	0	0	0	0	0	0	0	0	0	0	0	0	0	0	0	0	0	0	0	0	0	0	0	0	0	0	0	0	0	0	0	0	0	0	0	0	0	0	0	17	0	0
OTU706	Eukaryota;Excavata;Discoba;Euglenozoa;Euglenida;Aphagea;Distigmidae;Distigma;Distigma_gracilis;	Other Protist	0	0	0	0	0	0	0	0	0	0	0	0	0	0	0	0	0	0	0	0	0	0	0	0	0	0	0	0	0	0	0	0	0	0	0	0	0	0	0	0	0	0	0	0	0	17	0
OTU707	Eukaryota;Excavata;Metamonada;Fornicata;Fornicata_X;Diplomonadida;Hexamitidae;Giardia;Giardia_intestinalis;	Parasite Protist	0	0	0	0	0	0	0	0	0	0	0	0	0	0	0	0	0	0	0	0	0	0	0	0	0	0	0	0	0	0	0	0	0	0	0	0	0	0	0	0	0	0	0	0	0	0	0
OTU708	Eukaryota;Obazoa;Opisthokonta;Fungi;Ascomycota;Saccharomycotina;Saccharomycetales	Fungi	0	0	0	0	0	0	0	0	0	17	0	0	0	0	0	0	0	0	0	0	0	0	0	0	0	0	0	0	0	0	0	0	0	0	0	0	0	0	0	0	0	0	0	0	0	0	0
OTU709	Eukaryota;TSAR;Alveolata;Chrompodellids;Colpodellidea;Colpodellida;Colpodellaceae;Colpodella;Colpodella_tetrahymenae;	Other Protist	0	0	0	0	0	0	0	0	17	0	0	0	0	0	0	0	0	0	0	0	0	0	0	0	0	0	0	0	0	0	0	0	0	0	0	0	0	0	0	0	0	0	0	0	0	0	0
OTU710	Eukaryota;TSAR;Stramenopiles;Bigyra;Opalozoa;Opalinata;Blastocystis-Group;Blastocystis	Parasite Protist	0	0	0	0	0	0	0	0	0	0	0	0	0	0	0	0	0	0	0	0	0	0	0	0	0	0	17	0	0	0	0	0	0	0	0	0	0	0	0	0	0	0	0	0	0	0	0
OTU711	Eukaryota;TSAR;Stramenopiles;Bigyra;Opalozoa;Opalinata;Blastocystis-Group;Blastocystis;Blastocystis_sp.;	Parasite Protist	0	0	0	0	0	17	0	0	0	0	0	0	0	0	0	0	0	0	0	0	0	0	0	0	0	0	0	0	0	0	0	0	0	0	0	0	0	0	0	0	0	0	0	0	0	0	0
OTU712	Eukaryota;Archaeplastida;Streptophyta;Streptophyta_X;Embryophyceae;Embryophyceae_X;Embryophyceae_XX	Plant & Green Algae	0	16	0	0	0	0	0	0	0	0	0	0	0	0	0	0	0	0	0	0	0	0	0	0	0	0	0	0	0	0	0	0	0	0	0	0	0	0	0	0	0	0	0	0	0	0	0
OTU713	Eukaryota;Excavata;Discoba;Euglenozoa;Euglenida;Aphagea;Distigmidae;Distigma;Distigma_gracilis;	Other Protist	0	0	0	0	0	0	0	0	0	0	0	0	0	0	0	0	0	0	0	0	0	0	0	0	0	0	0	0	0	0	0	0	0	0	0	0	0	0	0	0	0	0	0	0	0	0	0
OTU714	Eukaryota;Excavata;Discoba;Euglenozoa;Euglenida;Aphagea;Distigmidae;Distigma;Distigma_gracilis;	Other Protist	0	0	0	0	0	0	0	0	0	0	0	0	0	0	0	0	0	0	0	0	0	0	0	0	0	0	0	0	0	0	0	0	0	0	0	0	0	0	0	0	0	0	0	0	0	0	0
OTU715	Eukaryota;Obazoa;Opisthokonta;Fungi;Ascomycota;Saccharomycotina;Saccharomycetales	Fungi	0	0	0	0	0	0	0	0	0	0	0	0	0	0	0	0	0	0	0	0	0	0	0	0	0	0	0	0	0	0	0	0	0	0	0	16	0	0	0	0	0	0	0	0	0	0	0
OTU716	Eukaryota;Obazoa;Opisthokonta;Metazoa;Nematoda;Chromadorea;Chromadorea_X; Ascaris	Parasite Nematode	0	0	0	0	0	0	0	0	0	0	0	0	0	0	0	6	0	0	0	0	0	0	0	0	0	0	0	0	0	0	0	0	0	0	0	0	0	0	0	0	0	0	0	0	0	0	0
OTU717	Eukaryota;TSAR;Alveolata;Chrompodellids;Colpodellidea;Colpodellida;Colpodellaceae;Colpodella;Colpodella_sp.;	Other Protist	0	0	0	0	0	0	0	0	0	0	0	0	0	0	0	0	0	0	16	0	0	0	0	0	0	0	0	0	0	0	0	0	0	0	0	0	0	0	0	0	0	0	0	0	0	0	0
OTU718	Eukaryota;TSAR;Stramenopiles;Bigyra;Opalozoa;Opalinata;Blastocystis-Group;Blastocystis;Blastocystis_sp.;	Parasite Protist	0	0	0	0	0	0	0	0	0	0	0	0	0	0	0	0	0	0	0	0	0	0	0	0	0	0	0	0	0	0	0	0	0	0	0	0	0	0	0	0	0	0	0	0	0	0	0
OTU719	Eukaryota;Amoebozoa;Evosea;Evosea_X;Archamoebea;Mastigamoebida;Mastigamoebida_X;Iodamoeba;Iodamoeba_sp.;	Parasite Protist	0	0	0	0	0	0	0	0	0	0	0	15	0	0	0	0	0	0	0	0	0	0	0	0	0	0	0	0	0	0	0	0	0	0	0	0	0	0	0	0	0	0	0	0	0	0	0
OTU720	Eukaryota;Amoebozoa;Evosea;Evosea_X;Archamoebea;Mastigamoebida;Mastigamoebida_X;Iodamoeba;Iodamoeba_sp.;	Parasite Protist	0	0	0	0	0	0	0	0	0	0	0	0	0	0	0	0	0	0	0	0	0	0	0	0	0	0	0	0	15	0	0	0	0	0	0	0	0	0	0	0	0	0	0	0	0	0	0
OTU721	Eukaryota;Archaeplastida;Streptophyta;Streptophyta_X;Embryophyceae;Embryophyceae_X;Embryophyceae_XX	Plant & Green Algae	0	0	0	0	0	0	0	0	0	0	0	0	0	0	0	0	0	0	0	0	0	0	0	0	0	0	0	0	0	0	0	0	0	0	0	0	15	0	0	0	0	0	0	0	0	0	0
OTU722	Eukaryota;Archaeplastida;Streptophyta;Streptophyta_X;Embryophyceae;Embryophyceae_X;Embryophyceae_XX	Plant & Green Algae	0	0	0	0	0	0	0	0	0	0	0	0	0	0	0	0	0	0	0	0	0	0	0	0	15	0	0	0	0	0	0	0	0	0	0	0	0	0	0	0	0	0	0	0	0	0	0
OTU723	Eukaryota;Archaeplastida;Streptophyta;Streptophyta_X;Embryophyceae;Embryophyceae_X;Embryophyceae_XX;Fragaria;Fragaria_vesca;	Plant & Green Algae	0	0	0	0	0	0	0	0	0	0	0	0	0	0	0	0	0	0	0	0	0	0	0	0	0	0	0	0	0	0	0	0	0	0	0	0	0	0	0	0	0	0	15	0	0	0	0
OTU724	Eukaryota;Excavata;Discoba;Euglenozoa;Euglenida;Aphagea;Distigmidae;Distigma	Other Protist	0	0	0	0	0	0	0	0	0	0	0	0	0	0	0	0	0	0	0	0	0	0	0	0	0	0	0	0	0	0	0	0	0	0	0	0	0	0	0	15	0	0	0	0	0	0	0
OTU725	Eukaryota;Obazoa;Opisthokonta;Fungi;Ascomycota;Pezizomycotina;Dothideomycetes	Fungi	0	0	0	0	0	0	0	0	0	0	0	0	0	0	0	0	0	0	0	0	0	0	0	0	0	0	0	0	0	0	0	0	0	0	0	0	0	0	0	0	0	0	0	15	0	0	0
OTU726	Eukaryota;Obazoa;Opisthokonta;Fungi;Ascomycota;Saccharomycotina;Saccharomycetales;Candida;Candida_haemulonis;	Fungi	0	0	0	0	0	0	0	0	0	0	0	0	0	0	0	0	0	0	0	0	0	0	0	0	0	0	0	0	0	0	0	0	0	0	0	0	0	0	0	0	0	0	0	0	0	0	0
OTU727	Eukaryota;Obazoa;Opisthokonta;Fungi;Basidiomycota;Ustilaginomycotina;Exobasidiomycetes;Malassezia;Malassezia_furfur;	Fungi	0	0	0	0	0	0	0	0	0	0	0	0	0	0	0	0	0	0	0	0	0	0	0	2	0	0	0	0	0	0	0	0	0	0	0	0	0	0	0	0	0	0	0	0	0	0	0
OTU728	Eukaryota;Obazoa;Opisthokonta;Fungi;Mucoromycota;Mucoromycotina;Mucoromycotina_X;Pilaira	Fungi	0	0	0	0	0	0	0	0	0	0	0	0	0	0	0	0	0	0	0	0	0	0	0	0	0	0	0	0	0	0	0	0	0	0	0	12	0	0	0	0	0	0	0	0	0	0	0
OTU729	Eukaryota;Archaeplastida;Streptophyta;Streptophyta_X;Embryophyceae;Embryophyceae_X;Embryophyceae_XX	Plant & Green Algae	0	0	0	0	0	0	0	0	0	0	0	0	0	0	0	0	0	0	0	0	0	0	0	0	0	0	0	0	0	0	0	0	0	0	0	0	0	0	0	0	0	0	0	0	0	0	0
OTU730	Eukaryota;Obazoa;Opisthokonta;Fungi;Ascomycota;Pezizomycotina;Sordariomycetes	Fungi	0	0	0	0	0	0	14	0	0	0	0	0	0	0	0	0	0	0	0	0	0	0	0	0	0	0	0	0	0	0	0	0	0	0	0	0	0	0	0	0	0	0	0	0	0	0	0
OTU731	Eukaryota;Obazoa;Opisthokonta;Fungi;Ascomycota;Saccharomycotina;Saccharomycetales;Candida;Candida_versatilis;	Fungi	0	0	0	0	0	0	0	0	0	0	0	0	0	0	0	0	0	0	0	0	0	0	0	0	0	0	0	0	0	0	0	14	0	0	0	0	0	0	0	0	0	0	0	0	0	0	0
OTU732	Eukaryota;Obazoa;Opisthokonta;Fungi;Basidiomycota;Agaricomycotina;Agaricomycetes	Fungi	0	0	0	0	0	0	14	0	0	0	0	0	0	0	0	0	0	0	0	0	0	0	0	0	0	0	0	0	0	0	0	0	0	0	0	0	0	0	0	0	0	0	0	0	0	0	0
OTU733	Eukaryota;Obazoa;Opisthokonta;Fungi;Basidiomycota;Agaricomycotina;Agaricomycetes;Peniophorella;Peniophorella_praetermissa;	Fungi	0	0	0	0	0	0	0	0	0	0	14	0	0	0	0	0	0	0	0	0	0	0	0	0	0	0	0	0	0	0	0	0	0	0	0	0	0	0	0	0	0	0	0	0	0	0	0
OTU734	Eukaryota;Obazoa;Opisthokonta;Metazoa;Nematoda;Enoplea;Enoplea_X;Trichuris;Trichuris_suis;	Parasite Nematode	0	0	0	0	0	0	0	0	0	0	0	0	0	0	0	0	0	0	0	0	0	0	0	0	0	0	0	0	0	0	0	14	0	0	0	0	0	0	0	0	0	0	0	0	0	0	0
OTU735	Eukaryota;TSAR;Stramenopiles;Bigyra;Opalozoa;Opalinata;Blastocystis-Group;Blastocystis;Blastocystis_sp.;	Parasite Protist	0	0	0	0	0	0	0	0	0	0	0	0	0	0	0	0	6	0	0	0	0	0	0	0	2	0	0	0	0	6	0	0	0	0	0	0	0	0	0	0	0	0	0	0	0	0	0
OTU736	Eukaryota;Archaeplastida;Streptophyta;Streptophyta_X;Embryophyceae;Embryophyceae_X;Embryophyceae_XX	Plant & Green Algae	0	0	0	0	0	0	0	0	0	0	0	0	0	0	0	0	0	0	0	13	0	0	0	0	0	0	0	0	0	0	0	0	0	0	0	0	0	0	0	0	0	0	0	0	0	0	0
OTU737	Eukaryota;Archaeplastida;Streptophyta;Streptophyta_X;Embryophyceae;Embryophyceae_X;Embryophyceae_XX;Citrus;Citrus_clementina;	Plant & Green Algae	0	0	0	0	0	0	0	0	0	0	0	0	0	0	0	13	0	0	0	0	0	0	0	0	0	0	0	0	0	0	0	0	0	0	0	0	0	0	0	0	0	0	0	0	0	0	0
OTU738	Eukaryota;Archaeplastida;Streptophyta;Streptophyta_X;Embryophyceae;Embryophyceae_X;Embryophyceae_XX;Iriartea;Iriartea_deltoidea;	Plant & Green Algae	0	0	0	0	0	0	0	0	0	0	0	0	0	0	0	0	0	0	0	0	0	0	0	0	0	0	0	0	0	0	0	0	0	0	0	0	0	0	0	0	0	0	0	0	0	0	0
OTU739	Eukaryota;Obazoa;Opisthokonta;Fungi;Ascomycota;Saccharomycotina;Saccharomycetales;Candida;Candida_silvae;	Fungi	0	0	0	0	0	0	0	0	0	0	0	0	0	0	0	0	0	0	0	0	0	0	0	0	0	0	0	0	0	0	0	0	0	0	0	0	0	0	0	0	0	0	0	0	0	0	0
OTU740	Eukaryota;Obazoa;Opisthokonta;Fungi;Ascomycota;Saccharomycotina;Saccharomycetales;Zygowilliopsis;Zygowilliopsis_californica;	Fungi	0	0	0	0	0	0	0	0	0	0	0	0	0	0	0	0	0	0	0	0	0	0	0	0	13	0	0	0	0	0	0	0	0	0	0	0	0	0	0	0	0	0	0	0	0	0	0
OTU741	Eukaryota;Obazoa;Opisthokonta;Fungi;Basidiomycota;Agaricomycotina;Agaricomycetes;Phallus;Phallus_hadriani;	Fungi	0	0	0	0	0	0	0	0	0	0	0	0	0	0	0	0	0	0	0	0	0	0	0	0	0	0	0	0	0	0	0	0	0	0	0	0	0	0	0	0	0	0	0	0	0	0	0
OTU742	Eukaryota;Obazoa;Opisthokonta;Fungi;Mucoromycota;Mucoromycotina;Mucorales;Mucor;Mucor_irregularis;	Fungi	0	0	0	0	0	0	0	0	0	0	0	0	0	0	0	0	0	0	0	0	0	0	0	0	13	0	0	0	0	0	0	0	0	0	0	0	0	0	0	0	0	0	0	0	0	0	0
OTU743	Eukaryota;Obazoa;Opisthokonta;Metazoa;Arthropoda;Hexapoda;Insecta;Aonidiella;Aonidiella_aurantii;	Other Animal	0	0	0	0	0	0	0	0	0	0	0	0	0	0	0	0	0	0	0	0	0	0	0	0	0	0	0	0	0	0	0	13	0	0	0	0	0	0	0	0	0	0	0	0	0	0	0
OTU744	Eukaryota;Archaeplastida;Chlorophyta;Chlorophyta_X;Trebouxiophyceae;Microthamniales;Microthamniales_X;Trebouxia	Plant & Green Algae	0	0	0	0	0	0	0	0	12	0	0	0	0	0	0	0	0	0	0	0	0	0	0	0	0	0	0	0	0	0	0	0	0	0	0	0	0	0	0	0	0	0	0	0	0	0	0
OTU745	Eukaryota;Excavata;Discoba;Euglenozoa;Euglenida;Aphagea;Distigmidae;Distigma	Other Protist	0	0	0	0	0	0	0	0	0	0	0	0	0	0	0	0	0	0	0	0	0	0	0	0	0	0	0	0	0	0	0	0	0	0	0	0	0	0	0	0	0	0	0	0	0	0	0
OTU746	Eukaryota;Excavata;Discoba;Euglenozoa;Euglenida;Aphagea;Distigmidae;Distigma;Distigma_gracilis;	Other Protist	0	0	0	0	0	0	0	0	0	0	0	0	0	0	0	0	0	0	0	0	0	0	0	0	0	0	0	0	0	0	0	0	0	0	0	0	0	0	0	0	0	0	0	0	0	0	12
OTU747	Eukaryota;Excavata;Discoba;Euglenozoa;Euglenida;Aphagea;Distigmidae;Distigma;Distigma_gracilis;	Other Protist	0	0	0	0	0	0	0	0	0	0	0	0	0	0	0	0	0	0	0	0	0	0	0	0	0	0	0	0	0	0	0	0	0	0	0	0	0	0	0	0	0	0	0	0	0	0	0
OTU748	Eukaryota;Obazoa;Opisthokonta;Fungi;Ascomycota;Pezizomycotina;Eurotiomycetes;Talaromyces	Fungi	0	0	0	0	0	12	0	0	0	0	0	0	0	0	0	0	0	0	0	0	0	0	0	0	0	0	0	0	0	0	0	0	0	0	0	0	0	0	0	0	0	0	0	0	0	0	0
OTU749	Eukaryota;Obazoa;Opisthokonta;Fungi;Basidiomycota;Agaricomycotina;Agaricomycetes	Fungi	0	0	0	0	0	0	0	0	0	0	0	0	0	0	0	0	0	0	0	0	0	0	0	0	0	0	0	0	12	0	0	0	0	0	0	0	0	0	0	0	0	0	0	0	0	0	0
OTU750	Eukaryota;Obazoa;Opisthokonta;Fungi;Basidiomycota;Agaricomycotina;Agaricomycetes;Chroogomphus;Chroogomphus_rutilus;	Fungi	0	0	0	0	0	0	0	0	0	0	0	0	0	0	0	0	0	0	0	0	0	0	0	0	0	0	0	0	0	0	0	0	0	0	0	0	0	0	0	0	0	0	0	12	0	0	0
OTU751	Eukaryota;Obazoa;Opisthokonta;Fungi;Basidiomycota;Pucciniomycotina	Fungi	0	0	0	0	0	0	0	0	0	0	0	0	0	0	0	0	0	0	0	0	0	0	0	0	0	0	0	0	0	0	0	0	0	0	0	0	0	12	0	0	0	0	0	0	0	0	0
OTU752	Eukaryota;Obazoa;Opisthokonta;Fungi;Basidiomycota;Ustilaginomycotina;Exobasidiomycetes;Malassezia;Malassezia_furfur;	Fungi	0	0	0	0	0	0	0	0	0	0	0	0	0	0	0	0	0	0	0	0	0	0	0	0	12	0	0	0	0	0	0	0	0	0	0	0	0	0	0	0	0	0	0	0	0	0	0
OTU753	Eukaryota;Obazoa;Opisthokonta;Metazoa;Craniata;Craniata_X;Teleostei	Other Animal	0	0	0	0	0	0	0	0	0	0	0	0	0	0	0	0	0	0	0	0	0	0	0	0	0	0	0	0	0	0	0	0	0	0	0	0	0	0	0	0	0	0	0	0	0	0	0
OTU754	Eukaryota;TSAR;Stramenopiles;Bigyra;Opalozoa;Opalinata;Blastocystis-Group;Blastocystis;Blastocystis_sp.;	Parasite Protist	0	0	0	0	0	0	0	0	0	0	0	0	0	0	0	0	0	0	0	0	0	0	0	0	0	0	0	0	0	0	0	0	0	0	0	0	0	0	0	0	0	0	0	0	12	0	0
OTU755	Eukaryota;Archaeplastida;Streptophyta;Streptophyta_X;Embryophyceae;Embryophyceae_X;Embryophyceae_XX	Plant & Green Algae	0	0	0	0	0	0	0	0	0	0	0	0	0	0	0	0	0	0	0	0	0	0	0	0	0	0	0	0	0	0	0	0	0	0	0	0	0	0	0	0	0	0	0	0	0	0	0
OTU756	Eukaryota;Excavata;Discoba;Euglenozoa;Euglenida;Aphagea;Distigmidae;Distigma;Distigma_gracilis;	Other Protist	0	0	0	0	0	0	0	0	0	0	0	0	0	0	0	0	0	0	0	0	0	0	0	0	0	0	0	0	0	8	0	0	0	0	0	0	0	0	0	0	0	0	0	0	0	0	0
OTU757	Eukaryota;Excavata;Metamonada;Fornicata;Fornicata_X;Fornicata_XX;Retortamonadidae;Chilomastix;Chilomastix_mesnili;	Parasite Protist	0	0	0	0	0	0	0	0	0	0	0	0	0	0	0	0	0	0	0	0	0	0	0	0	0	0	0	0	0	0	0	0	0	0	0	0	0	0	0	0	0	0	0	0	0	0	0
OTU758	Eukaryota;Obazoa;Opisthokonta;Fungi;Ascomycota	Fungi	0	0	0	0	0	0	0	0	0	0	0	0	0	0	0	0	0	0	0	0	0	0	0	0	0	0	0	0	0	0	0	0	0	0	0	0	0	0	0	0	0	0	0	0	0	0	0
OTU759	Eukaryota;Obazoa;Opisthokonta;Fungi;Basidiomycota;Agaricomycotina;Agaricomycetes;Coniophora	Fungi	0	0	0	0	0	0	0	0	0	0	0	0	0	0	0	0	0	0	0	0	0	0	0	0	11	0	0	0	0	0	0	0	0	0	0	0	0	0	0	0	0	0	0	0	0	0	0
OTU760	Eukaryota;Obazoa;Opisthokonta;Fungi;Basidiomycota;Agaricomycotina;Agaricomycetes;Trechispora;Trechispora_alnicola;	Fungi	0	0	0	0	0	0	0	0	0	0	0	0	0	0	0	0	0	0	0	0	0	0	0	0	0	0	0	0	0	0	0	0	0	0	0	0	0	11	0	0	0	0	0	0	0	0	0
OTU761	Eukaryota;TSAR;Stramenopiles;Bigyra;Opalozoa;Opalinata;Blastocystis-Group;Blastocystis;Blastocystis_sp.;	Parasite Protist	0	0	0	0	0	0	0	0	0	0	0	0	0	0	0	0	0	0	0	0	0	0	0	0	0	0	0	0	0	0	0	0	0	0	0	0	0	0	0	0	0	0	0	0	11	0	0
OTU762	Eukaryota;Amoebozoa;Evosea;Evosea_X;Archamoebea;Mastigamoebida;Endolimacidae;Endolimax;Endolimax_nana;	Parasite Protist	0	0	0	0	0	0	0	0	0	0	0	0	0	0	0	0	0	0	0	0	0	0	0	0	0	0	0	0	0	0	0	0	0	0	0	0	0	0	0	0	0	0	0	0	0	0	0
OTU763	Eukaryota;Amoebozoa;Evosea;Evosea_X;Archamoebea;Mastigamoebida;Mastigamoebida_X;Iodamoeba;Iodamoeba_sp.;	Parasite Protist	0	0	0	0	0	0	0	0	0	10	0	0	0	0	0	0	0	0	0	0	0	0	0	0	0	0	0	0	0	0	0	0	0	0	0	0	0	0	0	0	0	0	0	0	0	0	0
OTU764	Eukaryota;Amoebozoa;Evosea;Evosea_X;Archamoebea;Mastigamoebida;Mastigamoebida_X;Iodamoeba;Iodamoeba_sp.;	Parasite Protist	0	0	0	0	0	0	0	0	0	0	0	0	0	0	0	0	0	0	0	0	0	0	0	0	0	0	0	0	0	0	0	0	0	0	0	0	0	0	0	0	0	0	0	0	0	0	0
OTU765	Eukaryota;Archaeplastida;Chlorophyta;Chlorophyta_X;Trebouxiophyceae	Plant & Green Algae	0	0	0	0	0	0	0	0	0	0	0	0	0	0	0	0	0	0	0	0	0	0	0	0	0	0	0	0	0	0	0	0	10	0	0	0	0	0	0	0	0	0	0	0	0	0	0
OTU766	Eukaryota;Archaeplastida;Streptophyta;Streptophyta_X;Embryophyceae;Embryophyceae_X;Embryophyceae_XX	Plant & Green Algae	0	0	0	0	0	0	0	0	0	0	0	0	0	0	0	0	0	0	0	0	0	0	0	0	0	0	0	0	0	0	0	0	0	0	0	0	0	0	0	0	0	0	0	0	0	0	10
OTU767	Eukaryota;Archaeplastida;Streptophyta;Streptophyta_X;Embryophyceae;Embryophyceae_X;Embryophyceae_XX	Plant & Green Algae	0	0	0	0	0	0	0	0	0	0	0	0	0	0	0	0	0	0	0	0	0	0	0	0	0	0	0	0	0	0	0	0	0	0	0	0	0	0	0	0	0	0	0	0	0	0	0
OTU768	Eukaryota;Archaeplastida;Streptophyta;Streptophyta_X;Embryophyceae;Embryophyceae_X;Embryophyceae_XX;Erythroxylum	Plant & Green Algae	2	0	0	0	0	0	0	0	4	0	0	0	0	0	0	0	0	0	0	0	0	0	0	0	0	0	0	0	0	0	0	0	0	0	0	0	0	0	0	0	0	0	0	0	0	0	0
OTU769	Eukaryota;Excavata;Discoba;Euglenozoa;Euglenida;Aphagea;Distigmidae;Distigma;Distigma_gracilis;	Other Protist	0	0	0	0	0	0	0	0	0	0	0	0	0	0	0	0	0	0	0	0	0	0	0	0	0	0	0	0	0	0	0	0	0	0	0	0	0	0	0	0	0	0	0	0	0	0	0
OTU770	Eukaryota;Excavata;Metamonada;Fornicata;Fornicata_X;Fornicata_XX;Retortamonadidae;Chilomastix;Chilomastix_mesnili;	Parasite Protist	0	0	0	0	0	0	0	0	0	0	0	0	0	0	0	0	0	0	0	0	0	0	0	0	0	0	0	0	0	0	0	0	0	0	0	0	0	0	0	0	0	0	0	0	0	0	0
OTU771	Eukaryota;Obazoa;Opisthokonta;Fungi;Ascomycota;Pezizomycotina;Sordariomycetes;Simplicillium	Fungi	0	0	0	0	0	0	0	0	0	0	0	0	0	0	0	0	0	0	0	0	0	0	0	0	10	0	0	0	0	0	0	0	0	0	0	0	0	0	0	0	0	0	0	0	0	0	0
OTU772	Eukaryota;Obazoa;Opisthokonta;Fungi;Ascomycota;Saccharomycotina;Saccharomycetales;Candida;Candida_bromeliacearum;	Fungi	0	0	0	0	0	0	0	0	0	0	0	0	0	0	0	0	0	0	0	0	0	0	0	0	0	0	10	0	0	0	0	0	0	0	0	0	0	0	0	0	0	0	0	0	0	0	0
OTU773	Eukaryota;Obazoa;Opisthokonta;Fungi;Ascomycota;Saccharomycotina;Saccharomycetales;Candida;Candida_versatilis;	Fungi	0	0	0	0	0	0	0	0	0	0	0	0	0	0	0	0	0	0	0	0	0	0	0	0	0	0	0	0	0	0	0	0	0	0	0	0	0	0	0	0	0	0	0	0	0	0	0
OTU774	Eukaryota;Obazoa;Opisthokonta;Fungi;Basidiomycota;Agaricomycotina;Agaricomycetes;Cystostereum;Cystostereum_murraii;	Fungi	0	0	0	0	0	0	0	0	0	0	0	0	0	0	0	0	0	0	0	0	0	0	0	0	0	0	0	0	0	0	0	0	0	0	0	0	5	0	0	0	0	0	0	0	0	0	0
OTU775	Eukaryota;Obazoa;Opisthokonta;Fungi;Basidiomycota;Agaricomycotina;Tremellomycetes	Fungi	0	0	0	0	0	0	0	0	0	0	0	0	0	0	0	0	0	0	0	0	0	0	0	0	10	0	0	0	0	0	0	0	0	0	0	0	0	0	0	0	0	0	0	0	0	0	0
OTU776	Eukaryota;Obazoa;Opisthokonta;Fungi;Basidiomycota;Agaricomycotina;Tremellomycetes;Trichosporon	Fungi	0	0	0	0	0	0	0	0	0	0	0	0	0	0	0	0	0	0	0	0	0	0	0	0	0	0	0	0	0	0	0	0	0	0	0	0	0	0	0	0	0	0	0	0	0	0	0
OTU777	Eukaryota;Obazoa;Opisthokonta;Metazoa;Cnidaria;Myxozoa;Myxobolidae;Henneguya	Other Animal	0	0	0	0	0	0	0	0	0	0	0	0	0	0	0	0	0	0	0	0	0	0	0	0	0	0	0	0	0	0	0	0	0	0	0	0	0	0	0	0	0	0	0	0	0	10	0
OTU778	Eukaryota;Obazoa;Opisthokonta;Metazoa;Craniata;Craniata_X;Mammalia;Homo;Homo_sapiens;	Human Host	0	0	0	0	0	0	0	0	0	0	0	0	0	0	0	0	0	0	0	0	0	0	0	0	0	0	0	0	0	0	0	10	0	0	0	0	0	0	0	0	0	0	0	0	0	0	0
OTU779	Eukaryota;Obazoa;Opisthokonta;Metazoa;Craniata;Craniata_X;Teleostei	Other Animal	0	0	0	0	0	0	0	0	0	0	0	0	0	0	0	0	0	0	0	0	0	0	0	0	0	0	0	0	0	0	0	0	0	0	0	0	0	0	0	0	0	0	10	0	0	0	0
OTU780	Eukaryota;Archaeplastida;Streptophyta;Streptophyta_X;Embryophyceae;Embryophyceae_X;Embryophyceae_XX	Plant & Green Algae	0	0	0	0	0	0	0	0	0	0	0	0	0	0	0	0	0	0	0	0	0	0	0	0	0	0	9	0	0	0	0	0	0	0	0	0	0	0	0	0	0	0	0	0	0	0	0
OTU781	Eukaryota;Archaeplastida;Streptophyta;Streptophyta_X;Embryophyceae;Embryophyceae_X;Embryophyceae_XX	Plant & Green Algae	0	0	0	0	0	0	0	0	0	9	0	0	0	0	0	0	0	0	0	0	0	0	0	0	0	0	0	0	0	0	0	0	0	0	0	0	0	0	0	0	0	0	0	0	0	0	0
OTU782	Eukaryota;Excavata;Discoba;Euglenozoa;Euglenida;Aphagea;Distigmidae;Distigma;Distigma_gracilis;	Other Protist	0	0	0	0	0	0	0	0	0	0	0	0	0	0	0	0	0	0	0	0	0	0	0	0	0	0	0	0	0	0	0	0	0	0	0	0	0	0	0	0	0	0	0	0	0	0	0
OTU783	Eukaryota;Excavata;Discoba;Euglenozoa;Kinetoplastea;Parabodonida;Parabodonidae;Parabodo;Parabodo_caudatus;	Other Protist	0	0	0	0	0	0	0	0	9	0	0	0	0	0	0	0	0	0	0	0	0	0	0	0	0	0	0	0	0	0	0	0	0	0	0	0	0	0	0	0	0	0	0	0	0	0	0
OTU784	Eukaryota;Excavata;Metamonada;Fornicata;Fornicata_X;Diplomonadida;Hexamitidae;Enteromonas;Enteromonas_hominis;	Parasite Protist	0	0	0	0	0	0	0	0	0	0	0	0	0	0	0	0	0	0	0	0	0	0	0	0	0	0	0	0	0	0	0	0	0	0	0	0	0	0	0	0	0	0	0	0	0	0	0
OTU785	Eukaryota;Obazoa;Opisthokonta;Fungi;Ascomycota;Pezizomycotina;Dothideomycetes	Fungi	0	0	0	0	0	0	0	0	0	0	0	0	0	0	0	0	0	0	0	0	0	0	0	0	0	0	0	0	0	0	0	0	0	0	0	0	0	0	0	0	0	0	0	0	0	0	0
OTU786	Eukaryota;Obazoa;Opisthokonta;Fungi;Ascomycota;Pezizomycotina;Dothideomycetes;Floricola;Floricola_striata;	Fungi	0	0	0	0	0	0	0	0	0	0	0	0	0	0	0	0	0	0	0	0	0	0	0	0	0	0	0	0	0	0	0	0	0	0	0	0	0	0	0	0	9	0	0	0	0	0	0
OTU787	Eukaryota;Obazoa;Opisthokonta;Fungi;Basidiomycota;Agaricomycotina;Agaricomycetes	Fungi	0	0	0	0	0	0	0	0	0	0	0	0	0	0	0	0	0	0	0	0	9	0	0	0	0	0	0	0	0	0	0	0	0	0	0	0	0	0	0	0	0	0	0	0	0	0	0
OTU788	Eukaryota;Obazoa;Opisthokonta;Fungi;Basidiomycota;Agaricomycotina;Agaricomycetes;Trechispora;Trechispora_alnicola;	Fungi	0	0	0	0	0	0	0	0	0	0	0	0	0	0	0	0	0	0	0	0	0	0	0	0	9	0	0	0	0	0	0	0	0	0	0	0	0	0	0	0	0	0	0	0	0	0	0
OTU789	Eukaryota;Obazoa;Opisthokonta;Fungi;Basidiomycota;Agaricomycotina;Monilycetes;Moniliella	Fungi	0	0	0	0	0	0	0	0	0	0	0	0	0	0	0	0	0	0	0	0	0	0	9	0	0	0	0	0	0	0	0	0	0	0	0	0	0	0	0	0	0	0	0	0	0	0	0
OTU790	Eukaryota;TSAR;Rhizaria;Cercozoa;Filosa-Thecofilosea;Cryomonadida;Rhogostoma-lineage;Rhogostoma	Other Protist	0	0	0	0	0	0	0	0	0	9	0	0	0	0	0	0	0	0	0	0	0	0	0	0	0	0	0	0	0	0	0	0	0	0	0	0	0	0	0	0	0	0	0	0	0	0	0
OTU791	Eukaryota;Archaeplastida;Chlorophyta;Chlorophyta_X;Trebouxiophyceae;Watanabea-Clade;Watanabea-Clade_X	Plant & Green Algae	0	0	0	0	0	0	0	0	0	0	0	0	0	0	0	0	0	0	0	0	0	0	0	0	0	0	0	0	0	0	0	0	0	0	0	0	0	8	0	0	0	0	0	0	0	0	0
OTU792	Eukaryota;Archaeplastida;Streptophyta;Streptophyta_X;Embryophyceae;Embryophyceae_X;Embryophyceae_XX	Plant & Green Algae	0	0	0	0	0	0	0	0	0	0	0	0	0	0	0	0	0	0	0	0	0	0	0	0	0	0	0	0	0	0	0	0	0	0	0	0	0	0	0	0	0	0	0	0	0	0	0
OTU793	Eukaryota;Archaeplastida;Streptophyta;Streptophyta_X;Embryophyceae;Embryophyceae_X;Embryophyceae_XX	Plant & Green Algae	0	0	0	0	0	0	0	0	0	0	0	0	0	0	0	0	0	0	0	0	0	0	0	0	0	0	0	8	0	0	0	0	0	0	0	0	0	0	0	0	0	0	0	0	0	0	0
OTU794	Eukaryota;Archaeplastida;Streptophyta;Streptophyta_X;Embryophyceae;Embryophyceae_X;Embryophyceae_XX	Plant & Green Algae	0	0	0	0	0	0	0	0	0	0	0	0	0	0	0	0	0	0	0	0	0	0	0	0	0	0	0	0	0	0	0	0	0	0	0	0	8	0	0	0	0	0	0	0	0	0	0
OTU795	Eukaryota;Archaeplastida;Streptophyta;Streptophyta_X;Embryophyceae;Embryophyceae_X;Embryophyceae_XX;Annona	Plant & Green Algae	0	0	0	0	0	0	0	0	0	0	0	0	0	0	0	0	0	0	0	0	0	0	0	0	0	0	0	0	0	0	0	0	0	0	0	0	8	0	0	0	0	0	0	0	0	0	0
OTU796	Eukaryota;Archaeplastida;Streptophyta;Streptophyta_X;Embryophyceae;Embryophyceae_X;Embryophyceae_XX;Brassica	Plant & Green Algae	0	0	0	0	0	0	0	0	0	0	0	0	0	0	0	0	0	0	0	0	0	0	0	0	0	0	0	0	0	0	0	0	0	0	0	0	0	0	0	0	0	0	0	0	0	0	0
OTU797	Eukaryota;Archaeplastida;Streptophyta;Streptophyta_X;Embryophyceae;Embryophyceae_X;Embryophyceae_XX;Mangifera;Mangifera_indica;	Plant & Green Algae	0	0	0	0	0	0	0	0	0	0	0	0	0	0	0	0	0	0	0	0	0	0	0	0	0	0	0	0	0	0	0	0	0	0	0	0	0	0	0	0	0	0	0	0	0	0	0
OTU798	Eukaryota;Excavata;Discoba;Euglenozoa;Euglenida;Aphagea;Distigmidae;Distigma;Distigma_gracilis;	Other Protist	0	0	0	0	0	0	0	0	0	0	0	0	0	8	0	0	0	0	0	0	0	0	0	0	0	0	0	0	0	0	0	0	0	0	0	0	0	0	0	0	0	0	0	0	0	0	0
OTU799	Eukaryota;Excavata;Discoba;Euglenozoa;Euglenida;Aphagea;Distigmidae;Distigma;Distigma_gracilis;	Other Protist	0	0	0	0	0	0	0	0	0	0	0	0	0	0	0	0	0	0	0	0	0	0	0	0	0	0	0	0	0	0	0	0	0	0	0	0	8	0	0	0	0	0	0	0	0	0	0
OTU800	Eukaryota;Excavata;Metamonada;Fornicata;Fornicata_X;Fornicata_XX;Retortamonadidae;Chilomastix;Chilomastix_mesnili;	Parasite Protist	0	0	0	0	0	0	0	0	0	0	0	0	0	0	0	0	0	0	0	0	0	0	0	0	0	0	0	0	0	0	0	0	0	0	0	0	0	0	0	0	0	0	0	0	0	0	0
OTU801	Eukaryota;Obazoa;Opisthokonta;Fungi;Ascomycota;Pezizomycotina;Dothideomycetes	Fungi	0	0	0	0	0	0	0	0	0	0	0	0	0	0	0	0	0	0	0	0	0	0	0	0	0	0	0	0	0	0	0	0	8	0	0	0	0	0	0	0	0	0	0	0	0	0	0
OTU802	Eukaryota;Obazoa;Opisthokonta;Fungi;Ascomycota;Pezizomycotina;Sordariomycetes	Fungi	0	0	0	0	0	0	0	0	0	0	0	0	0	0	0	0	0	0	0	0	0	0	0	0	0	0	0	0	0	0	0	0	0	0	0	0	0	0	0	0	0	0	0	8	0	0	0
OTU803	Eukaryota;Obazoa;Opisthokonta;Fungi;Ascomycota;Saccharomycotina;Lipomycetaceae;Trigonopsis;Trigonopsis_cantarellii;	Fungi	0	0	0	0	0	0	0	0	0	0	0	0	0	0	0	0	0	0	0	0	0	0	0	0	0	0	0	0	0	0	0	0	0	0	0	0	0	0	0	0	0	0	0	0	0	0	0
OTU804	Eukaryota;Obazoa;Opisthokonta;Fungi;Ascomycota;Saccharomycotina;Saccharomycetales;Candida;Candida_oslonensis;	Fungi	0	0	0	0	0	0	0	0	0	0	0	0	0	0	0	0	0	0	0	0	0	0	0	0	0	0	0	0	0	0	0	0	0	0	0	0	0	0	0	0	0	0	8	0	0	0	0
OTU805	Eukaryota;Obazoa;Opisthokonta;Fungi;Basidiomycota;Agaricomycotina;Agaricomycetes	Fungi	0	0	0	0	0	0	0	0	0	0	0	0	0	0	0	0	0	0	0	0	0	0	0	0	0	0	0	0	0	0	0	0	0	0	0	0	0	0	0	0	0	0	0	0	0	0	0
OTU806	Eukaryota;Obazoa;Opisthokonta;Fungi;Basidiomycota;Agaricomycotina;Agaricomycetes	Fungi	0	0	0	0	0	0	0	0	0	0	0	0	0	0	0	0	0	0	0	0	0	0	0	0	0	0	0	0	0	0	0	0	0	0	0	0	0	0	0	0	0	0	0	0	0	0	0
OTU807	Eukaryota;Obazoa;Opisthokonta;Fungi;Basidiomycota;Agaricomycotina;Agaricomycetes	Fungi	0	0	0	0	0	0	0	0	0	0	0	0	0	0	0	0	0	0	0	0	0	0	0	0	0	0	0	8	0	0	0	0	0	0	0	0	0	0	0	0	0	0	0	0	0	0	0
OTU808	Eukaryota;Obazoa;Opisthokonta;Fungi;Basidiomycota;Agaricomycotina;Tremellomycetes	Fungi	0	0	0	0	0	0	0	0	0	0	0	0	0	0	0	0	0	0	0	0	0	0	0	0	0	0	0	0	0	0	0	0	0	0	0	0	0	0	0	0	0	0	0	0	0	0	0
OTU809	Eukaryota;Obazoa;Opisthokonta;Fungi;Basidiomycota;Pucciniomycotina;Cystobasidiomycetes;Rhodotorula	Fungi	0	0	0	0	0	0	0	0	0	0	0	0	0	0	0	0	0	0	0	0	0	0	0	0	0	0	0	0	0	0	0	0	8	0	0	0	0	0	0	0	0	0	0	0	0	0	0
OTU810	Eukaryota;Obazoa;Opisthokonta;Metazoa;Arthropoda;Hexapoda;Insecta;Micropsectra;Micropsectra_sp.;	Other Animal	0	0	0	0	0	0	0	0	0	0	0	0	0	0	0	0	0	0	0	0	0	0	0	0	8	0	0	0	0	0	0	0	0	0	0	0	0	0	0	0	0	0	0	0	0	0	0
OTU811	Eukaryota;Obazoa;Opisthokonta;Metazoa;Craniata;Craniata_X;Mammalia;Homo;Homo_sapiens;	Human Host	0	0	0	0	0	0	0	0	0	0	0	0	0	0	0	0	0	0	0	0	0	0	0	0	0	0	0	0	0	0	0	0	0	0	0	0	0	0	4	0	0	0	0	0	0	0	0
OTU812	Eukaryota;Obazoa;Opisthokonta;Metazoa;Craniata;Craniata_X;Mammalia;Homo;Homo_sapiens;	Human Host	0	0	0	0	0	0	0	0	0	0	0	0	0	0	0	0	0	0	0	0	0	0	0	0	0	0	0	8	0	0	0	0	0	0	0	0	0	0	0	0	0	0	0	0	0	0	0
OTU813	Eukaryota;Obazoa;Opisthokonta;Metazoa;Craniata;Craniata_X;Teleostei	Other Animal	0	0	0	0	0	0	0	0	0	0	0	0	0	0	0	0	0	0	0	0	0	0	0	0	0	0	0	8	0	0	0	0	0	0	0	0	0	0	0	0	0	0	0	0	0	0	0
OTU814	Eukaryota;TSAR;Stramenopiles;Bigyra;Opalozoa;Opalinata;Blastocystis-Group;Blastocystis;Blastocystis_sp.;	Parasite Protist	0	0	0	0	0	0	0	0	0	0	0	0	0	0	0	0	0	0	0	0	0	0	0	0	0	0	0	0	0	0	0	0	0	0	0	0	0	0	0	0	0	0	0	0	0	0	0
OTU815	Eukaryota;TSAR;Stramenopiles;Bigyra;Opalozoa;Opalinata;Blastocystis-Group;Blastocystis;Blastocystis_sp.;	Parasite Protist	0	0	0	0	0	0	0	0	0	0	0	0	0	0	0	0	0	0	0	0	0	0	0	0	0	0	0	0	0	0	0	0	0	0	0	0	0	0	0	0	0	0	0	0	0	0	0
OTU816	Eukaryota;Archaeplastida;Streptophyta;Streptophyta_X;Embryophyceae;Embryophyceae_X;Embryophyceae_XX;Capsicum;Capsicum_annuum;	Plant & Green Algae	0	0	0	0	0	0	0	0	0	0	0	0	0	0	0	0	0	0	0	0	0	7	0	0	0	0	0	0	0	0	0	0	0	0	0	0	0	0	0	0	0	0	0	0	0	0	0
OTU817	Eukaryota;Obazoa;Opisthokonta;Fungi;Ascomycota;Pezizomycotina;Dothideomycetes	Fungi	0	0	0	0	0	0	0	0	0	0	0	0	0	0	0	0	0	0	0	0	0	0	0	0	0	0	0	0	0	0	0	7	0	0	0	0	0	0	0	0	0	0	0	0	0	0	0
OTU818	Eukaryota;Obazoa;Opisthokonta;Fungi;Ascomycota;Pezizomycotina;Eurotiomycetes;Talaromyces	Fungi	0	0	0	0	0	0	0	0	0	0	0	0	0	0	0	0	0	0	0	0	0	0	0	0	7	0	0	0	0	0	0	0	0	0	0	0	0	0	0	0	0	0	0	0	0	0	0
OTU819	Eukaryota;Obazoa;Opisthokonta;Fungi;Ascomycota;Saccharomycotina;Saccharomycetales;Pichia;Pichia_pijperi;	Fungi	0	0	0	0	0	0	0	0	0	0	0	0	0	0	0	0	0	0	0	0	0	0	0	0	0	0	0	0	0	0	0	0	0	0	0	0	0	0	0	0	0	0	0	0	0	0	0
OTU820	Eukaryota;Obazoa;Opisthokonta;Fungi;Ascomycota;Saccharomycotina;Saccharomycetales;Wickerhamiella;Wickerhamiella_versatilis;	Fungi	0	7	0	0	0	0	0	0	0	0	0	0	0	0	0	0	0	0	0	0	0	0	0	0	0	0	0	0	0	0	0	0	0	0	0	0	0	0	0	0	0	0	0	0	0	0	0
OTU821	Eukaryota;Obazoa;Opisthokonta;Fungi;Basidiomycota;Pucciniomycotina;Cystobasidiomycetes	Fungi	0	0	0	0	0	0	0	0	0	0	0	0	0	0	0	0	0	0	0	0	0	0	0	0	0	0	0	0	7	0	0	0	0	0	0	0	0	0	0	0	0	0	0	0	0	0	0
OTU822	Eukaryota;Obazoa;Opisthokonta;Metazoa;Craniata;Craniata_X;Mammalia;Homo;Homo_sapiens;	Human Host	0	0	0	0	0	0	0	0	0	0	0	0	0	0	0	0	0	0	0	0	0	0	0	0	0	0	0	0	0	0	0	0	0	0	0	0	0	7	0	0	0	0	0	0	0	0	0
OTU823	Eukaryota;Archaeplastida;Chlorophyta;Chlorophyta_X;Chlorophyceae;Chlamydomonadales;Chlamydomonadales_X	Plant & Green Algae	0	0	0	0	0	0	0	0	0	0	0	0	0	0	0	0	0	0	0	0	0	0	0	0	0	0	0	0	0	6	0	0	0	0	0	0	0	0	0	0	0	0	0	0	0	0	0
OTU824	Eukaryota;Archaeplastida;Chlorophyta;Chlorophyta_X;Trebouxiophyceae	Plant & Green Algae	0	0	0	0	0	0	0	0	0	0	0	0	0	0	0	0	0	0	0	0	0	0	0	0	6	0	0	0	0	0	0	0	0	0	0	0	0	0	0	0	0	0	0	0	0	0	0
OTU825	Eukaryota;Archaeplastida;Streptophyta;Streptophyta_X;Embryophyceae;Embryophyceae_X;Embryophyceae_XX	Plant & Green Algae	0	0	0	0	0	0	0	0	0	0	0	0	0	0	0	0	0	0	0	0	0	0	0	0	0	0	0	0	0	0	0	0	0	0	0	0	0	0	0	0	0	0	0	0	0	0	0
OTU826	Eukaryota;Excavata;Discoba;Euglenozoa;Euglenida;Aphagea;Distigmidae;Distigma	Other Protist	0	0	0	0	0	0	0	0	0	0	0	0	0	0	0	0	0	0	0	0	0	0	0	0	0	0	0	0	0	0	0	0	0	0	0	0	0	0	0	0	0	0	0	6	0	0	0
OTU827	Eukaryota;Excavata;Discoba;Euglenozoa;Euglenida;Aphagea;Distigmidae;Distigma;Distigma_gracilis;	Other Protist	0	0	0	0	0	0	0	0	0	0	0	0	0	0	0	0	0	0	0	0	6	0	0	0	0	0	0	0	0	0	0	0	0	0	0	0	0	0	0	0	0	0	0	0	0	0	0
OTU828	Eukaryota;Excavata;Metamonada;Fornicata;Fornicata_X;Fornicata_XX;Retortamonadidae;Chilomastix;Chilomastix_mesnili;	Parasite Protist	0	0	0	0	0	0	0	0	0	0	0	0	0	0	0	0	0	0	0	0	0	0	0	0	0	0	0	0	0	0	0	0	0	0	0	0	0	0	0	0	0	0	0	0	0	0	0
OTU829	Eukaryota;Obazoa;Opisthokonta;Fungi;Ascomycota;Pezizomycotina;Sordariomycetes	Fungi	0	0	0	0	0	0	0	0	0	0	0	0	0	0	0	0	0	0	0	0	0	0	0	0	0	0	0	0	0	0	0	0	0	0	0	0	0	6	0	0	0	0	0	0	0	0	0
OTU830	Eukaryota;Obazoa;Opisthokonta;Fungi;Ascomycota;Saccharomycotina;Saccharomycetales;Eremothecium	Fungi	0	0	0	0	0	0	0	0	0	0	0	0	0	0	0	0	0	0	0	0	0	0	0	0	0	0	0	0	0	0	0	0	0	0	0	0	0	0	0	0	0	0	0	0	0	0	0
OTU831	Eukaryota;Obazoa;Opisthokonta;Fungi;Basidiomycota;Agaricomycotina;Agaricomycetes;Mycoacia;Mycoacia_pinicola;	Fungi	0	6	0	0	0	0	0	0	0	0	0	0	0	0	0	0	0	0	0	0	0	0	0	0	0	0	0	0	0	0	0	0	0	0	0	0	0	0	0	0	0	0	0	0	0	0	0
OTU832	Eukaryota;Obazoa;Opisthokonta;Fungi;Basidiomycota;Agaricomycotina;Agaricomycetes;Repetobasidium;Repetobasidium_conicum;	Fungi	0	0	0	0	0	0	0	0	0	0	0	0	0	0	0	0	0	0	0	0	0	0	0	0	0	0	0	0	0	0	0	0	0	0	0	0	0	0	0	0	0	0	0	0	0	0	0
OTU833	Eukaryota;Obazoa;Opisthokonta;Fungi;Basidiomycota;Agaricomycotina;Monilycetes;Moniliella;Moniliella_acetoabutans;	Fungi	0	0	0	0	0	0	0	0	0	0	0	0	0	0	0	0	0	0	0	0	0	0	0	0	0	0	0	0	0	0	0	0	0	0	0	0	0	0	0	0	0	0	0	0	0	0	0
OTU834	Eukaryota;Obazoa;Opisthokonta;Metazoa;Craniata;Craniata_X;Mammalia;Homo;Homo_sapiens;	Human Host	0	0	0	0	0	0	0	0	0	0	0	0	0	6	0	0	0	0	0	0	0	0	0	0	0	0	0	0	0	0	0	0	0	0	0	0	0	0	0	0	0	0	0	0	0	0	0
OTU835	Eukaryota;Obazoa;Opisthokonta;Metazoa;Craniata;Craniata_X;Mammalia;Homo;Homo_sapiens;	Human Host	0	0	0	0	0	0	0	0	0	0	0	0	0	0	0	0	0	0	0	0	0	0	0	0	0	0	0	0	0	0	0	0	0	0	0	0	0	6	0	0	0	0	0	0	0	0	0
OTU836	Eukaryota;Obazoa;Opisthokonta;Metazoa;Craniata;Craniata_X;Mammalia;Homo;Homo_sapiens;	Human Host	0	0	0	0	0	0	0	0	0	0	0	0	0	0	0	0	0	0	0	0	0	0	0	0	0	0	0	0	0	0	0	0	0	0	0	0	0	0	0	0	0	0	0	0	0	0	0
OTU837	Eukaryota;Archaeplastida;Chlorophyta;Chlorophyta_X;Trebouxiophyceae	Plant & Green Algae	0	0	0	0	0	0	0	0	0	0	0	0	0	0	0	0	0	0	0	0	0	0	0	0	5	0	0	0	0	0	0	0	0	0	0	0	0	0	0	0	0	0	0	0	0	0	0
OTU838	Eukaryota;Archaeplastida;Streptophyta;Streptophyta_X;Embryophyceae;Embryophyceae_X;Embryophyceae_XX	Plant & Green Algae	0	0	0	0	0	0	0	0	0	0	0	0	0	0	0	0	0	0	0	0	0	0	0	0	0	5	0	0	0	0	0	0	0	0	0	0	0	0	0	0	0	0	0	0	0	0	0
OTU839	Eukaryota;Archaeplastida;Streptophyta;Streptophyta_X;Embryophyceae;Embryophyceae_X;Embryophyceae_XX;Arachis	Plant & Green Algae	0	0	0	0	0	0	0	0	0	0	0	0	0	0	0	0	0	0	0	0	0	0	0	0	0	0	0	0	0	0	0	0	0	0	0	0	0	0	0	0	0	0	0	0	0	0	0
OTU840	Eukaryota;Archaeplastida;Streptophyta;Streptophyta_X;Embryophyceae;Embryophyceae_X;Embryophyceae_XX;Taxus	Plant & Green Algae	0	0	0	0	0	0	0	0	0	0	0	0	0	0	0	0	0	0	0	0	0	0	0	0	0	0	0	0	0	0	0	0	0	0	0	0	0	0	0	0	0	0	0	0	0	0	0
OTU841	Eukaryota;Excavata;Discoba;Euglenozoa;Euglenida;Aphagea;Distigmidae;Distigma;Distigma_gracilis;	Other Protist	0	0	0	0	0	0	0	0	0	0	0	0	0	0	0	0	0	0	0	0	0	0	0	0	0	0	0	0	0	0	0	0	0	0	0	0	0	0	0	0	0	0	0	0	0	0	0
OTU842	Eukaryota;Excavata;Discoba;Euglenozoa;Euglenida;Aphagea;Distigmidae;Distigma;Distigma_gracilis;	Other Protist	0	0	0	0	0	0	0	0	0	0	0	0	0	0	0	0	0	0	0	0	0	0	0	0	0	0	0	0	0	0	0	0	0	0	0	0	0	0	0	0	0	0	0	0	0	0	0
OTU843	Eukaryota;Obazoa;Opisthokonta;Fungi;Ascomycota;Pezizomycotina;Sordariomycetes	Fungi	0	0	0	0	0	0	0	0	0	0	0	0	0	0	0	0	0	0	0	0	0	0	0	0	0	0	0	0	0	0	0	0	0	0	0	0	0	0	0	0	0	0	0	0	0	5	0
OTU844	Eukaryota;Obazoa;Opisthokonta;Fungi;Ascomycota;Pezizomycotina;Sordariomycetes	Fungi	5	0	0	0	0	0	0	0	0	0	0	0	0	0	0	0	0	0	0	0	0	0	0	0	0	0	0	0	0	0	0	0	0	0	0	0	0	0	0	0	0	0	0	0	0	0	0
OTU845	Eukaryota;Obazoa;Opisthokonta;Fungi;Ascomycota;Saccharomycotina;Saccharomycetales	Fungi	0	0	0	0	0	0	0	0	0	0	0	0	0	0	0	0	0	0	0	0	0	0	0	0	0	0	5	0	0	0	0	0	0	0	0	0	0	0	0	0	0	0	0	0	0	0	0
OTU846	Eukaryota;Obazoa;Opisthokonta;Fungi;Ascomycota;Taphrinomycotina;Taphrinomycetes;Taphrina	Fungi	0	0	0	0	0	0	0	0	0	0	0	0	0	0	0	0	0	0	0	0	0	0	0	0	0	0	0	0	0	0	0	0	0	0	0	0	0	0	0	0	0	0	0	0	0	0	0
OTU847	Eukaryota;Obazoa;Opisthokonta;Fungi;Basidiomycota;Agaricomycotina;Agaricomycetes	Fungi	0	0	0	0	0	0	0	0	0	0	0	0	0	0	0	0	0	0	0	0	0	0	5	0	0	0	0	0	0	0	0	0	0	0	0	0	0	0	0	0	0	0	0	0	0	0	0
OTU848	Eukaryota;Obazoa;Opisthokonta;Fungi;Basidiomycota;Agaricomycotina;Tremellomycetes	Fungi	0	0	0	0	0	0	0	0	0	0	0	0	0	0	0	0	0	0	0	0	0	0	0	0	0	0	0	0	0	0	0	0	0	0	0	0	0	0	0	0	0	0	0	0	0	0	0
OTU849	Eukaryota;TSAR;Stramenopiles;Bigyra;Opalozoa;Opalinata;Blastocystis-Group;Blastocystis	Parasite Protist	0	0	0	0	0	0	0	0	0	0	0	0	0	0	0	0	0	0	0	0	0	0	0	0	0	0	0	0	0	5	0	0	0	0	0	0	0	0	0	0	0	0	0	0	0	0	0
OTU850	Eukaryota;TSAR;Stramenopiles;Bigyra;Opalozoa;Opalinata;Blastocystis-Group;Blastocystis	Parasite Protist	0	0	0	0	0	0	0	0	0	0	0	0	0	0	0	0	0	0	0	0	0	0	0	0	0	0	0	0	0	0	0	0	0	0	0	0	0	0	0	0	0	0	0	0	0	0	0
OTU851	Eukaryota;TSAR;Stramenopiles;Bigyra;Opalozoa;Opalinata;Blastocystis-Group;Blastocystis	Parasite Protist	0	0	0	0	0	0	0	0	0	0	5	0	0	0	0	0	0	0	0	0	0	0	0	0	0	0	0	0	0	0	0	0	0	0	0	0	0	0	0	0	0	0	0	0	0	0	0
OTU852	Eukaryota;TSAR;Stramenopiles;Bigyra;Opalozoa;Opalinata;Blastocystis-Group;Blastocystis	Parasite Protist	0	0	0	0	0	0	0	0	0	0	0	0	0	0	0	3	0	0	0	0	0	0	0	0	0	0	0	0	0	0	0	2	0	0	0	0	0	0	0	0	0	0	0	0	0	0	0
OTU853	Eukaryota;TSAR;Stramenopiles;Bigyra;Opalozoa;Opalinata;Blastocystis-Group;Blastocystis	Parasite Protist	0	0	0	0	0	0	0	0	0	0	0	0	0	0	0	0	0	0	0	0	0	0	0	0	0	0	0	0	0	0	0	0	0	0	0	0	0	0	0	0	0	0	0	0	0	0	0
OTU854	Eukaryota;TSAR;Stramenopiles;Bigyra;Opalozoa;Opalinata;Blastocystis-Group;Blastocystis;Blastocystis_sp.;	Parasite Protist	0	0	0	0	0	0	0	0	0	0	0	0	0	0	0	0	0	0	0	0	0	0	0	0	0	0	0	0	0	0	0	0	0	0	0	0	0	0	0	0	0	0	0	0	0	0	0
OTU855	Eukaryota;Archaeplastida;Chlorophyta;Chlorophyta_X;Chlorophyceae;Chlamydomonadales;Coccomyxaceae;Coccomyxa	Plant & Green Algae	0	0	0	0	0	0	0	0	0	0	0	0	0	0	0	0	0	0	0	0	0	0	0	0	0	0	0	0	0	0	0	0	0	0	0	0	0	0	0	0	0	0	0	0	4	0	0
OTU856	Eukaryota;Archaeplastida;Chlorophyta;Chlorophyta_X;Ulvophyceae;Trentepohliales;Trentepohliales_X;Printzina	Plant & Green Algae	0	0	0	0	0	0	0	0	0	0	0	0	0	0	0	0	0	0	0	0	0	0	0	0	0	0	0	0	0	0	0	0	0	0	0	0	0	4	0	0	0	0	0	0	0	0	0
OTU857	Eukaryota;Archaeplastida;Streptophyta;Streptophyta_X;Embryophyceae;Embryophyceae_X;Embryophyceae_XX	Plant & Green Algae	0	0	0	0	0	0	0	0	0	0	0	0	0	0	0	0	0	0	0	0	0	0	0	0	0	0	0	0	0	0	0	0	0	0	0	0	0	0	0	0	0	0	0	0	0	0	0
OTU858	Eukaryota;Archaeplastida;Streptophyta;Streptophyta_X;Embryophyceae;Embryophyceae_X;Embryophyceae_XX;Pinus;Pinus_taeda;	Plant & Green Algae	0	0	0	0	0	0	0	0	0	0	4	0	0	0	0	0	0	0	0	0	0	0	0	0	0	0	0	0	0	0	0	0	0	0	0	0	0	0	0	0	0	0	0	0	0	0	0
OTU859	Eukaryota;Excavata;Discoba;Euglenozoa;Euglenida;Aphagea;Distigmidae;Distigma;Distigma_gracilis;	Other Protist	0	0	0	0	0	0	0	0	0	0	0	0	0	0	0	0	0	0	0	0	0	0	0	0	0	0	0	0	0	0	0	0	0	0	0	0	0	0	0	0	0	0	0	0	0	0	0
OTU860	Eukaryota;Excavata;Discoba;Euglenozoa;Euglenida;Aphagea;Distigmidae;Distigma;Distigma_gracilis;	Other Protist	0	0	0	0	0	0	0	0	0	0	0	0	0	0	0	0	0	0	0	0	0	0	0	0	0	0	0	0	0	0	0	0	0	0	0	0	0	0	0	0	0	0	0	0	0	0	0
OTU861	Eukaryota;Obazoa;Opisthokonta;Fungi;Ascomycota;Pezizomycotina	Fungi	0	0	0	0	0	0	0	0	0	0	4	0	0	0	0	0	0	0	0	0	0	0	0	0	0	0	0	0	0	0	0	0	0	0	0	0	0	0	0	0	0	0	0	0	0	0	0
OTU862	Eukaryota;Obazoa;Opisthokonta;Fungi;Ascomycota;Pezizomycotina	Fungi	0	0	0	0	0	0	0	0	0	4	0	0	0	0	0	0	0	0	0	0	0	0	0	0	0	0	0	0	0	0	0	0	0	0	0	0	0	0	0	0	0	0	0	0	0	0	0
OTU863	Eukaryota;Obazoa;Opisthokonta;Fungi;Basidiomycota;Agaricomycotina;Agaricomycetes	Fungi	0	0	0	0	0	0	0	0	0	0	0	0	0	0	0	0	0	0	0	0	0	0	0	0	0	0	0	0	0	0	0	0	4	0	0	0	0	0	0	0	0	0	0	0	0	0	0
OTU864	Eukaryota;Obazoa;Opisthokonta;Metazoa;Arthropoda;Hexapoda;Insecta;Camptomyia	Other Animal	0	0	0	0	0	0	0	0	0	0	0	0	0	0	0	0	0	0	0	0	0	0	0	0	0	0	0	0	0	0	0	0	0	0	0	0	0	0	0	0	0	0	4	0	0	0	0
OTU865	Eukaryota;TSAR;Alveolata;Ciliophora;Colpodea;Colpodea_X;Colpodida;Colpoda;Colpoda_steinii;	Other Protist	0	0	0	0	0	0	0	0	4	0	0	0	0	0	0	0	0	0	0	0	0	0	0	0	0	0	0	0	0	0	0	0	0	0	0	0	0	0	0	0	0	0	0	0	0	0	0
OTU866	Eukaryota;TSAR;Stramenopiles;Bigyra;Opalozoa;Opalinata;Blastocystis-Group;Blastocystis;Blastocystis_sp.;	Parasite Protist	0	0	0	0	0	0	0	0	0	0	0	0	0	0	0	0	0	0	0	0	0	0	0	0	0	0	0	0	0	0	0	0	0	0	0	0	0	0	0	0	0	0	0	0	0	0	0
OTU867	Eukaryota;TSAR;Stramenopiles;Gyrista;Eustigmatophyceae;Eustigmatophyceae_X;Eustigmatophyceae_XX	Other Protist	0	0	0	0	0	0	0	0	0	0	0	0	0	0	0	0	0	0	0	0	0	0	0	0	4	0	0	0	0	0	0	0	0	0	0	0	0	0	0	0	0	0	0	0	0	0	0
OTU868	Eukaryota;Amoebozoa;Evosea;Evosea_X;Archamoebea;Archamoebea_X;Entamoebidae;Entamoeba	Parasite Protist	0	0	0	0	0	0	0	0	0	0	0	0	0	0	0	0	0	0	0	0	0	0	0	0	0	0	0	0	0	0	0	0	0	0	0	0	0	0	0	0	0	0	0	0	0	0	0
OTU869	Eukaryota;Amoebozoa;Evosea;Evosea_X;Variosea;Protosteliida;Protosteliida_X;Protostelium;Protostelium_mycophagum;	Other Protist	0	0	0	0	0	0	0	0	0	0	0	0	0	0	0	0	0	0	0	0	0	0	0	0	0	3	0	0	0	0	0	0	0	0	0	0	0	0	0	0	0	0	0	0	0	0	0
OTU870	Eukaryota;Archaeplastida;Streptophyta;Streptophyta_X;Embryophyceae;Embryophyceae_X;Embryophyceae_XX;Brassica;Brassica_oleracea;	Plant & Green Algae	0	0	0	0	0	0	0	0	0	0	0	0	0	0	0	0	0	0	0	0	0	0	0	0	0	0	0	0	0	0	0	0	0	0	0	0	0	0	0	0	0	0	0	0	0	0	0
OTU871	Eukaryota;Excavata;Discoba;Euglenozoa;Euglenida;Aphagea;Distigmidae;Distigma;Distigma_gracilis;	Other Protist	0	0	0	0	0	0	0	0	0	0	0	0	0	0	0	0	0	0	0	0	0	0	0	0	0	0	0	0	0	0	0	0	0	0	0	0	0	0	0	0	0	0	0	0	0	0	3
OTU872	Eukaryota;Excavata;Discoba;Euglenozoa;Euglenida;Aphagea;Distigmidae;Distigma;Distigma_gracilis;	Other Protist	0	0	0	0	0	0	0	0	0	0	0	0	0	0	0	0	0	0	0	0	0	0	0	0	0	0	0	0	0	0	0	0	0	0	0	0	0	0	0	0	0	0	0	0	0	0	0
OTU873	Eukaryota;Excavata;Discoba;Euglenozoa;Euglenida;Aphagea;Distigmidae;Distigma;Distigma_gracilis;	Other Protist	0	0	0	0	0	0	0	0	0	0	0	0	0	0	0	0	0	0	3	0	0	0	0	0	0	0	0	0	0	0	0	0	0	0	0	0	0	0	0	0	0	0	0	0	0	0	0
OTU874	Eukaryota;Obazoa;Opisthokonta;Fungi;Ascomycota;Saccharomycotina;Saccharomycetales;Candida	Fungi	0	0	0	0	0	0	0	0	0	0	0	0	0	0	0	0	0	0	0	0	0	0	0	0	0	0	0	0	0	0	0	0	0	0	0	0	0	0	0	0	3	0	0	0	0	0	0
OTU875	Eukaryota;Obazoa;Opisthokonta;Fungi;Ascomycota;Saccharomycotina;Saccharomycetales;Galactomyces;Galactomyces_geotrichum;	Fungi	0	0	0	0	0	0	0	0	0	0	0	0	0	0	0	0	0	0	0	0	0	0	0	0	0	0	0	0	0	0	0	0	0	0	0	0	0	0	0	0	0	0	0	0	0	0	0
OTU876	Eukaryota;Obazoa;Opisthokonta;Fungi;Ascomycota;Saccharomycotina;Saccharomycetales;Yamadazyma;Yamadazyma_triangularis;	Fungi	0	0	0	0	0	0	0	0	0	0	0	0	0	0	0	0	0	0	0	0	0	0	0	0	0	0	0	0	0	0	0	0	0	0	0	0	0	0	0	0	0	0	0	0	0	0	3
OTU877	Eukaryota;Obazoa;Opisthokonta;Fungi;Basidiomycota;Agaricomycotina;Agaricomycetes	Fungi	0	0	0	0	3	0	0	0	0	0	0	0	0	0	0	0	0	0	0	0	0	0	0	0	0	0	0	0	0	0	0	0	0	0	0	0	0	0	0	0	0	0	0	0	0	0	0
OTU878	Eukaryota;Obazoa;Opisthokonta;Fungi;Basidiomycota;Agaricomycotina;Agaricomycetes	Fungi	0	0	0	0	0	0	0	0	0	0	0	0	0	0	0	0	0	0	0	0	0	0	0	0	0	0	0	0	0	0	0	0	0	0	0	0	0	0	0	0	0	0	0	0	0	0	0
OTU879	Eukaryota;Obazoa;Opisthokonta;Fungi;Basidiomycota;Agaricomycotina;Agaricomycetes	Fungi	0	0	0	0	0	0	0	0	0	0	0	0	0	0	0	0	0	0	0	0	0	0	0	0	0	0	0	0	0	0	0	3	0	0	0	0	0	0	0	0	0	0	0	0	0	0	0
OTU880	Eukaryota;Obazoa;Opisthokonta;Fungi;Basidiomycota;Agaricomycotina;Agaricomycetes;Auricularia	Fungi	0	3	0	0	0	0	0	0	0	0	0	0	0	0	0	0	0	0	0	0	0	0	0	0	0	0	0	0	0	0	0	0	0	0	0	0	0	0	0	0	0	0	0	0	0	0	0
OTU881	Eukaryota;Obazoa;Opisthokonta;Fungi;Basidiomycota;Agaricomycotina;Tremellomycetes;Dioszegia;Dioszegia_hungarica;	Fungi	0	0	0	0	0	0	0	0	0	0	0	0	0	0	0	0	0	0	0	0	0	0	0	0	0	0	0	0	0	0	0	0	0	0	0	0	0	0	0	0	0	0	0	0	0	0	0
OTU882	Eukaryota;Obazoa;Opisthokonta;Fungi;Basidiomycota;Ustilaginomycotina;Exobasidiomycetes	Fungi	0	0	0	0	0	0	0	0	0	0	0	0	0	0	0	0	0	0	0	0	0	0	0	0	0	0	0	0	0	0	0	0	0	0	0	0	0	0	0	0	0	0	0	0	0	0	0
OTU883	Eukaryota;Obazoa;Opisthokonta;Fungi;Basidiomycota;Ustilaginomycotina;Ustilaginomycetes	Fungi	0	0	0	0	0	0	0	0	0	0	0	0	0	0	0	0	0	0	0	0	0	0	0	0	0	0	0	0	0	0	0	3	0	0	0	0	0	0	0	0	0	0	0	0	0	0	0
OTU884	Eukaryota;Obazoa;Opisthokonta;Metazoa;Arthropoda;Hexapoda;Insecta	Other Animal	0	0	0	0	0	0	3	0	0	0	0	0	0	0	0	0	0	0	0	0	0	0	0	0	0	0	0	0	0	0	0	0	0	0	0	0	0	0	0	0	0	0	0	0	0	0	0
OTU885	Eukaryota;Obazoa;Opisthokonta;Metazoa;Arthropoda;Hexapoda;Insecta	Other Animal	0	0	0	0	0	0	0	0	0	0	0	0	0	0	0	0	0	0	0	0	0	0	0	0	0	0	0	0	0	0	0	0	0	0	0	0	0	0	0	0	0	0	0	0	0	0	0
OTU886	Eukaryota;TSAR;Stramenopiles;Bigyra;Opalozoa;Opalinata;Blastocystis-Group;Blastocystis	Parasite Protist	0	0	0	0	0	0	0	0	0	0	0	0	0	0	0	0	0	0	0	0	0	0	0	0	0	0	0	0	0	0	0	0	0	0	0	0	0	0	0	0	0	0	0	0	0	0	0
OTU887	Eukaryota;TSAR;Stramenopiles;Bigyra;Opalozoa;Opalinata;Blastocystis-Group;Blastocystis	Parasite Protist	0	0	0	0	0	0	0	0	0	0	0	0	0	0	0	0	0	3	0	0	0	0	0	0	0	0	0	0	0	0	0	0	0	0	0	0	0	0	0	0	0	0	0	0	0	0	0
OTU888	Eukaryota;TSAR;Stramenopiles;Bigyra;Opalozoa;Opalinata;Blastocystis-Group;Blastocystis	Parasite Protist	0	0	0	0	0	0	0	0	0	0	0	0	0	0	0	0	0	0	0	0	0	0	0	0	0	3	0	0	0	0	0	0	0	0	0	0	0	0	0	0	0	0	0	0	0	0	0
OTU889	Eukaryota;TSAR;Stramenopiles;Bigyra;Opalozoa;Opalinata;Blastocystis-Group;Blastocystis;Blastocystis_hominis;	Parasite Protist	0	0	0	0	0	0	0	0	0	0	0	0	0	0	0	0	0	0	0	0	0	0	0	0	0	0	3	0	0	0	0	0	0	0	0	0	0	0	0	0	0	0	0	0	0	0	0
OTU890	Eukaryota;Amoebozoa;Evosea;Evosea_X;Archamoebea;Archamoebea_X;Entamoebidae;Entamoeba;Entamoeba_muris;	Parasite Protist	0	0	0	0	0	0	0	0	0	0	0	0	0	0	0	0	0	0	0	0	0	0	0	0	0	0	0	0	0	0	0	0	0	0	0	0	0	0	0	0	0	0	0	0	0	0	0
OTU891	Eukaryota;Archaeplastida;Streptophyta;Streptophyta_X;Embryophyceae;Embryophyceae_X;Embryophyceae_XX	Plant & Green Algae	0	0	0	0	0	2	0	0	0	0	0	0	0	0	0	0	0	0	0	0	0	0	0	0	0	0	0	0	0	0	0	0	0	0	0	0	0	0	0	0	0	0	0	0	0	0	0
OTU892	Eukaryota;Excavata;Discoba;Euglenozoa;Euglenida;Aphagea;Distigmidae;Distigma;Distigma_gracilis;	Other Protist	0	0	0	0	0	0	0	0	0	0	0	0	0	0	0	0	0	0	0	0	0	0	0	0	0	0	0	0	0	0	0	0	0	0	0	0	0	0	0	0	0	0	0	0	0	0	0
OTU893	Eukaryota;Obazoa;Opisthokonta;Fungi;Ascomycota;Pezizomycotina;Dothideomycetes	Fungi	0	0	0	0	0	0	0	0	2	0	0	0	0	0	0	0	0	0	0	0	0	0	0	0	0	0	0	0	0	0	0	0	0	0	0	0	0	0	0	0	0	0	0	0	0	0	0
OTU894	Eukaryota;Obazoa;Opisthokonta;Fungi;Ascomycota;Pezizomycotina;Eurotiomycetes	Fungi	0	0	0	0	0	0	0	0	0	0	2	0	0	0	0	0	0	0	0	0	0	0	0	0	0	0	0	0	0	0	0	0	0	0	0	0	0	0	0	0	0	0	0	0	0	0	0
OTU895	Eukaryota;Obazoa;Opisthokonta;Fungi;Ascomycota;Saccharomycotina;Saccharomycetales	Fungi	0	0	0	0	0	0	0	0	0	0	0	0	0	0	0	0	0	0	0	0	0	0	0	0	0	0	0	0	0	0	0	0	0	0	0	0	0	0	0	0	0	0	2	0	0	0	0
OTU896	Eukaryota;Obazoa;Opisthokonta;Fungi;Ascomycota;Saccharomycotina;Saccharomycetales	Fungi	0	0	0	0	0	0	0	0	0	0	0	0	0	0	0	0	0	0	0	0	0	0	0	0	0	0	0	0	0	0	0	0	0	0	0	0	0	0	0	0	0	0	0	0	0	0	0
OTU897	Eukaryota;Obazoa;Opisthokonta;Fungi;Ascomycota;Saccharomycotina;Saccharomycetales;Issatchenkia;Issatchenkia_terricola;	Fungi	0	0	0	0	0	0	0	0	0	0	0	0	0	0	0	0	0	0	0	0	0	0	0	2	0	0	0	0	0	0	0	0	0	0	0	0	0	0	0	0	0	0	0	0	0	0	0
OTU898	Eukaryota;Obazoa;Opisthokonta;Fungi;Basidiomycota;Agaricomycotina;Agaricomycetes	Fungi	0	0	0	0	0	0	0	0	0	0	0	0	0	0	0	0	0	0	0	0	0	0	0	0	0	0	0	0	0	0	2	0	0	0	0	0	0	0	0	0	0	0	0	0	0	0	0
OTU899	Eukaryota;Obazoa;Opisthokonta;Fungi;Basidiomycota;Agaricomycotina;Agaricomycetes;Hyphodontia;Hyphodontia_sambuci;	Fungi	0	0	0	0	0	0	0	0	0	0	0	0	2	0	0	0	0	0	0	0	0	0	0	0	0	0	0	0	0	0	0	0	0	0	0	0	0	0	0	0	0	0	0	0	0	0	0
OTU900	Eukaryota;Obazoa;Opisthokonta;Fungi;Basidiomycota;Agaricomycotina;Agaricomycetes;Tulasnella;Tulasnella_asymmetrica;	Fungi	0	0	0	0	0	0	0	0	0	0	0	0	0	2	0	0	0	0	0	0	0	0	0	0	0	0	0	0	0	0	0	0	0	0	0	0	0	0	0	0	0	0	0	0	0	0	0
OTU901	Eukaryota;Obazoa;Opisthokonta;Fungi;Basidiomycota;Agaricomycotina;Tremellomycetes;Cryptococcus;Cryptococcus_flavus;	Fungi	0	0	0	0	0	0	0	2	0	0	0	0	0	0	0	0	0	0	0	0	0	0	0	0	0	0	0	0	0	0	0	0	0	0	0	0	0	0	0	0	0	0	0	0	0	0	0
OTU902	Eukaryota;Obazoa;Opisthokonta;Fungi;Basidiomycota;Agaricomycotina;Tremellomycetes;Filobasidium;Filobasidium_uniguttulatum;	Fungi	0	0	0	0	0	0	0	0	0	0	0	0	0	0	0	0	0	0	0	0	0	0	0	0	0	0	0	0	0	0	0	0	0	0	0	0	0	0	0	0	0	0	0	0	0	0	0
OTU903	Eukaryota;Obazoa;Opisthokonta;Fungi;Basidiomycota;Pucciniomycotina;Cystobasidiomycetes;Cystobasidium	Fungi	0	0	0	0	0	0	0	0	0	0	0	0	0	0	0	0	0	0	0	0	0	0	0	0	0	0	0	0	0	0	0	0	0	0	0	0	0	0	0	0	0	0	0	0	0	0	0
OTU904	Eukaryota;Obazoa;Opisthokonta;Metazoa;Arthropoda;Hexapoda;Insecta;Sitophilus	Other Animal	0	0	0	0	0	0	0	0	0	0	0	0	0	0	0	0	0	0	0	0	0	0	0	0	0	2	0	0	0	0	0	0	0	0	0	0	0	0	0	0	0	0	0	0	0	0	0
OTU905	Eukaryota;Obazoa;Opisthokonta;Metazoa;Craniata;Craniata_X;Mammalia;Homo;Homo_sapiens;	Human Host	0	0	0	0	0	0	0	0	0	0	0	0	0	0	0	0	0	0	0	0	0	0	0	0	0	0	0	0	0	0	0	0	0	2	0	0	0	0	0	0	0	0	0	0	0	0	0
OTU906	Eukaryota;Obazoa;Opisthokonta;Metazoa;Craniata;Craniata_X;Mammalia;Homo;Homo_sapiens;	Human Host	0	0	0	0	0	0	0	0	0	0	0	0	0	0	0	0	0	0	0	0	0	0	0	0	0	0	0	0	0	0	0	0	0	0	0	0	0	0	0	0	0	0	0	0	0	0	0
OTU907	Eukaryota;Obazoa;Opisthokonta;Metazoa;Craniata;Craniata_X;Mammalia;Homo;Homo_sapiens;	Human Host	0	0	0	0	0	0	0	0	0	0	0	0	0	0	0	0	0	0	0	0	0	0	0	0	0	0	0	0	0	0	0	0	0	2	0	0	0	0	0	0	0	0	0	0	0	0	0
OTU908	Eukaryota;Obazoa;Opisthokonta;Metazoa;Platyhelminthes;Cestoda;Eucestoda;Fuhrmannetta;Fuhrmannetta_malakartis;	Other Animal	0	0	0	0	0	0	0	2	0	0	0	0	0	0	0	0	0	0	0	0	0	0	0	0	0	0	0	0	0	0	0	0	0	0	0	0	0	0	0	0	0	0	0	0	0	0	0
OTU909	Eukaryota;TSAR;Stramenopiles;Bigyra;Opalozoa;Opalinata;Blastocystis-Group;Blastocystis	Parasite Protist	0	0	0	0	0	0	0	0	0	0	0	0	0	0	0	0	0	0	0	0	0	0	0	0	0	0	0	0	0	0	0	0	0	0	0	0	0	0	0	0	0	0	0	0	2	0	0
OTU910	Eukaryota;TSAR;Stramenopiles;Bigyra;Opalozoa;Opalinata;Blastocystis-Group;Blastocystis;Blastocystis_hominis;	Parasite Protist	0	0	0	0	0	0	0	0	0	0	0	0	0	0	0	0	0	0	0	0	0	0	0	0	0	0	0	0	0	0	0	0	0	0	0	0	0	0	0	0	0	2	0	0	0	0	0
OTU911	Eukaryota;TSAR;Stramenopiles;Bigyra;Opalozoa;Opalinata;Blastocystis-Group;Blastocystis;Blastocystis_sp.;	Parasite Protist	0	0	0	0	0	0	0	0	0	0	0	0	0	0	0	0	0	0	0	2	0	0	0	0	0	0	0	0	0	0	0	0	0	0	0	0	0	0	0	0	0	0	0	0	0	0	0
[truncated: 48 more columns]
