# Supplementary material for: Gut microbiota and parasite dynamics in an Amazonian community undergoing urbanization in Colombia
Source: mSphere. 2026 Jan 28;11(2):e00788-25. doi: 10.1128/msphere.00788-25 (PMC12931277; doi:10.1128/msphere.00788-25)
Supplement: Table S1 — OTU count table for 16S rRNA Leticia sampling. [file msphere.00788-25-s0007.xlsx]

## Sheet: Table S1
OTU ID	Phylum	Family	Kilometro11_1	Kilometro11_2	Kilometro11_3	Kilometro11_4	Kilometro11_5	Kilometro11_6	Kilometro11_7	Kilometro11_8	Kilometro11_9	Kilometro11_10	Kilometro11_11	Kilometro11_12	Kilometro11_13	Kilometro11_14	Kilometro11_15	Kilometro11_16	Kilometro11_17	Kilometro11_18	Kilometro11_19	Kilometro11_20	Kilometro11_21	Kilometro11_22	Kilometro11_23	Kilometro11_24	Kilometro11_25	Kilometro11_26	Kilometro11_27	Kilometro11_28	Kilometro11_29	Kilometro11_30	Kilometro11_31	Kilometro11_32	Kilometro11_33	Kilometro11_34	Kilometro11_35	Kilometro11_36	Kilometro11_37	Kilometro11_38	Kilometro11_39	Kilometro11_40	Kilometro11_41	Kilometro11_42	Kilometro11_43	Kilometro11_44	Kilometro11_45	Kilometro11_46	Kilometro11_47
OTU001	Fusobacteria	Fusobacteriaceae	0	0	0	0	0	0	0	0	0	15	0	0	0	0	0	0	0	0	0	0	0	0	0	0	0	0	8	0	0	0	0	0	13	0	413	0	0	0	0	0	0	0	5	0	0	3	0
OTU002	Fusobacteria	Fusobacteriaceae	0	0	0	0	0	0	0	0	0	0	0	0	0	0	0	0	0	0	0	0	0	0	0	0	0	0	0	0	0	0	0	0	0	0	0	14	0	0	0	0	0	0	0	0	0	0	0
OTU003	Bacteroidetes	RF16	0	0	0	0	0	0	0	0	29	308	0	0	0	0	0	0	0	0	588	0	0	0	0	0	0	121	145	0	0	0	0	0	0	23	0	0	0	0	0	0	0	0	0	0	0	0	0
OTU004	Bacteroidetes	Paraprevotellaceae	0	0	15	0	17	0	0	91	45	0	0	0	0	0	0	0	77	0	260	0	0	0	125	0	0	0	56	0	0	83	0	0	19	3	0	0	5	0	0	0	0	0	0	0	0	0	0
OTU005	Bacteroidetes	Paraprevotellaceae	287	0	1089	0	5	0	0	0	12	24	0	0	0	0	0	0	0	0	0	0	0	0	0	0	0	0	0	0	0	0	0	0	0	0	0	0	0	0	42	0	0	0	0	0	580	13	0
OTU006	Bacteroidetes	Paraprevotellaceae	348	0	1301	61	0	0	6	0	53	82	0	0	0	0	0	0	0	0	0	252	0	0	0	0	0	361	7	0	0	0	0	13	14	13	0	39	0	75	129	0	9	96	20	5	28	0	0
OTU007	Bacteroidetes	Paraprevotellaceae	0	0	0	20	0	0	0	0	0	0	0	0	0	0	0	0	0	0	0	0	0	0	0	0	0	0	0	0	0	0	0	0	0	0	0	0	0	66	88	0	0	82	0	0	0	0	0
OTU008	Bacteroidetes	Paraprevotellaceae	0	0	0	0	0	0	0	0	0	0	0	0	0	0	0	0	0	9	0	38	0	0	0	0	68	270	0	0	0	0	0	0	0	0	0	0	0	25	56	0	0	31	10	0	0	0	0
OTU009	Bacteroidetes	Prevotellaceae	0	288	0	181	0	0	0	0	0	0	0	0	0	0	0	0	0	0	0	0	0	0	0	0	0	0	0	0	0	0	0	0	0	0	0	0	0	0	0	0	0	0	0	0	0	0	0
OTU010	Bacteroidetes	Prevotellaceae	0	0	0	0	0	0	0	7	12	0	100	0	0	0	0	0	54	0	0	0	0	11	0	18	0	0	0	0	0	15	0	0	0	0	0	0	11	0	0	0	0	0	0	0	8	0	0
OTU011	Bacteroidetes	Prevotellaceae	59	0	121	0	517	151	0	757	40	0	0	688	0	285	919	145	0	0	116	296	369	0	0	0	0	135	906	1052	583	577	635	112	0	29	140	0	1985	0	0	269	0	0	0	0	419	27	43
OTU012	Bacteroidetes	Prevotellaceae	373	0	318	0	251	23	0	360	142	0	559	0	0	236	368	61	1524	0	1688	9	449	0	1097	663	0	61	418	408	790	170	920	190	63	97	0	0	258	83	0	50	2183	434	27	0	160	790	0
OTU013	Bacteroidetes	Prevotellaceae	0	0	0	0	23	0	0	17	0	0	0	11	0	0	0	0	0	24	67	0	0	365	0	874	0	0	0	0	0	0	0	0	0	0	261	0	0	0	0	0	0	0	57	0	68	0	0
OTU014	Bacteroidetes	Prevotellaceae	0	0	215	0	232	0	0	65	41	0	0	312	0	0	0	302	0	0	0	36	0	0	0	0	0	0	0	0	63	68	1272	0	0	39	0	0	29	0	94	0	0	490	0	0	0	183	0
OTU015	Bacteroidetes	Prevotellaceae	270	0	675	0	352	133	154	1901	324	40	805	637	0	0	0	112	210	0	447	560	532	0	685	2143	3	90	236	3430	1647	542	53	0	0	673	0	0	683	43	44	261	178	97	0	0	789	57	49
OTU016	Bacteroidetes	Prevotellaceae	2527	0	1352	0	2845	38	60	751	90	296	25	50	0	191	1747	188	364	0	48	1024	1082	9	1180	615	0	655	210	1737	811	1551	2018	674	57	192	41	1109	1181	131	6514	292	363	1777	0	0	565	0	357
OTU017	Bacteroidetes	Prevotellaceae	0	0	0	0	0	0	0	0	0	0	0	0	0	0	0	0	0	0	0	0	0	0	0	0	0	0	0	0	0	0	0	0	0	0	0	0	0	0	0	0	0	0	0	0	0	0	0
OTU018	Bacteroidetes	Prevotellaceae	0	0	0	0	0	0	510	0	0	0	0	0	0	0	0	0	0	0	0	0	0	0	0	0	0	0	0	0	0	0	0	0	0	0	0	0	0	0	0	0	0	0	0	0	343	0	0
OTU019	Bacteroidetes	Prevotellaceae	0	0	974	0	589	23	0	313	49	34	0	827	85	721	477	145	0	24	4821	567	5469	0	0	0	0	217	819	0	696	641	5382	2461	101	442	0	0	1457	802	102	1712	1712	1594	0	13	328	166	199
OTU020	Bacteroidetes	Prevotellaceae	1289	0	555	0	1923	639	0	297	320	100	342	65	0	251	256	0	0	8	43	0	289	0	0	180	0	28	159	303	0	0	0	22	0	627	0	667	439	25	3432	0	0	0	0	0	246	149	34
OTU021	Bacteroidetes	Prevotellaceae	0	0	0	0	0	0	0	0	32	0	1074	148	0	0	0	0	0	0	0	0	0	0	0	0	0	0	0	0	0	0	0	0	0	0	0	0	0	0	0	0	52	0	0	0	0	0	0
OTU022	Bacteroidetes	Prevotellaceae	3233	12	11293	6955	19352	1300	3535	9465	1288	374	8082	3936	291	3725	5245	3991	2243	451	7180	6793	9129	109	7513	11584	3108	4275	7538	37649	20918	8925	2551	1547	1622	3576	100	18464	10891	7470	7544	12454	3534	20418	663	267	11613	1390	3562
OTU023	Bacteroidetes	Prevotellaceae	0	0	128	0	20	17	281	0	0	0	154	236	0	0	0	0	0	0	248	0	0	0	0	0	0	47	190	6	0	57	328	0	48	0	0	0	0	0	0	0	0	0	0	0	0	244	0
OTU024	Bacteroidetes	Prevotellaceae	0	0	88	0	46	20	0	10	16	3	0	53	0	0	67	121	0	0	0	141	15	0	124	99	0	0	0	0	0	68	0	4	0	14	0	0	133	32	0	15	0	0	0	0	55	0	0
OTU025	Bacteroidetes	Prevotellaceae	0	0	0	0	28	0	105	18	15	0	6	43	0	0	0	0	0	0	161	0	0	0	71	59	0	0	0	0	83	0	0	0	0	0	0	0	0	0	0	0	0	0	0	0	0	0	0
OTU026	Bacteroidetes	Prevotellaceae	0	0	36	0	0	0	15	0	0	0	21	0	0	0	0	0	16	0	0	112	0	9	0	0	0	45	159	24	12	0	0	0	0	0	0	0	0	0	0	0	0	0	0	0	0	11	0
OTU027	Bacteroidetes	Prevotellaceae	134	0	75	0	55	0	0	78	23	0	38	57	0	0	0	0	0	0	20	0	0	0	279	275	0	0	0	95	156	77	0	22	0	0	0	0	0	0	0	69	0	0	13	0	97	0	36
OTU028	Bacteroidetes	Prevotellaceae	0	0	118	0	327	107	0	42	38	0	149	0	0	0	0	0	0	25	78	491	0	0	0	17	0	0	0	0	0	0	17	0	0	0	0	0	0	10	5	276	117	137	0	0	48	8	0
OTU029	Bacteroidetes	Prevotellaceae	311	0	629	0	846	19	0	127	17	31	13	0	0	0	0	0	0	0	2729	0	2604	0	0	0	0	262	79	0	0	705	0	0	0	10	0	0	521	447	345	0	0	0	0	0	101	0	6620
OTU030	Bacteroidetes	Prevotellaceae	0	0	0	0	0	0	0	0	0	0	0	0	0	0	0	0	0	0	0	0	0	0	0	0	0	0	0	0	0	778	0	0	0	0	0	0	0	0	0	0	0	0	0	0	0	0	0
OTU031	Bacteroidetes	Prevotellaceae	0	0	0	0	0	0	0	0	0	0	0	0	0	0	0	0	0	0	0	0	0	0	0	0	0	0	0	0	0	0	0	0	0	0	0	0	0	0	0	0	0	0	0	0	0	0	897
OTU032	Bacteroidetes	Prevotellaceae	0	0	189	0	0	0	0	89	0	0	0	0	0	0	0	0	409	0	0	0	0	0	0	148	0	0	0	0	0	42	0	0	0	0	0	0	0	0	0	0	0	0	0	0	0	0	0
OTU033	Bacteroidetes	Prevotellaceae	20	0	20	0	32	8	0	44	7	0	194	70	0	60	65	0	40	0	54	0	34	0	0	134	61	55	13	0	38	34	0	173	9	0	0	0	34	24	0	25	95	0	33	343	43	35	38
OTU034	Bacteroidetes	Prevotellaceae	42	0	13	51	65	23	0	110	17	0	20	25	0	44	22	190	0	0	43	120	113	51	0	37	0	10	88	0	31	65	0	0	0	0	0	0	44	10	0	179	0	47	33	0	31	25	6
OTU035	Bacteroidetes	Prevotellaceae	0	0	90	0	75	14	0	109	15	0	65	103	0	0	0	0	97	0	58	25	0	34	0	196	0	0	0	106	313	0	0	0	0	0	0	0	9	7	0	0	0	0	0	0	166	54	22
OTU036	Bacteroidetes	Prevotellaceae	0	0	151	0	0	0	0	32	0	0	0	0	0	0	0	0	0	0	0	0	0	7	0	0	0	0	0	451	63	14	0	0	0	8	0	0	0	0	0	0	0	0	0	0	61	14	0
OTU037	Bacteroidetes	Paraprevotellaceae	25	0	58	0	29	8	0	3	0	68	15	28	0	0	0	0	0	0	0	37	45	10	100	0	0	55	11	0	0	0	0	259	27	4	0	0	4	30	6	10	9	2	3	15	34	91	0
OTU038	Bacteroidetes	Paraprevotellaceae	0	0	0	24	0	0	0	0	0	0	0	0	14	0	7	0	0	0	0	0	0	0	0	0	0	0	0	0	0	0	0	0	0	0	11	0	0	0	0	0	0	43	0	0	0	0	0
OTU039	Bacteroidetes	Paraprevotellaceae	0	0	0	0	0	0	0	0	0	12	0	317	0	0	0	0	392	0	0	0	0	0	0	0	0	0	0	0	0	0	0	0	0	0	0	0	0	0	0	0	0	0	0	0	0	0	174
OTU040	Bacteroidetes	Paraprevotellaceae	0	0	0	0	446	0	0	0	21	0	0	0	0	906	861	54	0	0	0	0	602	133	1229	0	0	51	572	0	0	1110	164	0	0	107	0	0	1336	0	0	0	0	0	87	36	0	99	187
OTU041	Bacteroidetes	Paraprevotellaceae	0	0	0	0	0	0	0	61	0	0	0	213	0	0	0	0	0	0	0	0	0	0	0	1048	0	0	0	0	0	60	0	0	0	0	0	0	0	0	0	0	0	0	0	0	0	0	0
OTU042	Bacteroidetes	Paraprevotellaceae	347	0	1320	0	849	64	43	156	55	0	793	0	0	0	0	0	0	0	253	200	0	0	0	0	311	0	0	1009	117	0	0	13	142	118	0	0	0	356	727	1406	410	2250	0	0	834	0	0
OTU043	Bacteroidetes	Paraprevotellaceae	0	0	0	0	23	270	428	65	97	80	14	0	0	0	0	0	0	50	23	0	0	0	125	48	0	220	82	0	0	0	0	0	8	0	9	0	61	0	0	0	0	0	0	0	40	545	0
OTU044	Bacteroidetes	Paraprevotellaceae	0	0	0	0	0	0	0	9	9	0	0	0	0	0	0	0	0	0	20	0	0	0	0	5	0	0	0	0	0	0	0	0	14	3	0	0	0	0	0	0	0	0	0	0	17	0	0
OTU045	Bacteroidetes	Bacteroidaceae	0	154	0	0	0	0	0	0	0	0	0	0	126	0	0	11	0	0	0	0	0	23	0	0	305	0	0	0	0	0	0	19	24	0	96	0	0	200	0	0	0	216	0	31	0	0	0
OTU046	Bacteroidetes	Bacteroidaceae	9	135	0	26	0	0	44	0	0	281	0	0	29	0	0	386	0	19	0	0	0	510	0	0	42	0	0	0	0	15	39	11	0	0	0	42	0	27	115	0	0	26	0	18	0	0	0
OTU047	Bacteroidetes	Bacteroidaceae	0	148	0	17	0	0	18	0	0	78	0	0	0	17	20	0	0	36	0	6	0	1165	0	0	38	0	0	0	0	0	5	71	0	2	0	34	0	10	27	0	7	23	0	0	8	0	0
OTU048	Bacteroidetes	Bacteroidaceae	0	179	0	101	8	0	0	4	0	15	1339	0	0	0	0	0	89	0	0	0	228	1253	37	0	12	12	0	0	0	0	10	117	852	0	3705	140	0	75	0	9	0	112	105	1625	0	101	0
OTU049	Bacteroidetes	Bacteroidaceae	0	638	0	47	0	0	0	0	0	9	0	0	5	0	45	0	15	23	0	0	0	1154	0	0	0	20	0	0	0	0	0	13	0	0	80	128	0	182	243	0	0	58	19	428	0	0	0
OTU050	Bacteroidetes	Bacteroidaceae	0	0	0	0	0	0	14	0	0	527	0	0	0	0	0	1354	0	0	0	0	0	0	0	0	0	0	0	0	0	0	1233	0	0	0	0	0	0	0	0	0	0	0	0	0	0	227	0
OTU051	Bacteroidetes	Bacteroidaceae	0	0	0	24	0	0	0	0	0	0	0	0	0	0	0	32	0	0	0	16	0	30	0	0	0	13	0	0	0	0	0	0	0	0	0	0	0	52	0	0	0	0	0	23	0	0	0
OTU052	Bacteroidetes	Bacteroidaceae	0	0	85	0	0	0	0	0	0	0	0	0	0	0	0	0	0	0	0	67	0	0	0	0	0	0	0	0	0	0	186	0	0	0	0	0	0	0	0	0	0	0	0	0	0	0	0
OTU053	Bacteroidetes	Bacteroidaceae	0	353	0	0	0	0	0	0	0	0	0	0	0	17	51	0	0	16	0	0	0	0	0	0	360	0	0	0	0	0	0	18	0	0	63	40	0	0	0	0	0	0	105	23	0	0	0
OTU054	Bacteroidetes	Bacteroidaceae	0	14	0	0	0	0	0	0	0	0	0	0	0	0	0	0	0	0	0	0	0	0	0	0	14	0	0	0	0	0	0	0	24	0	14	0	0	0	0	0	0	13	0	29	0	0	0
OTU055	Bacteroidetes	Bacteroidaceae	0	0	0	0	0	0	0	0	0	0	0	0	0	0	0	0	0	0	0	0	0	0	0	0	0	0	0	0	0	0	0	0	0	0	0	0	0	77	0	0	0	0	0	0	0	0	0
OTU056	Bacteroidetes	Bacteroidaceae	0	0	26	0	14	5	55	3	6	75	0	0	0	0	0	0	0	0	14	49	32	12	198	73	0	37	0	5	0	28	0	0	3	0	3	0	6	5	0	64	0	0	0	0	29	28	4
OTU057	Bacteroidetes	Bacteroidaceae	0	703	0	345	0	0	0	0	0	0	0	0	0	0	32	0	0	0	0	0	0	0	0	0	0	0	0	0	0	0	0	0	0	0	0	0	0	0	0	0	0	0	0	0	0	0	0
OTU058	Bacteroidetes	Bacteroidaceae	24	2273	20	270	15	0	11	0	0	677	11	0	281	17	57	414	773	114	176	84	93	3679	86	5	293	397	137	0	0	216	18	122	552	0	2429	167	10	1599	324	54	22	302	123	523	35	43	10
OTU059	Bacteroidetes	Porphyromonadaceae	0	0	0	54	0	0	8	0	6	10	8	5	5	0	0	0	0	0	0	0	16	94	10	0	0	10	0	0	0	0	0	8	0	0	75	0	0	39	54	6	0	10	33	0	0	0	0
OTU060	Bacteroidetes	Porphyromonadaceae	0	0	0	0	0	0	0	0	0	0	0	0	0	0	0	0	16	351	0	7	0	0	0	0	33	0	0	0	0	0	11	0	0	0	40	92	0	0	0	3	3	0	8	0	4	0	0
OTU061	Bacteroidetes	Porphyromonadaceae	0	136	0	0	0	0	0	0	0	0	0	0	0	11	22	0	0	0	0	0	0	0	0	0	0	0	0	0	0	0	0	0	0	0	0	0	0	0	0	0	0	0	0	16	0	0	0
OTU062	Bacteroidetes	Porphyromonadaceae	0	0	41	0	11	0	0	18	0	0	69	0	0	0	0	68	0	0	132	108	0	0	656	14	0	46	311	0	6	17	0	198	82	0	0	0	0	29	0	0	0	14	0	0	152	862	5
OTU063	Bacteroidetes	Porphyromonadaceae	0	390	0	25	0	0	58	0	0	23	0	0	23	6	0	117	118	47	0	11	0	723	0	0	51	16	0	0	0	0	72	7	18	0	246	106	0	0	33	0	0	47	0	15	5	35	0
OTU064	Bacteroidetes	Porphyromonadaceae	0	0	0	0	0	0	0	0	0	0	0	6	0	0	0	0	0	0	0	0	0	122	0	0	0	0	0	0	0	0	0	0	0	0	115	0	0	10	0	0	0	0	0	53	0	0	0
OTU065	Bacteroidetes	Muribaculaceae	0	0	0	0	0	0	63	0	0	0	0	28	0	0	0	0	0	0	0	0	0	0	0	0	0	0	0	0	0	0	0	0	0	0	0	0	0	0	0	0	0	0	0	0	0	596	0
OTU066	Bacteroidetes	Muribaculaceae	0	0	0	0	0	0	165	0	0	0	0	73	0	0	0	0	0	0	0	0	0	0	0	0	0	0	0	0	0	0	0	0	0	0	0	0	0	0	0	0	0	0	0	0	0	242	0
OTU067	Bacteroidetes	Muribaculaceae	0	0	0	0	0	0	0	0	0	0	0	0	0	0	0	0	0	0	0	0	0	0	0	0	0	66	394	0	0	0	0	0	1272	0	0	0	0	0	0	0	0	0	0	0	444	0	0
OTU068	Bacteroidetes	Muribaculaceae	11	0	117	0	0	0	0	0	0	5	19	0	0	0	0	0	0	0	1269	11	0	0	0	29	0	0	0	0	0	10	0	0	0	0	0	0	0	21	0	0	0	0	0	0	27	68	0
OTU069	Bacteroidetes	Muribaculaceae	0	0	0	0	0	0	0	0	0	0	0	0	0	0	0	0	0	0	0	13	0	0	0	0	0	0	0	0	0	0	0	0	0	0	0	0	0	0	0	0	0	0	0	0	0	200	0
OTU070	Bacteroidetes	Muribaculaceae	30	0	15	0	36	17	51	88	53	87	14	209	3	0	70	0	0	83	10	382	114	44	124	17	87	122	174	0	0	304	0	404	0	59	0	0	26	22	51	22	0	0	23	0	62	0	5
OTU071	Bacteroidetes	Barnesiellaceae	0	29	0	0	0	0	0	0	0	0	0	0	4	0	0	6	0	0	0	0	0	0	0	0	0	0	0	0	0	0	0	41	0	0	0	0	0	0	0	0	0	0	0	37	0	0	0
OTU072	Bacteroidetes	Barnesiellaceae	0	0	0	0	0	0	21	0	0	0	0	0	0	0	0	32	0	0	0	3	0	0	0	0	0	0	0	0	0	0	0	45	0	0	0	0	0	17	88	0	0	88	0	0	0	0	0
OTU073	Bacteroidetes	NA	0	0	0	0	0	0	0	0	0	0	0	0	0	0	0	0	0	0	0	0	0	0	0	0	0	0	0	0	0	0	0	0	0	0	0	0	0	0	0	0	0	0	0	0	0	0	0
OTU074	Bacteroidetes	Odoribacteraceae	0	0	0	0	0	0	0	0	0	0	0	0	0	0	0	0	0	13	0	28	0	144	29	0	0	0	0	0	0	0	0	0	0	0	11	134	0	0	0	0	0	0	0	0	0	6	0
OTU075	Bacteroidetes	Odoribacteraceae	8	39	0	0	0	0	0	0	0	0	0	0	14	0	0	0	14	0	0	0	0	45	31	0	0	0	0	0	0	0	0	0	0	0	14	0	0	10	0	0	0	0	9	0	0	0	0
OTU076	Bacteroidetes	Odoribacteraceae	0	21	0	24	0	0	0	0	0	0	0	0	0	0	0	4	0	0	0	0	0	0	0	0	14	0	0	0	0	0	0	27	0	0	0	19	0	0	0	0	8	0	0	28	0	0	0
OTU077	Bacteroidetes	Odoribacteraceae	0	46	0	11	0	0	9	0	0	0	0	0	6	7	0	0	5	23	0	20	0	38	75	0	20	0	0	0	0	0	0	17	0	0	66	43	0	7	0	0	5	0	16	23	0	0	0
OTU078	Bacteroidetes	NA	0	0	0	0	0	0	0	0	10	26	0	5	0	0	0	0	0	0	0	100	0	0	0	5	0	137	85	0	0	14	0	0	0	0	0	0	0	0	0	0	0	0	0	0	0	734	0
OTU079	Bacteroidetes	NA	0	0	14	0	0	0	0	26	0	10	72	25	0	0	0	0	0	0	0	56	9	0	0	8	0	0	353	0	0	0	0	0	0	5	0	0	0	0	0	6	0	0	0	0	43	0	0
OTU080	Bacteroidetes	NA	0	0	0	0	9	0	0	0	0	0	0	0	0	0	0	0	0	0	128	137	0	0	86	37	0	0	0	0	0	0	0	0	0	9	0	0	0	0	0	0	0	0	0	0	0	0	0
OTU081	Bacteroidetes	NA	0	0	0	0	0	0	0	0	13	0	0	0	0	0	0	0	0	0	0	66	0	0	63	59	0	0	0	0	0	187	0	0	0	19	11	0	0	0	0	0	0	0	0	0	0	0	0
OTU082	Bacteroidetes	NA	0	0	117	0	34	10	0	27	0	0	267	0	0	0	0	0	0	0	312	0	104	21	291	35	0	86	653	0	0	0	0	0	82	0	0	0	0	32	0	177	0	0	0	0	144	9	0
OTU083	Bacteroidetes	NA	0	0	130	0	0	0	0	85	0	0	0	0	0	0	0	0	0	0	0	0	35	0	0	0	0	0	0	0	0	0	0	0	0	0	0	0	0	0	0	0	0	0	0	0	0	0	0
OTU084	Bacteroidetes	NA	0	0	0	0	4	16	0	0	34	4	41	0	0	0	0	0	0	0	85	0	4	0	0	6	0	27	0	0	0	0	0	0	13	0	0	0	0	0	0	0	0	0	0	0	0	97	0
OTU085	Bacteroidetes	NA	0	0	418	0	12	0	169	300	9	1060	122	83	0	0	189	61	1172	0	744	699	70	0	557	45	36	419	206	0	0	210	0	5896	959	39	25	0	0	962	0	0	108	95	577	0	109	737	69
OTU086	Bacteroidetes	NA	0	0	0	0	0	0	0	0	0	0	0	0	0	0	0	0	0	0	535	0	0	0	0	0	0	0	0	0	0	42	0	0	0	0	0	0	0	0	0	0	0	0	0	0	0	444	0
OTU087	Bacteroidetes	Rikenellaceae	0	0	0	0	0	0	0	0	0	0	0	0	0	0	0	0	0	0	0	0	0	0	0	0	0	0	0	0	0	0	0	0	0	0	0	0	0	0	0	0	0	0	0	0	0	0	0
OTU088	Bacteroidetes	Rikenellaceae	0	0	0	0	0	0	16	0	0	169	0	0	0	0	0	0	0	0	0	0	0	53	0	0	0	0	0	0	0	0	0	0	0	0	0	0	0	0	0	0	0	0	0	0	0	9	0
OTU089	Bacteroidetes	Rikenellaceae	0	0	0	0	0	0	0	0	0	0	0	0	0	0	0	0	0	0	0	0	0	0	0	0	32	0	0	0	0	0	0	0	0	0	68	0	0	0	28	0	0	0	0	0	0	0	0
OTU090	Bacteroidetes	Rikenellaceae	0	0	0	0	0	0	0	0	0	0	0	0	5	0	0	0	0	13	0	0	0	83	0	0	0	0	0	0	0	0	172	0	0	0	0	0	0	0	0	0	0	12	0	0	0	0	0
OTU091	Bacteroidetes	Rikenellaceae	0	0	0	0	0	0	0	0	0	0	0	0	0	0	0	0	0	0	0	0	0	5	4	0	64	0	0	0	0	0	0	8	0	0	129	8	0	0	0	0	6	0	8	8	0	0	0
OTU092	Bacteroidetes	Rikenellaceae	5	148	0	28	0	0	12	20	0	35	0	0	0	14	7	31	20	93	0	0	0	10	7	0	61	18	0	0	0	5	82	30	19	0	25	321	0	11	0	0	19	0	19	13	0	28	0
OTU093	Bacteroidetes	Rikenellaceae	0	50	0	72	0	0	0	0	0	0	0	0	47	0	0	0	0	0	0	0	0	0	0	0	30	0	0	0	0	0	0	11	0	0	0	0	0	0	28	0	0	27	0	93	0	0	0
OTU094	Bacteroidetes	Rikenellaceae	0	0	0	0	0	0	10	0	0	0	0	0	0	0	0	140	0	0	0	0	0	0	6	0	0	0	0	0	0	0	178	0	0	0	18	9	0	0	0	0	0	0	0	0	0	0	0
OTU095	Bacteroidetes	Rikenellaceae	0	0	0	0	0	0	0	0	0	0	0	0	0	0	0	33	0	26	0	0	0	23	0	0	57	0	0	0	0	0	0	0	0	0	0	89	0	0	0	0	18	0	9	0	0	0	0
OTU096	Proteobacteria	NA	0	0	0	0	12	226	0	0	0	0	0	206	0	0	0	0	0	0	10	0	0	0	0	10	0	0	0	0	0	0	0	0	0	0	0	0	0	0	0	0	0	0	0	0	0	8	0
OTU097	Proteobacteria	NA	0	0	0	0	0	0	34	65	0	0	0	12	0	0	88	0	0	0	0	0	0	0	0	73	0	0	0	0	0	0	0	0	0	0	0	0	0	0	0	0	0	0	0	0	0	0	0
OTU098	Proteobacteria	NA	49	0	362	0	0	0	0	0	0	0	0	0	0	0	0	0	0	0	0	605	0	0	0	0	0	0	0	0	0	0	0	0	0	0	0	0	0	0	0	0	0	0	0	0	0	0	0
OTU099	Proteobacteria	NA	0	0	0	0	0	0	0	583	67	0	0	0	0	0	0	0	0	0	0	0	0	0	0	0	0	0	0	0	0	0	0	0	0	0	0	0	0	0	0	0	0	0	0	0	0	0	0
OTU100	Proteobacteria	NA	0	0	0	0	0	0	0	0	0	0	0	0	0	0	0	0	0	0	0	0	0	0	0	0	0	0	0	0	0	0	0	0	0	0	0	0	0	0	0	0	0	0	0	0	0	0	0
OTU101	Proteobacteria	NA	0	0	0	0	0	0	0	0	36	0	0	0	0	0	0	4	0	0	0	0	0	0	38	12	0	0	0	0	0	0	0	0	0	0	0	0	0	0	0	0	0	0	0	0	0	0	0
OTU102	Proteobacteria	NA	0	0	0	0	0	0	0	0	0	0	0	120	0	0	0	0	0	0	0	0	0	0	61	0	0	0	0	0	0	0	0	0	0	0	0	0	0	0	0	0	0	0	0	0	0	0	0
OTU103	Proteobacteria	NA	0	263	0	0	0	0	0	0	0	0	0	0	0	0	0	0	0	0	0	0	0	0	0	0	0	0	0	0	0	0	0	0	0	0	0	0	0	0	0	0	0	0	0	0	0	0	0
OTU104	Proteobacteria	Desulfovibrionaceae	0	22	0	11	0	0	0	0	0	0	0	0	0	6	0	4	0	0	0	0	0	0	0	0	29	0	0	0	0	0	0	5	0	0	0	0	0	0	0	0	0	0	0	7	5	0	0
OTU105	Proteobacteria	Desulfovibrionaceae	39	29	40	0	3	0	48	101	14	28	61	23	19	67	111	24	0	0	33	24	25	49	41	8	143	23	7	0	0	56	0	41	48	44	90	0	6	111	82	4	158	52	85	21	10	107	16
OTU106	Proteobacteria	Desulfovibrionaceae	0	0	0	0	0	0	0	0	0	0	0	0	0	0	0	0	0	0	0	0	0	0	0	0	0	0	0	0	0	0	0	0	0	0	0	0	0	0	0	0	0	0	0	0	49	86	0
OTU107	Proteobacteria	Desulfovibrionaceae	0	9	0	0	0	0	0	0	0	0	21	0	0	0	0	0	0	30	0	0	0	79	36	0	0	0	4	0	0	0	6	0	0	0	0	17	0	0	10	0	0	5	21	18	0	0	0
OTU108	Proteobacteria	Moraxellaceae	0	0	0	0	0	0	0	0	0	0	0	0	0	0	0	0	0	0	0	0	0	0	0	0	0	0	0	0	0	0	0	0	0	0	0	0	0	0	0	0	0	0	0	0	0	0	0
OTU109	Proteobacteria	Moraxellaceae	0	0	0	0	0	0	0	0	0	0	0	0	0	0	0	0	0	0	0	0	0	0	0	0	0	0	0	0	0	0	0	0	4	0	0	0	0	0	0	0	0	0	0	0	0	0	0
OTU110	Proteobacteria	Enterobacteriaceae	0	0	0	0	0	0	0	0	512	0	0	0	0	0	0	0	0	0	0	0	0	0	0	0	0	0	0	0	0	0	0	0	0	0	0	0	0	0	0	0	0	0	0	0	0	0	0
OTU111	Proteobacteria	Enterobacteriaceae	0	0	0	0	0	0	0	71	0	68	115	0	0	19	0	0	0	0	0	0	0	218	11	35	0	181	381	0	280	0	0	0	73	0	0	130	362	79	0	0	0	64	0	0	547	0	0
OTU112	Proteobacteria	Enterobacteriaceae	21	26	634	36	73	41	25	12	31	1764	832	10	173	27	306	104	131	654	60	23	45	857	138	194	429	156	140	118	108	1640	1779	119	1901	110	1703	745	85	2228	456	44	105	2090	61	602	1656	62	33
OTU113	Proteobacteria	Succinivibrionaceae	0	0	0	0	0	0	0	0	0	0	0	0	0	0	0	0	0	0	0	0	0	0	0	0	0	0	0	0	0	0	0	0	0	0	0	0	0	0	0	0	0	0	0	0	0	0	0
OTU114	Proteobacteria	Pasteurellaceae	11	0	159	0	23	0	0	17	0	0	0	6	0	0	11	0	3	41	6	7	0	0	11	104	0	5	0	0	22	0	0	0	0	0	0	0	0	5	0	0	0	19	0	0	5	0	6
OTU115	Proteobacteria	Succinivibrionaceae	321	0	0	0	1321	0	1113	34	0	29	0	4	0	313	278	549	191	0	371	5251	2891	1178	3216	467	0	694	318	0	0	1056	0	818	213	26	166	0	89	601	0	522	0	973	846	1188	1191	830	225
OTU116	Proteobacteria	Alcaligenaceae	0	0	0	14	0	0	0	0	0	0	0	0	0	0	0	0	0	23	0	0	0	0	0	0	0	0	0	0	0	0	66	0	0	0	0	0	0	0	0	0	0	0	0	0	0	0	0
OTU117	Proteobacteria	Comamonadaceae	0	24	0	29	0	0	0	0	0	0	0	0	0	0	0	17	5	0	0	0	0	0	0	0	0	0	0	0	0	0	82	0	6	0	0	0	0	0	0	0	0	0	0	10	0	0	0
OTU118	Proteobacteria	Comamonadaceae	0	0	0	0	0	0	0	0	0	0	0	0	0	0	0	0	0	0	0	0	0	0	0	0	0	0	0	0	0	0	72	0	0	0	0	0	0	0	0	0	0	0	0	0	0	0	0
OTU119	Proteobacteria	Comamonadaceae	0	0	0	0	0	0	0	0	0	0	0	0	0	0	0	0	23	0	0	0	0	0	3	0	0	0	0	0	0	0	0	0	0	0	0	0	0	0	0	0	0	0	0	0	0	0	0
OTU120	Proteobacteria	NA	0	76	0	134	0	0	0	59	0	0	0	0	0	0	0	12	0	6	0	0	0	0	0	0	8	0	0	0	0	0	0	0	0	0	0	0	0	0	0	0	0	0	0	0	0	0	0
OTU121	Proteobacteria	NA	107	0	9	0	0	0	0	0	0	0	13	0	0	493	439	0	0	110	26	157	0	49	4	23	560	13	0	0	0	0	0	0	18	0	60	528	16	53	0	413	220	160	0	0	117	0	13
OTU122	Proteobacteria	NA	0	0	3	0	5	0	0	0	0	0	134	0	0	17	26	7	0	0	0	56	51	32	4	0	7	0	16	0	49	198	0	28	0	0	0	0	0	6	192	179	99	64	56	21	0	0	0
OTU123	Proteobacteria	Alcaligenaceae	0	0	0	0	0	0	0	159	0	0	57	0	0	0	0	0	0	0	0	0	21	0	0	0	0	0	0	0	0	0	0	0	0	39	0	0	0	0	0	0	0	0	0	0	0	0	0
OTU124	Proteobacteria	NA	0	0	0	0	0	0	0	0	0	32	0	0	0	0	0	92	0	0	0	0	0	20	32	0	0	0	48	0	0	13	171	0	0	0	10	0	0	64	0	0	0	0	0	0	12	290	0
OTU125	Proteobacteria	Rhodocyclaceae	0	0	18	0	250	0	56	44	40	43	38	207	0	0	0	627	555	0	83	84	738	0	382	22	0	0	76	0	164	0	0	111	0	0	46	0	6	35	79	86	456	13	234	0	6	0	14
OTU126	Proteobacteria	Comamonadaceae	0	0	207	0	44	62	7	310	85	12	58	116	15	35	61	0	0	0	53	13	23	5	25	203	0	57	16	0	1095	73	0	0	0	31	0	0	11	12	20	52	0	0	0	0	40	54	3
OTU127	Proteobacteria	Oxalobacteraceae	0	13	0	0	0	0	6	0	0	17	0	4	0	0	0	11	0	5	6	4	2	19	6	0	29	0	7	0	0	0	0	28	0	4	9	0	0	6	4	3	0	0	5	12	0	38	0
OTU128	Proteobacteria	Pseudomonadaceae	11	0	4	5	76	0	8	107	7	300	53	72	6	28	73	15	54	23	3	0	22	9	37	35	8	6	20	105	44	56	0	28	40	36	11	134	16	4	7	23	46	72	26	8	5	28	15
OTU129	Firmicutes	Lactobacillaceae	61	63	12	0	137	89	3	89	0	0	26	0	3	159	38	0	4	19	72	15	148	0	63	0	1169	0	0	0	0	216	10	163	0	0	46	7	673	0	19	286	0	26	796	215	0	0	618
OTU130	Firmicutes	Streptococcaceae	0	0	181	0	0	0	0	4	0	0	0	0	0	33	26	0	24	0	4	0	0	7	0	0	36	28	355	0	0	0	0	3	156	0	0	0	0	538	44	0	0	34	0	50	182	0	0
OTU131	Firmicutes	Streptococcaceae	0	0	0	0	0	0	0	0	0	0	85	0	0	4	0	0	0	0	0	0	0	0	0	7	0	0	6	0	0	0	0	0	14	0	0	0	27	57	0	0	0	0	0	0	1	0	0
OTU132	Firmicutes	Streptococcaceae	21	0	18	0	17	8	0	10	0	22	61	28	0	18	197	4	5	8	0	0	134	0	0	108	67	63	0	53	12	0	0	0	13	16	0	0	440	93	24	7	34	65	16	0	71	6	0
OTU133	Firmicutes	Streptococcaceae	0	0	9	0	4	0	0	1	9	0	6	3	0	17	3	0	9	11	0	0	0	0	0	35	15	0	0	0	0	0	0	0	5	0	0	0	14	28	0	0	0	0	0	0	21	0	0
OTU134	Firmicutes	Streptococcaceae	0	0	0	0	0	0	24	0	0	0	175	0	0	0	42	0	0	0	16	0	0	0	0	0	0	0	0	0	0	0	0	0	0	0	0	118	311	0	0	157	0	0	0	5	12	0	0
OTU135	Firmicutes	Lactobacillaceae	0	0	0	0	3	0	0	0	0	0	0	0	0	0	0	0	0	0	0	0	0	0	0	0	0	0	0	930	0	0	0	0	0	0	0	0	0	0	0	0	0	0	0	0	0	0	0
OTU136	Firmicutes	Lactobacillaceae	0	0	0	0	0	0	0	0	0	0	0	0	0	0	0	0	0	0	0	0	0	0	0	0	0	0	0	637	0	0	0	0	0	0	0	0	0	0	0	0	0	0	0	0	0	0	0
OTU137	Firmicutes	Lactobacillaceae	0	0	0	0	0	0	0	0	0	0	0	0	0	0	0	0	0	0	0	0	0	0	0	0	0	0	0	2218	0	0	0	0	0	0	0	0	0	0	0	0	0	0	0	0	0	0	0
OTU138	Firmicutes	Leuconostocaceae	0	0	98	0	0	0	0	0	0	3	0	0	0	19	65	0	0	0	5	0	0	0	0	0	0	0	74	0	0	0	0	3	17	0	0	3	31	5	2	0	0	0	0	0	36	0	0
OTU139	Firmicutes	Enterococcaceae	0	0	0	0	0	0	0	0	0	0	77	0	0	0	0	0	0	0	0	0	0	261	0	0	0	0	0	0	0	0	75	0	48	0	0	0	0	128	0	0	0	0	11	17	201	0	0
OTU140	Tenericutes	NA	0	0	23	0	0	0	0	0	0	0	0	0	49	0	2	0	6	14	18	12	0	0	0	0	0	50	6	0	0	12	192	71	0	0	0	0	0	22	0	0	5	0	0	44	0	0	0
OTU141	Tenericutes	NA	0	0	0	0	0	0	0	0	0	0	0	0	0	0	0	0	0	0	0	0	0	0	0	0	0	0	0	0	0	0	0	0	0	0	0	0	0	0	0	0	0	0	0	0	0	0	0
OTU142	Firmicutes	Erysipelotrichaceae	87	0	68	0	1101	15	0	489	13	45	24	73	0	0	0	0	63	107	796	465	216	0	399	87	0	161	160	0	17	294	0	1021	49	105	95	0	768	137	360	339	183	127	335	0	48	186	121
OTU143	Firmicutes	Erysipelotrichaceae	0	0	0	0	0	0	0	0	0	0	6	0	28	0	0	0	0	0	0	0	0	0	0	0	0	0	0	0	0	0	0	0	0	0	1006	0	0	0	0	0	0	4	0	0	0	0	0
OTU144	Firmicutes	Erysipelotrichaceae	0	0	0	20	0	0	0	0	0	0	0	0	0	0	0	0	280	0	0	0	4	63	0	0	0	12	0	0	0	0	0	0	0	0	228	0	0	102	0	0	0	15	0	23	0	0	0
OTU145	Firmicutes	Erysipelotrichaceae	17	98	76	0	0	0	8	28	19	0	0	88	0	68	276	12	12	0	0	0	0	0	0	0	100	4	0	0	0	11	6	0	0	196	0	254	5	0	11	3	69	48	8	19	0	0	0
OTU146	Firmicutes	Erysipelotrichaceae	0	0	17	0	0	0	0	0	0	0	4	3	3	0	0	6	31	0	7	9	7	0	9	0	18	12	4	0	0	21	0	17	0	0	0	0	0	0	0	0	0	0	2	0	7	0	2
OTU147	Firmicutes	Erysipelotrichaceae	0	0	0	0	141	0	0	61	0	0	0	0	0	0	0	0	0	0	0	0	0	0	0	0	0	0	0	0	0	0	0	0	0	0	0	0	0	0	0	0	0	0	0	0	0	0	0
OTU148	Firmicutes	Erysipelotrichaceae	0	0	11	0	0	0	0	0	0	32	30	0	9	0	0	225	0	0	0	0	0	0	5	0	0	9	0	0	0	22	1027	3	0	0	0	0	0	83	0	0	0	8	0	0	0	0	0
OTU149	NA	NA	0	0	0	0	25	0	0	0	0	4	548	47	0	0	0	0	292	0	15	0	13	0	0	0	0	0	5	0	0	29	0	0	22	0	0	0	0	53	0	0	0	0	0	0	0	13	57
OTU150	Firmicutes	Erysipelotrichaceae	0	0	0	0	0	0	0	0	0	0	0	0	0	0	0	0	0	0	270	0	0	0	0	0	0	0	0	0	0	10	0	0	0	0	0	0	0	0	0	0	0	0	0	0	0	0	0
OTU151	Firmicutes	Erysipelotrichaceae	19	0	176	2	33	48	5	104	12	9	23	68	0	228	271	0	61	17	94	212	53	9	150	166	31	69	56	3183	226	179	216	486	62	89	166	655	472	193	189	82	164	139	404	9	43	214	59
OTU152	Firmicutes	Erysipelotrichaceae	0	0	14	0	40	0	0	25	0	0	0	0	0	64	85	0	22	44	63	41	0	68	0	26	0	24	20	0	464	0	0	0	0	29	90	0	14	0	14	0	81	24	10	89	0	0	0
OTU153	Firmicutes	Erysipelotrichaceae	0	0	0	0	0	0	0	0	0	0	0	0	0	0	0	0	0	0	0	0	0	0	0	0	0	0	0	0	0	0	0	0	0	0	0	0	0	0	0	0	0	0	0	0	0	0	93
OTU154	Firmicutes	Erysipelotrichaceae	3	0	9	0	0	0	0	0	12	8	213	0	0	0	0	0	27	0	7	12	0	0	11	3	0	4	4	0	0	0	8	31	0	0	4	5	0	0	0	0	0	0	0	37	7	35	0
OTU155	Tenericutes	NA	0	0	0	0	0	0	0	0	0	0	0	0	0	0	0	0	0	0	0	0	0	0	0	0	416	0	0	0	0	0	0	0	0	0	0	0	0	0	0	0	0	0	0	77	0	0	0
OTU156	Tenericutes	NA	0	0	27	0	0	0	12	0	0	0	0	0	0	0	0	0	0	0	0	0	0	0	0	0	0	31	0	0	0	0	0	0	4	0	0	0	0	0	0	0	0	0	0	50	0	0	0
OTU157	Tenericutes	NA	0	0	378	0	0	0	0	0	0	0	0	0	0	0	0	0	0	0	0	0	0	0	0	0	0	0	0	0	0	0	0	0	0	0	0	0	0	0	0	0	0	0	0	0	0	0	0
OTU158	Tenericutes	NA	0	0	7	0	0	0	0	12	0	0	5	0	0	0	0	0	26	7	8	6	0	0	13	0	155	0	0	0	0	0	0	9	53	0	0	8	0	0	0	0	0	0	0	92	0	0	0
OTU159	Tenericutes	NA	4	0	0	0	0	0	0	0	0	0	0	0	15	0	0	0	8	0	42	0	0	0	0	0	0	24	0	0	0	0	14	0	0	0	0	0	0	0	0	0	0	0	0	25	0	0	17
OTU160	Firmicutes	Peptostreptococcaceae	0	27	46	5	171	0	0	267	0	77	0	40	5	159	9	0	0	26	29	4	10	0	24	7	0	0	19	0	0	128	75	0	3	6	11	41	2	6	0	0	5	113	0	3	18	55	31
OTU161	Firmicutes	Mogibacteriaceae	0	0	0	0	0	0	0	24	0	6	10	0	0	0	0	0	9	0	8	4	8	17	8	0	0	0	17	0	0	0	0	3	9	0	12	0	8	8	0	0	0	4	34	0	8	30	29
OTU162	Firmicutes	NA	0	0	19	0	4	0	0	9	0	111	4	0	0	0	0	0	0	22	6	12	0	14	11	0	0	11	10	0	0	7	32	83	27	0	23	0	0	0	0	0	0	6	0	51	0	0	0
OTU163	Firmicutes	Mogibacteriaceae	0	0	0	0	0	0	0	26	0	8	0	0	0	10	0	8	10	0	0	0	10	6	0	0	0	0	0	0	0	0	13	7	0	10	0	53	0	0	6	10	6	5	10	0	0	0	0
OTU164	Firmicutes	NA	0	0	3	0	0	0	0	7	0	7	0	0	0	0	0	10	5	0	8	11	0	7	10	4	0	4	0	0	0	0	11	0	0	13	0	6	5	12	16	0	9	21	0	0	4	8	0
OTU165	Firmicutes	Peptococcaceae	0	0	0	0	2	0	13	26	5	0	3	0	0	0	0	0	0	0	18	0	0	0	0	4	0	3	13	0	0	0	0	0	2	0	0	0	0	0	0	0	0	0	0	0	0	20	0
OTU166	Firmicutes	Peptococcaceae	0	0	5	0	0	0	0	0	0	0	0	0	0	0	0	0	7	0	0	5	27	0	0	0	65	0	0	0	0	6	12	12	0	0	11	0	19	9	3	0	32	5	4	0	0	0	25
OTU167	Elusimicrobia	Elusimicrobiaceae	0	0	43	0	0	0	89	0	0	0	0	28	0	5	2	0	0	0	0	0	0	0	0	0	0	115	0	0	0	0	0	4	0	0	0	0	0	16	0	0	5	0	0	0	14	28	0
OTU168	Verrucomicrobia	RFP12	0	0	0	0	0	0	0	0	5	186	0	0	0	0	0	0	0	0	0	0	0	11	0	0	0	0	15	0	0	0	0	0	0	0	0	0	0	0	0	0	0	0	0	0	0	0	0
OTU169	Verrucomicrobia	RFP12	0	0	0	0	0	0	0	11	3	16	0	25	0	0	0	0	0	0	9	0	0	0	0	0	0	0	18	0	0	6	0	0	0	0	0	0	0	0	0	0	0	0	24	0	0	25	0
OTU170	Verrucomicrobia	Verrucomicrobiaceae	0	156	0	0	0	0	205	17	0	342	3	0	483	0	2	369	9	0	0	5	0	215	0	0	0	0	0	0	2	0	9	256	1490	0	6	237	0	25	0	0	2	1337	0	1057	0	0	0
OTU171	Verrucomicrobia	Verrucomicrobiaceae	0	0	0	0	0	0	0	0	0	0	0	0	0	0	0	0	0	0	0	0	0	0	0	0	0	0	0	0	0	0	2	0	0	0	0	0	0	0	0	0	0	0	0	0	0	466	0
OTU172	NA	NA	0	0	0	0	0	0	0	0	0	0	0	0	0	0	0	11	0	0	0	0	0	0	0	0	0	8	0	0	0	8	0	219	23	0	0	0	0	28	0	0	0	0	38	6	0	0	0
OTU173	NA	NA	0	0	0	0	0	5	0	0	0	0	0	0	6	0	0	11	4	0	0	35	0	0	52	0	0	0	0	0	0	26	18	72	0	0	0	0	0	7	0	0	13	0	0	0	2	0	0
OTU174	NA	NA	0	0	0	0	0	0	0	10	5	0	0	0	0	0	0	0	0	0	0	13	0	0	0	0	0	0	63	0	0	0	0	0	0	0	0	0	0	0	0	0	0	0	0	0	0	0	0
OTU175	Lentisphaerae	R4-45B	0	0	14	0	0	0	0	12	0	31	0	0	0	0	0	0	19	0	0	22	0	0	0	0	0	0	123	0	0	5	0	0	0	0	0	0	0	44	0	0	0	0	0	0	0	340	0
OTU176	Lentisphaerae	Victivallaceae	0	0	136	0	23	0	14	0	70	17	0	12	0	177	69	234	196	0	0	35	0	0	0	0	0	233	129	0	0	260	0	0	125	0	0	1602	0	82	0	0	249	0	567	104	53	538	0
OTU177	Lentisphaerae	Victivallaceae	0	0	3	3	0	0	3	0	0	0	0	0	0	0	0	5	0	8	0	0	0	0	13	0	0	0	12	0	0	0	0	7	3	0	0	0	0	11	0	0	8	0	0	13	0	50	0
OTU178	Lentisphaerae	Victivallaceae	0	9	0	0	0	0	0	28	0	48	0	0	6	7	0	0	7	9	0	11	0	17	0	0	9	0	0	0	0	12	0	50	23	0	0	0	0	8	0	0	6	0	102	21	0	0	24
OTU179	Lentisphaerae	Victivallaceae	2	0	0	0	2	0	10	26	8	0	10	9	0	0	0	0	0	0	0	8	0	34	5	9	0	0	26	0	0	0	5	14	5	0	0	0	0	0	0	0	8	0	0	10	8	0	0
OTU180	Lentisphaerae	Victivallaceae	0	0	0	36	0	0	0	0	0	0	0	0	0	0	0	0	0	0	0	0	0	0	0	0	42	0	0	0	0	0	0	184	7	0	40	0	0	0	0	0	0	0	0	18	0	0	0
OTU181	Lentisphaerae	Victivallaceae	0	0	0	0	0	0	0	0	0	0	0	0	11	0	0	24	0	0	0	0	0	0	0	0	7	0	0	0	0	12	0	75	0	0	5	0	0	7	0	0	0	0	0	0	0	0	0
OTU182	Spirochaetes	Spirochaetaceae	0	0	0	0	73	0	0	319	21	239	0	11	0	0	0	0	0	0	601	2	0	0	0	0	0	0	522	0	0	0	0	0	0	192	0	0	0	0	0	0	0	0	0	0	0	218	0
OTU183	Spirochaetes	Spirochaetaceae	0	0	0	0	0	0	0	361	447	2701	0	0	0	0	0	0	0	0	0	0	0	0	0	0	0	0	0	0	0	0	0	0	0	238	0	0	0	0	0	0	0	0	0	0	0	0	0
OTU184	Spirochaetes	Spirochaetaceae	0	0	0	0	28	3	0	0	0	0	0	0	0	0	0	0	0	0	974	0	0	0	0	0	0	0	867	0	0	0	0	0	0	0	0	0	0	0	0	0	0	0	0	0	0	93	0
OTU185	Spirochaetes	Spirochaetaceae	0	0	0	0	0	0	0	0	0	0	0	0	0	0	0	0	0	0	0	0	0	0	0	0	0	0	0	0	0	0	0	0	0	0	0	0	0	0	0	0	0	0	0	0	0	0	0
OTU186	Actinobacteria	Coriobacteriaceae	4	0	7	0	4	0	0	8	0	7	0	0	0	0	0	0	0	0	0	0	0	3	0	2	0	5	0	0	0	8	0	7	5	14	0	0	0	9	13	0	0	26	11	7	3	3	0
OTU187	Actinobacteria	Coriobacteriaceae	8	0	0	0	7	0	0	24	0	0	0	9	0	12	24	8	0	14	0	0	7	0	7	0	18	0	0	0	0	0	0	12	0	10	0	54	14	0	7	6	15	0	28	0	0	12	7
OTU188	Actinobacteria	Coriobacteriaceae	0	0	0	0	17	0	0	31	0	0	0	0	0	0	0	0	10	26	0	5	4	0	8	0	0	4	0	0	0	7	0	10	4	40	0	0	33	15	62	34	31	47	25	0	0	0	0
OTU189	Actinobacteria	Coriobacteriaceae	18	4	4	5	70	3	0	65	3	0	61	11	3	48	12	13	13	46	17	13	8	6	10	4	53	0	11	0	0	16	11	33	10	5	49	160	181	8	25	22	55	8	182	49	4	43	45
OTU190	Actinobacteria	Coriobacteriaceae	0	0	0	0	12	0	0	0	0	0	0	5	0	0	0	0	0	0	0	0	0	0	12	0	0	0	0	0	0	14	0	14	0	0	0	0	22	0	0	10	9	5	27	0	0	0	11
OTU191	Cyanobacteria	NA	0	0	0	0	0	0	0	0	0	0	0	16	0	0	0	0	0	0	49	0	0	0	0	0	0	0	22	0	0	83	30	0	12	0	0	0	0	0	0	0	14	0	0	0	0	5	0
OTU192	Cyanobacteria	NA	0	0	0	0	0	0	0	0	0	0	0	0	0	0	8	13	0	0	0	0	0	0	17	0	10	0	0	0	0	0	0	0	0	0	0	19	0	0	0	0	0	0	0	0	0	0	0
OTU193	Cyanobacteria	NA	0	0	0	0	0	0	0	0	0	0	0	86	0	0	0	107	0	0	0	0	0	0	0	0	0	19	0	0	0	0	0	0	0	13	0	0	0	0	0	0	0	0	0	0	0	0	0
OTU194	Cyanobacteria	NA	0	0	0	0	0	0	11	0	0	0	0	0	0	0	0	0	9	0	0	0	0	0	0	124	0	0	0	0	0	0	0	6	0	0	0	0	0	0	0	0	0	0	0	0	0	0	0
OTU195	Cyanobacteria	NA	0	0	0	0	0	0	0	0	0	0	0	0	0	0	0	0	0	0	0	0	0	0	0	0	0	0	0	0	0	0	0	0	0	0	0	0	0	0	0	0	0	0	0	0	0	0	0
OTU196	Actinobacteria	NA	0	0	0	1144	0	0	0	0	0	0	0	0	0	0	0	0	0	0	0	0	0	0	0	0	0	0	0	0	0	0	0	0	0	0	0	0	0	0	0	0	0	0	0	0	0	0	0
OTU197	Actinobacteria	Bifidobacteriaceae	33	16	10	7	534	20	0	6	0	0	294	0	32	45	31	0	7	0	89	95	215	0	92	11	195	0	5	0	0	103	0	1864	0	0	31	0	523	8	296	435	75	0	1213	199	0	0	299
OTU198	Actinobacteria	Bifidobacteriaceae	0	0	0	0	9	0	0	0	0	0	341	0	0	0	0	0	0	18	0	45	10	0	19	0	31	0	0	0	0	0	126	0	45	0	0	521	60	0	65	105	136	56	0	0	0	0	0
OTU199	Firmicutes	Veillonellaceae	146	0	551	216	45	5	515	633	432	249	121	224	0	0	7	0	0	24	527	88	7	98	100	734	0	304	179	0	0	21	883	15	53	197	0	0	18	52	0	3	34	129	0	0	117	938	0
OTU200	Firmicutes	Veillonellaceae	0	95	0	0	0	0	0	0	0	0	0	0	0	0	0	0	0	0	0	0	0	0	0	0	0	0	0	0	0	0	0	0	0	0	0	627	0	0	0	0	0	0	0	29	0	0	0
OTU201	Firmicutes	Veillonellaceae	6	0	0	12	0	0	0	0	0	0	0	0	0	144	71	0	0	0	0	0	0	0	0	0	8	0	0	0	0	0	0	0	0	0	6	0	13	0	72	0	0	0	4	0	0	0	29
OTU202	Firmicutes	Veillonellaceae	0	0	0	0	0	0	0	0	0	0	0	0	0	0	0	0	0	0	0	0	0	0	0	0	0	0	0	0	0	0	0	0	0	0	0	0	0	0	0	0	0	0	0	0	3	0	36
OTU203	Synergistetes	Synergistaceae	0	0	0	0	0	0	0	0	0	0	0	0	0	0	0	0	0	0	0	0	0	0	0	0	0	0	0	0	0	0	0	0	3	0	0	0	0	0	0	0	0	0	0	31	0	220	0
OTU204	Firmicutes	Veillonellaceae	0	0	928	0	35	0	141	402	106	0	18	332	0	0	0	0	0	0	199	279	0	4	0	1133	0	0	0	0	0	0	0	0	0	193	0	0	0	8	0	0	0	0	0	0	0	21	74
OTU205	Firmicutes	Veillonellaceae	0	0	0	0	265	0	0	244	9	17	0	102	0	0	0	0	0	0	0	0	0	0	0	0	0	0	0	0	0	0	0	0	0	5	0	0	0	0	0	0	0	0	0	0	0	0	0
OTU206	Firmicutes	Veillonellaceae	0	0	0	0	52	0	0	10	0	0	22	0	0	0	0	0	0	0	54	0	76	0	48	0	0	0	21	0	0	220	0	211	0	0	0	0	0	6	297	229	123	132	0	11	0	0	187
OTU207	Firmicutes	Veillonellaceae	0	0	0	0	82	10	0	29	0	0	59	0	0	0	0	0	0	0	59	55	127	0	133	0	0	0	0	0	0	0	0	474	0	0	0	0	0	22	256	0	0	0	0	0	3	0	634
OTU208	Firmicutes	Veillonellaceae	0	0	0	0	0	0	0	0	0	0	0	0	0	0	0	0	0	0	0	0	0	0	0	0	0	0	0	0	0	0	0	0	0	0	0	0	0	0	0	0	0	0	0	0	0	0	0
OTU209	Firmicutes	Veillonellaceae	0	0	0	0	844	68	27	0	0	0	517	0	0	0	0	0	0	0	28	138	419	0	106	0	315	0	6	0	0	158	34	1326	71	0	40	0	563	106	353	541	0	0	0	0	66	99	642
OTU210	Firmicutes	Veillonellaceae	17	5	74	0	10	0	0	0	10	5	34	20	0	13	30	0	0	0	10	19	0	0	5	27	11	17	5	8	0	0	0	0	61	5	0	0	35	9	0	0	0	10	0	0	14	47	11
OTU211	Firmicutes	Veillonellaceae	0	0	0	0	0	0	0	0	0	0	0	0	0	0	0	0	0	0	0	0	0	0	0	0	756	0	0	0	0	0	0	0	0	0	0	0	0	0	0	0	0	0	0	0	0	0	0
OTU212	Firmicutes	NA	0	0	0	0	0	0	0	0	0	0	13	0	0	0	0	0	0	0	0	9	7	0	0	0	11	0	0	0	0	0	0	28	0	0	0	0	0	5	0	6	6	0	9	0	0	0	7
OTU213	Firmicutes	Veillonellaceae	258	0	237	0	1406	159	0	252	8	31	588	519	63	571	388	394	557	127	279	1102	810	30	255	0	0	29	203	3	0	704	0	1845	500	169	125	0	800	293	397	268	246	1017	511	271	345	94	501
OTU214	Firmicutes	Veillonellaceae	0	0	0	0	0	0	0	0	0	0	0	0	0	0	0	0	0	0	0	0	0	0	0	0	0	0	0	0	0	0	0	0	0	0	0	0	0	0	0	0	0	0	0	0	0	0	0
OTU215	Firmicutes	Veillonellaceae	0	138	0	10	0	0	0	0	0	0	0	0	0	103	34	0	0	0	0	0	0	568	0	0	0	0	0	0	0	0	0	0	0	0	0	81	158	0	0	0	0	0	0	0	0	0	0
OTU216	Firmicutes	NA	0	0	11	0	7	0	0	0	3	0	0	11	10	6	0	0	14	0	21	4	0	0	7	0	0	0	7	0	0	8	21	34	34	0	11	0	0	34	0	0	0	8	0	0	6	86	0
OTU217	Firmicutes	NA	0	0	0	0	0	0	47	5	0	0	12	22	0	0	0	0	0	0	0	0	0	0	0	0	0	0	24	0	0	0	0	0	0	0	0	0	0	0	0	0	0	0	0	0	0	83	0
OTU218	Firmicutes	NA	0	0	0	0	0	0	0	15	0	9	0	0	0	0	0	3	10	0	0	0	0	0	0	0	6	7	0	0	0	6	24	25	12	0	7	0	0	13	0	0	3	0	8	15	0	0	0
OTU219	Firmicutes	NA	0	0	0	0	0	0	3	0	0	24	0	3	0	0	0	0	0	0	5	7	0	0	0	0	0	0	33	0	0	6	13	28	10	0	0	0	0	0	0	0	0	0	21	24	0	84	0
OTU220	Firmicutes	NA	24	0	49	16	9	0	50	30	22	19	4	40	39	45	66	28	48	54	24	20	10	7	113	21	9	55	206	0	0	22	28	40	43	24	82	681	26	25	0	0	46	0	73	60	17	238	28
OTU221	Firmicutes	NA	0	0	10	0	0	0	0	12	0	0	0	0	0	0	0	0	0	54	0	0	0	0	0	0	12	0	51	0	0	0	8	14	22	0	0	0	0	0	0	0	0	0	13	38	0	61	0
OTU222	Firmicutes	NA	0	0	0	0	0	0	0	0	6	0	0	0	0	0	0	0	0	0	0	0	0	0	0	0	0	0	10	0	0	0	0	10	0	6	0	40	0	0	0	0	0	0	0	0	0	0	0
OTU223	Firmicutes	NA	102	0	130	120	8	0	84	11	13	0	87	48	40	0	112	0	97	36	30	94	0	0	25	21	157	147	213	0	0	6	34	0	32	0	0	784	0	68	0	0	58	0	54	107	81	884	19
OTU224	Firmicutes	NA	0	0	0	0	0	0	0	17	0	56	0	0	11	0	0	17	0	40	18	0	6	0	22	0	135	10	29	0	0	0	13	117	15	0	22	97	0	20	0	0	8	0	60	156	0	161	14
OTU225	Firmicutes	Clostridiaceae	0	0	0	0	0	0	49	0	0	0	0	0	0	67	12	155	0	0	0	0	0	0	0	0	52	0	0	0	0	0	0	0	0	0	0	0	0	0	0	0	40	37	34	9	0	0	0
OTU226	Firmicutes	Clostridiaceae	0	0	0	0	0	0	0	0	0	0	0	0	0	0	0	0	0	0	0	0	0	0	0	37	0	0	0	0	0	0	0	0	12	0	0	0	0	0	0	0	0	0	0	0	0	0	0
OTU227	Firmicutes	Clostridiaceae	0	47	0	12	22	0	0	589	0	809	0	46	0	0	0	0	14	48	36	0	0	8	0	0	8	0	0	0	0	37	117	0	0	84	31	512	0	0	61	0	0	67	182	18	0	49	123
OTU228	Firmicutes	Clostridiaceae	15	0	69	0	21	0	0	203	8	155	0	48	9	221	236	10	0	0	343	4	109	0	0	15	0	0	32	0	0	30	48	28	0	614	0	128	18	0	0	14	0	47	32	0	12	58	35
OTU229	Firmicutes	NA	0	0	0	0	0	0	0	0	0	0	0	0	0	0	0	0	0	0	0	0	0	0	0	0	0	0	0	0	0	0	0	0	0	0	0	0	0	0	0	0	0	0	0	0	0	403	0
OTU230	Firmicutes	NA	0	0	3	0	0	0	38	0	0	0	0	8	0	0	0	0	11	0	26	0	0	0	0	0	0	0	64	0	0	0	0	0	82	0	0	0	0	0	0	0	0	0	0	716	0	146	12
OTU231	Firmicutes	NA	0	0	0	22	0	0	26	0	0	0	0	0	0	0	0	0	0	0	26	30	0	0	0	0	7	0	22	0	0	0	0	11	39	0	12	0	0	0	0	0	0	0	14	283	0	210	0
OTU232	Firmicutes	NA	0	0	0	0	0	0	0	0	0	0	0	0	0	0	0	0	8	0	146	0	0	0	0	0	0	0	49	0	0	0	0	0	31	0	67	0	0	26	0	0	0	0	0	206	0	73	0
OTU233	Firmicutes	NA	0	0	38	39	0	0	4	0	0	0	0	2	0	0	9	0	47	271	89	10	0	0	20	0	13	7	46	0	0	0	14	116	44	0	231	0	0	27	0	0	0	0	86	101	16	27	0
OTU234	Firmicutes	NA	0	0	0	0	0	0	6	0	0	0	0	0	0	0	0	0	47	0	20	140	0	0	0	4	0	0	0	0	0	0	0	129	64	0	0	0	0	0	0	0	0	0	266	52	0	24	0
OTU235	Firmicutes	NA	0	0	0	0	0	0	0	0	0	0	0	0	0	0	0	0	0	0	0	0	0	0	0	0	0	0	0	0	0	0	0	0	0	0	0	0	0	0	0	0	0	0	0	0	0	0	0
OTU236	Firmicutes	NA	0	0	0	0	0	0	0	0	0	66	0	0	5	0	0	106	0	0	0	0	0	37	0	0	0	17	0	0	0	8	30	0	0	0	0	0	0	0	0	0	0	0	0	55	6	37	0
OTU237	Firmicutes	NA	0	0	2	0	0	0	0	11	18	0	0	0	26	0	0	31	0	0	0	0	0	0	0	0	0	0	0	0	0	50	13	0	0	0	0	0	0	0	0	0	0	0	0	0	0	58	0
OTU238	Firmicutes	NA	0	0	0	0	0	0	0	0	0	0	0	0	0	0	0	0	0	0	0	0	0	0	0	0	0	0	0	0	0	0	0	0	0	0	0	0	0	0	0	0	0	0	0	0	0	1077	0
OTU239	Firmicutes	NA	0	0	12	0	2	0	0	7	12	14	3	34	18	0	4	0	6	0	28	0	0	0	10	0	0	3	0	0	0	55	0	31	34	0	0	0	0	70	0	0	0	0	0	0	0	80	0
OTU240	Firmicutes	NA	0	0	316	0	0	0	30	27	36	25	6	9	0	0	0	23	423	0	1054	163	0	0	0	0	0	61	495	0	0	0	0	295	64	0	0	0	0	59	0	0	6	0	365	0	0	26	33
OTU241	Firmicutes	NA	0	0	0	0	0	0	0	0	0	0	0	0	0	0	0	0	0	0	0	0	0	0	0	0	0	0	0	0	0	0	0	0	0	0	0	0	0	0	0	0	0	0	0	0	0	0	0
OTU242	Firmicutes	NA	0	0	93	152	0	0	0	0	0	0	0	0	0	0	0	119	0	0	0	0	0	0	0	0	0	346	31	0	0	123	0	0	0	0	0	0	0	0	0	0	0	0	0	0	0	391	0
OTU243	Firmicutes	NA	0	0	0	0	0	0	0	0	0	210	0	0	0	0	0	0	0	0	0	0	0	0	0	0	0	0	0	0	0	0	0	0	0	0	0	0	0	0	0	0	0	0	0	0	0	0	0
OTU244	Firmicutes	Peptostreptococcaceae	35	0	0	0	0	0	0	6	0	6	0	0	0	0	0	41	13	13	0	7	57	34	0	0	0	9	0	0	0	4	72	36	0	6	0	0	0	10	0	0	5	5	0	39	6	0	0
OTU245	Firmicutes	Peptostreptococcaceae	0	0	0	0	0	0	0	0	0	0	0	0	0	0	0	6	0	0	0	0	0	0	0	0	0	0	0	0	0	0	0	0	0	0	0	0	0	0	0	0	0	0	0	0	0	9	0
OTU246	Firmicutes	Peptostreptococcaceae	0	0	0	0	0	0	0	0	0	0	0	0	0	0	0	0	0	0	9	0	0	0	31	0	16	14	0	0	0	0	0	0	0	0	0	9	0	0	0	0	0	0	15	0	0	0	0
OTU247	Firmicutes	NA	0	0	0	0	0	0	0	0	0	0	0	0	18	0	0	0	0	0	0	0	0	0	0	0	0	0	0	0	0	0	0	0	0	0	0	0	0	7	0	0	0	0	0	0	0	0	0
OTU248	Firmicutes	NA	0	0	18	0	0	0	0	20	0	0	0	30	0	0	0	0	0	0	0	0	5	0	0	0	17	0	0	0	0	30	0	183	16	0	0	0	0	0	0	0	0	0	0	0	0	0	8
OTU249	Firmicutes	NA	0	0	0	6	4	0	0	43	10	0	0	0	0	0	5	0	0	23	0	0	133	0	83	0	15	0	0	0	0	0	117	22	0	13	5	0	0	51	0	0	0	0	0	6	0	0	9
OTU250	Firmicutes	NA	0	0	0	0	0	0	0	0	0	0	0	0	9	0	0	0	0	0	42	116	332	0	19	0	0	0	16	0	0	0	0	59	9	0	0	0	0	0	0	0	24	0	0	0	3	0	0
OTU251	Firmicutes	NA	0	0	0	0	0	16	0	0	0	12	9	0	0	0	0	8	0	0	14	26	0	0	32	0	0	14	0	0	0	0	0	28	0	0	0	0	0	0	0	0	0	0	4	0	0	35	0
OTU252	Firmicutes	NA	0	0	0	0	0	0	0	0	0	0	29	0	0	0	0	13	0	0	140	0	0	0	14	5	0	0	0	0	0	12	75	0	0	0	0	0	0	0	0	0	0	0	0	0	0	0	0
OTU253	Firmicutes	NA	0	0	6	0	0	0	0	8	7	0	0	0	0	0	0	0	0	0	13	0	0	0	0	0	0	0	25	0	0	0	0	30	26	0	0	0	0	0	0	0	0	0	0	0	0	45	0
OTU254	Firmicutes	Ruminococcaceae	0	31	10	0	0	0	0	0	0	0	0	0	0	0	5	0	0	0	0	0	12	6	23	0	0	28	0	0	0	0	0	0	0	0	0	64	0	0	0	0	48	0	54	14	0	0	0
OTU255	Firmicutes	Ruminococcaceae	18	0	62	0	6	0	5	0	4	0	0	19	0	0	0	0	18	13	0	45	0	0	10	7	0	16	0	0	0	0	0	6	4	17	0	54	0	0	0	0	0	0	11	3	0	0	0
OTU256	Firmicutes	Ruminococcaceae	28	0	71	0	0	0	37	0	0	0	128	140	0	0	34	0	0	51	32	0	0	0	0	15	33	30	66	0	0	0	0	8	12	0	0	43	0	0	0	0	0	0	0	0	40	151	14
OTU257	Firmicutes	Ruminococcaceae	0	0	206	36	8	0	86	82	138	450	146	382	18	74	190	130	89	38	302	94	20	46	40	166	12	115	456	0	140	15	29	72	106	42	50	134	44	15	0	0	54	15	277	170	43	1427	27
OTU258	Firmicutes	Ruminococcaceae	0	0	0	0	0	0	0	0	0	0	6	11	0	0	0	0	0	12	12	0	0	0	0	0	0	0	0	0	0	0	0	42	0	0	71	0	0	0	0	0	0	0	7	8	0	0	20
OTU259	Firmicutes	Ruminococcaceae	29	23	49	37	19	0	43	50	0	74	47	92	18	100	76	32	23	343	105	15	23	33	53	20	142	21	102	0	0	52	50	257	19	12	25	174	16	32	0	0	16	0	106	384	35	35	56
OTU260	Firmicutes	Ruminococcaceae	0	0	0	0	0	0	0	0	0	0	0	0	0	0	0	0	0	0	0	0	0	0	0	0	0	0	0	0	0	0	0	105	0	0	0	64	0	0	0	0	0	0	0	0	0	0	0
OTU261	Firmicutes	Ruminococcaceae	0	0	0	0	0	0	8	0	0	0	0	4	0	0	0	0	0	0	10	6	0	0	11	0	0	0	83	0	0	0	0	0	0	0	0	0	0	0	0	0	0	0	10	0	0	411	0
OTU262	Firmicutes	Ruminococcaceae	0	18	0	0	0	0	0	0	0	13	0	0	0	25	0	0	0	24	0	12	0	13	0	0	48	0	26	0	0	0	9	21	15	22	16	629	0	23	0	0	0	0	8	0	0	16	7
OTU263	Firmicutes	Ruminococcaceae	0	0	79	0	13	0	46	42	0	205	0	59	9	0	56	13	21	102	88	51	0	12	11	7	245	33	62	0	0	23	60	544	89	0	148	17	0	42	0	0	12	0	176	36	57	336	86
OTU264	Firmicutes	Ruminococcaceae	0	0	29	0	0	0	0	0	0	0	0	0	0	0	0	0	0	0	9	8	0	0	0	0	0	6	22	0	0	0	0	0	35	0	0	0	0	0	0	0	0	0	0	17	0	29	5
OTU265	Firmicutes	Ruminococcaceae	0	0	0	0	0	0	0	18	0	31	0	32	0	0	20	18	0	0	0	0	0	0	0	0	24	0	17	0	0	0	0	0	10	0	0	0	0	8	11	0	0	14	0	19	11	9	0
OTU266	Firmicutes	Ruminococcaceae	0	45	0	0	8	0	0	0	0	0	0	0	0	10	22	5	0	0	0	0	0	11	0	0	0	5	0	0	0	0	30	0	0	20	0	0	0	17	19	0	0	44	0	0	0	0	0
OTU267	Firmicutes	Ruminococcaceae	0	0	0	0	0	0	0	125	0	47	0	11	0	0	0	0	13	81	16	15	8	9	10	0	31	0	34	0	0	24	0	66	25	24	9	91	0	11	0	0	16	0	139	167	0	59	15
OTU268	Firmicutes	Ruminococcaceae	52	0	110	50	16	11	108	35	28	34	105	73	0	83	35	20	53	64	35	51	14	14	256	9	106	53	146	0	0	73	21	259	62	0	32	99	8	27	0	0	127	0	234	199	8	75	37
OTU269	Firmicutes	Ruminococcaceae	93	14	114	40	59	28	170	866	53	292	112	336	37	170	82	88	344	338	290	105	356	442	202	84	623	42	197	0	0	83	167	357	262	218	124	1771	53	109	8	148	517	86	202	58	236	373	102
OTU270	Firmicutes	Ruminococcaceae	4	16	55	0	0	0	0	64	0	57	41	9	28	0	0	43	83	85	31	11	40	0	36	27	0	19	0	0	0	0	0	149	48	30	43	350	0	25	12	0	0	7	17	35	0	37	0
OTU271	Firmicutes	Ruminococcaceae	0	0	11	0	0	0	84	50	6	439	0	27	44	0	28	66	0	0	286	30	6	0	0	19	15	9	27	0	0	188	158	82	20	0	0	0	0	0	0	0	158	5	30	605	0	154	0
OTU272	Firmicutes	Ruminococcaceae	0	0	152	289	11	40	14	163	54	31	12	174	36	50	47	73	291	641	53	342	29	38	340	65	123	95	254	0	0	101	717	406	377	0	212	70	0	368	0	0	254	13	446	72	109	398	29
OTU273	Firmicutes	Ruminococcaceae	4	0	24	0	0	0	0	98	10	81	0	17	17	21	0	0	30	65	21	60	38	43	66	0	150	0	200	0	0	0	151	338	0	16	511	177	28	88	0	17	14	14	210	65	0	68	55
OTU274	Firmicutes	Ruminococcaceae	0	0	0	0	0	0	0	0	0	0	0	0	0	0	0	0	0	0	0	0	0	237	0	0	5	0	0	0	0	0	0	0	0	0	0	0	0	0	0	0	0	11	0	0	0	0	0
OTU275	Firmicutes	Ruminococcaceae	0	0	13	0	0	0	12	46	10	45	14	56	7	0	9	40	22	10	17	25	13	0	9	0	71	11	35	0	0	30	175	64	17	21	0	162	0	15	0	0	38	16	14	16	0	51	0
OTU276	Firmicutes	Ruminococcaceae	0	17	0	0	0	0	0	0	0	0	0	0	0	30	0	0	0	0	0	0	0	0	0	0	0	0	0	0	0	0	0	0	0	0	85	0	0	0	85	0	0	0	8	0	20	0	0
OTU277	Firmicutes	Ruminococcaceae	49	25	118	29	71	25	77	228	43	29	75	225	0	99	71	24	140	53	178	121	53	0	120	74	145	20	135	0	18	43	63	100	9	49	17	367	34	0	44	80	231	94	33	28	27	283	31
OTU278	Firmicutes	Ruminococcaceae	27	7	13	0	5	0	0	44	0	19	0	0	0	11	0	12	9	0	5	21	42	0	5	0	41	0	13	0	29	12	0	15	0	5	0	88	8	0	0	33	39	8	0	0	0	0	0
OTU279	Firmicutes	Ruminococcaceae	0	0	0	0	0	0	0	0	0	0	0	34	0	0	0	0	0	43	77	55	0	0	0	0	0	66	47	0	0	0	0	0	50	0	0	0	0	0	0	0	0	0	0	33	0	97	0
OTU280	Firmicutes	Ruminococcaceae	154	0	675	0	0	0	0	0	7	0	39	18	0	0	0	166	0	0	0	0	0	0	0	0	0	66	0	0	0	0	0	0	0	0	0	0	0	0	0	0	0	0	0	0	0	0	0
OTU281	Firmicutes	Ruminococcaceae	0	0	0	0	0	0	0	0	0	0	0	0	0	0	0	0	17	0	0	0	0	0	10	0	0	30	0	0	0	8	0	0	0	0	0	0	0	0	0	0	0	0	0	0	20	0	0
OTU282	Firmicutes	Ruminococcaceae	0	0	237	0	0	0	65	0	0	0	0	61	0	0	0	0	74	0	0	0	0	0	0	0	0	38	0	0	0	0	0	0	0	0	0	0	0	0	0	0	0	0	0	0	0	0	0
OTU283	Firmicutes	Ruminococcaceae	0	0	0	0	0	0	0	0	0	5	0	0	0	0	0	0	0	0	0	0	0	0	0	0	0	0	0	0	0	0	0	0	0	0	0	0	0	0	0	0	0	0	0	0	0	0	0
OTU284	Firmicutes	Ruminococcaceae	0	0	0	0	0	0	0	0	0	50	0	0	0	0	0	0	0	0	0	86	0	0	0	0	0	77	0	0	0	0	0	0	13	0	0	0	0	0	0	0	0	0	0	23	0	13	0
OTU285	Firmicutes	Ruminococcaceae	0	0	0	0	0	0	14	70	0	7	0	9	0	0	0	0	0	0	34	14	0	0	11	53	0	64	16	0	0	0	57	0	8	0	0	0	0	39	0	0	0	0	5	0	5	0	32
OTU286	Firmicutes	Ruminococcaceae	30	0	139	0	41	19	0	286	0	43	0	0	15	761	0	52	0	11	25	29	163	156	0	0	52	40	0	0	0	81	19	81	0	228	12	1029	107	51	71	47	99	92	0	56	66	0	84
OTU287	Firmicutes	Ruminococcaceae	0	0	0	0	0	0	0	0	16	0	335	61	0	0	60	0	45	23	43	39	0	0	125	40	338	0	110	0	0	0	0	49	14	0	5	0	0	13	0	73	0	0	227	74	24	0	17
OTU288	Firmicutes	Ruminococcaceae	38	2218	0	11	8	0	0	0	0	8	114	0	4	25	0	0	0	6	0	0	0	0	65	10	120	32	11	0	0	0	0	25	0	181	11	1158	0	56	0	0	20	31	0	0	10	0	25
OTU289	Firmicutes	Ruminococcaceae	0	0	0	0	12	0	9	9	0	8	36	9	0	0	0	0	30	0	0	0	0	0	0	0	0	15	0	0	0	0	0	0	10	23	8	49	0	0	0	0	0	13	0	0	0	87	0
OTU290	Firmicutes	Ruminococcaceae	16	0	27	0	48	17	79	135	0	13	44	18	12	83	131	19	66	59	19	23	52	35	41	19	297	12	22	0	31	49	22	141	113	122	61	853	107	68	119	58	108	59	178	28	15	114	56
OTU291	Firmicutes	Ruminococcaceae	36	0	0	0	13	0	0	143	0	25	0	0	0	96	49	73	39	52	0	43	19	31	0	0	132	0	21	0	251	80	8	14	0	67	0	948	59	0	47	33	92	0	0	0	16	41	9
OTU292	Firmicutes	Ruminococcaceae	8	0	26	0	80	15	47	196	38	31	54	179	0	255	288	46	12	141	79	48	56	1342	60	47	322	55	133	0	300	319	79	144	30	160	54	2577	257	54	51	25	74	70	534	170	25	292	74
OTU293	Firmicutes	Ruminococcaceae	13	0	177	0	0	0	0	0	0	0	0	0	0	0	0	0	0	0	0	107	58	0	0	0	45	0	0	0	0	75	0	0	0	0	0	0	0	90	68	0	133	59	0	0	0	13	23
OTU294	Firmicutes	Ruminococcaceae	222	661	167	659	841	0	19	336	0	0	1276	0	0	316	402	83	88	591	83	466	394	0	317	19	303	30	0	0	0	133	0	98	33	834	46	937	77	514	160	92	413	242	147	452	96	100	307
OTU295	Firmicutes	Ruminococcaceae	0	0	206	0	24	0	0	138	0	7	36	174	0	0	9	0	0	0	24	154	376	0	0	34	0	23	0	0	26	0	0	165	39	168	0	414	0	1121	130	0	0	0	168	0	0	0	33
OTU296	Firmicutes	Ruminococcaceae	0	0	0	0	0	0	0	926	15	0	0	18	0	0	0	0	0	0	0	0	0	0	0	0	0	0	0	0	0	0	0	0	0	1223	0	0	0	0	0	0	0	0	0	0	0	0	0
OTU297	Firmicutes	Ruminococcaceae	168	0	28	0	25	37	0	150	0	0	36	63	0	0	0	7	112	0	51	164	183	0	6	22	464	19	15	0	0	70	207	80	60	174	0	2301	43	46	52	410	0	196	31	52	81	7	46
OTU298	Firmicutes	Ruminococcaceae	0	0	0	0	16	18	0	28	0	0	4	33	13	38	0	9	47	0	12	2	0	0	18	0	0	0	0	0	0	0	25	26	21	30	0	445	0	0	0	2	0	29	40	10	0	0	10
OTU299	Firmicutes	Ruminococcaceae	208	0	194	0	0	0	0	0	0	0	95	28	0	682	647	0	0	0	301	0	0	0	61	0	661	0	342	0	0	19	0	33	59	0	0	387	234	0	0	55	0	0	122	0	175	0	357
OTU300	Firmicutes	Ruminococcaceae	1051	0	1142	43	1002	300	270	2795	486	393	1191	1942	129	2749	2338	530	1367	2962	1855	2423	460	148	1742	1905	2973	1449	965	1895	234	1582	1477	1355	497	1625	248	13776	2692	866	1023	2158	4364	4529	1715	1020	1181	1913	473
OTU301	Firmicutes	Ruminococcaceae	0	0	50	0	0	0	0	0	0	0	0	0	0	0	0	0	38	0	0	0	0	0	0	0	0	0	0	0	0	0	0	0	0	0	0	0	0	0	0	0	0	0	0	0	0	0	0
OTU302	Firmicutes	Ruminococcaceae	0	5	0	0	0	0	0	0	0	5	5	0	8	0	0	0	0	0	0	0	0	50	0	0	0	0	0	0	0	0	0	0	0	0	161	0	0	10	0	0	0	20	0	101	0	0	0
OTU303	Firmicutes	Ruminococcaceae	0	0	34	0	11	23	11	37	11	5	11	16	0	0	0	12	0	0	30	0	11	0	0	45	0	0	25	0	0	15	0	33	0	63	0	0	29	37	8	0	13	46	17	0	17	30	24
OTU304	Firmicutes	Ruminococcaceae	48	0	38	0	8	28	16	0	5	6	9	26	15	0	9	16	156	347	24	108	0	0	105	77	220	59	51	0	0	23	24	469	64	0	151	0	0	55	0	0	10	0	143	421	69	39	26
OTU305	Firmicutes	Ruminococcaceae	0	0	6	0	0	0	0	0	0	0	12	0	0	0	0	0	35	0	0	52	0	0	0	0	0	0	21	0	0	9	0	50	43	0	19	0	0	0	0	0	0	0	12	53	0	24	0
OTU306	Firmicutes	Ruminococcaceae	0	0	0	0	0	0	0	0	0	0	3	7	0	0	0	3	9	16	0	0	0	0	0	0	0	20	0	0	0	0	4	14	0	5	52	252	0	0	0	0	0	7	63	8	0	0	25
OTU307	Firmicutes	Ruminococcaceae	0	0	0	0	0	0	0	0	0	0	0	0	0	0	0	0	0	0	0	0	0	0	0	0	0	0	0	0	0	0	0	0	182	0	0	0	0	0	0	0	0	0	0	288	0	0	0
OTU308	Firmicutes	Ruminococcaceae	0	0	0	0	0	0	7	65	0	31	0	123	0	40	23	0	22	492	12	21	0	276	101	49	0	18	103	0	0	77	17	1289	0	0	170	0	8	169	0	0	0	0	29	0	73	338	29
OTU309	Firmicutes	Ruminococcaceae	0	51	0	0	21	0	0	11	0	0	0	0	0	47	0	0	0	0	0	0	0	0	0	0	72	0	5	0	0	0	12	0	0	10	0	0	63	0	0	27	0	0	33	0	15	0	0
OTU310	Firmicutes	Ruminococcaceae	17	0	65	0	23	0	0	32	0	0	13	0	0	0	0	0	18	13	32	38	0	45	12	9	0	28	10	0	0	0	23	17	0	0	0	0	0	22	14	0	0	15	63	3	0	0	0
OTU311	Firmicutes	Ruminococcaceae	0	0	0	0	0	62	0	0	0	0	0	0	0	0	0	0	0	0	13	12	0	0	0	0	0	0	0	0	0	0	0	142	0	0	0	0	0	0	0	0	0	0	0	0	0	0	0
OTU312	Firmicutes	Ruminococcaceae	0	0	0	0	0	0	0	0	0	0	0	0	0	0	0	34	0	0	0	0	0	0	0	0	0	0	0	0	0	23	0	26	39	0	0	48	0	0	0	0	38	0	0	0	0	0	0
OTU313	Firmicutes	Ruminococcaceae	0	0	163	10	0	0	0	26	16	24	11	50	31	0	0	57	8	0	189	468	0	0	69	0	0	15	25	0	0	13	11	0	15	0	0	0	0	226	0	0	16	0	58	31	12	15	15
OTU314	Firmicutes	Ruminococcaceae	0	0	8	0	0	0	0	22	0	0	0	0	9	0	0	5	0	0	78	27	17	0	0	8	9	13	0	0	0	61	12	84	32	50	0	8	6	40	0	0	0	0	11	31	6	54	0
OTU315	Firmicutes	Ruminococcaceae	0	0	0	0	0	0	0	0	0	0	0	0	0	0	0	0	0	0	0	0	0	0	0	0	0	0	0	0	0	24	0	0	0	0	0	0	0	0	0	0	0	0	0	0	0	0	0
OTU316	Firmicutes	Ruminococcaceae	0	0	0	0	50	0	4	17	0	0	35	0	49	0	303	10	31	0	0	10	77	0	61	0	0	0	15	0	0	125	8	78	84	0	0	0	21	15	5	9	63	110	0	0	0	12	45
OTU317	Firmicutes	Ruminococcaceae	4	0	5	0	0	0	0	0	0	8	0	0	0	0	6	0	7	6	0	0	0	4	10	0	14	0	0	0	0	0	21	5	6	8	0	15	0	0	0	0	0	0	8	9	0	8	7
OTU318	Firmicutes	NA	0	0	49	0	0	0	0	195	0	0	0	0	5	0	0	0	0	0	17	0	0	0	0	5	0	0	0	0	0	7	0	0	0	0	0	0	0	0	0	0	0	0	0	0	0	0	0
OTU319	Firmicutes	Ruminococcaceae	0	0	0	0	0	0	0	0	0	0	0	26	0	0	0	0	211	0	255	0	0	0	0	81	0	0	0	0	0	0	0	0	0	0	0	0	0	0	0	0	0	0	0	0	0	0	0
OTU320	Firmicutes	Ruminococcaceae	18	236	487	31	0	0	66	0	35	110	0	106	7	16	0	105	0	108	519	147	0	0	0	0	207	396	129	0	0	11	67	0	27	26	51	117	24	90	0	0	86	57	0	35	18	181	0
OTU321	Firmicutes	Ruminococcaceae	0	0	0	0	0	0	0	0	0	0	0	0	0	0	0	0	0	0	0	0	0	0	0	0	0	0	0	0	0	0	0	0	0	0	0	0	0	0	0	0	0	0	0	0	0	0	0
OTU322	Firmicutes	Ruminococcaceae	13	7	15	0	0	0	0	0	0	0	0	11	0	66	65	0	51	0	4	0	16	0	6	0	190	14	12	0	0	10	0	11	0	19	9	31	0	0	0	0	0	0	26	17	10	0	0
OTU323	Firmicutes	Ruminococcaceae	16	53	15	6	27	11	17	360	17	9	21	31	0	47	76	25	6	57	43	54	75	23	17	39	91	24	41	0	273	37	72	35	0	34	11	63	91	16	30	20	110	37	196	10	0	31	8
OTU324	Firmicutes	Ruminococcaceae	0	0	0	0	0	0	18	9	15	0	0	24	0	0	0	0	9	0	8	0	0	0	4	0	47	0	11	0	0	0	0	26	22	0	0	0	0	7	0	0	36	0	25	0	17	0	7
OTU325	Firmicutes	Ruminococcaceae	0	0	8	0	0	0	0	0	0	0	0	0	0	0	0	0	0	0	0	0	0	0	0	0	0	0	0	0	0	0	0	0	175	0	0	0	0	0	0	0	0	0	0	0	0	0	0
OTU326	Firmicutes	Ruminococcaceae	0	0	0	0	0	0	0	0	0	0	0	0	0	0	0	0	0	0	0	0	0	0	0	0	0	0	11	0	0	0	0	0	0	0	0	0	0	0	0	0	0	0	0	50	0	78	0
OTU327	Firmicutes	Ruminococcaceae	17	0	21	0	25	0	0	15	7	19	19	0	0	18	0	12	15	0	32	24	42	0	45	28	25	0	14	0	0	12	40	23	0	8	0	91	10	0	0	7	48	27	17	0	10	13	9
OTU328	Firmicutes	Ruminococcaceae	0	0	0	0	16	0	0	25	0	0	0	30	0	0	22	0	16	0	0	0	0	0	0	0	0	18	20	0	0	0	15	0	25	32	0	0	0	56	40	0	0	62	0	43	0	9	0
OTU329	Firmicutes	Ruminococcaceae	0	0	6	0	0	0	0	17	0	38	0	15	0	0	0	9	0	5	31	17	0	0	10	0	10	0	0	0	0	0	0	28	7	0	0	0	5	9	0	0	0	0	9	19	0	27	3
OTU330	Firmicutes	Ruminococcaceae	0	0	13	0	13	6	15	51	0	0	22	17	0	0	0	0	0	0	18	15	20	20	27	0	50	0	19	0	0	0	11	43	17	0	13	52	24	8	6	0	48	15	51	18	11	34	0
OTU331	Firmicutes	Ruminococcaceae	0	0	0	0	0	0	0	22	0	17	7	18	0	6	0	0	0	12	0	11	8	4	0	0	15	0	0	0	0	11	0	9	8	0	6	24	0	0	0	0	0	8	10	0	8	9	0
OTU332	Firmicutes	Ruminococcaceae	0	0	28	0	0	0	0	21	0	0	17	0	0	14	0	0	16	56	7	0	9	23	139	0	96	0	83	0	0	5	0	34	10	31	28	157	17	0	0	26	20	0	18	46	0	33	91
OTU333	Firmicutes	NA	0	0	0	7	0	0	0	71	0	67	0	52	0	0	26	28	0	0	0	24	0	0	0	9	0	0	38	0	0	22	0	41	0	0	0	0	0	15	0	0	22	0	27	148	0	177	0
OTU334	Firmicutes	Clostridiaceae	6	0	50	0	4	0	0	77	14	38	0	46	0	0	0	17	26	16	79	11	10	0	5	0	0	14	161	0	0	29	17	98	22	15	15	81	0	0	0	0	0	7	55	0	5	84	20
OTU335	Firmicutes	Ruminococcaceae	0	0	11	0	0	0	0	0	0	0	0	0	0	0	0	0	0	0	9	0	0	0	0	0	0	0	35	0	0	0	0	55	12	0	0	0	0	0	0	0	0	0	0	0	0	6	0
OTU336	Firmicutes	Ruminococcaceae	0	0	0	0	0	0	6	0	27	91	0	15	0	0	0	5	0	0	0	34	0	0	0	0	0	0	0	0	0	0	15	19	0	0	0	0	0	0	0	0	0	0	0	89	0	186	0
OTU337	Firmicutes	Ruminococcaceae	0	0	28	0	0	0	7	0	0	0	0	0	0	0	0	0	0	18	0	0	0	0	0	0	0	0	0	0	0	0	0	253	0	0	0	0	0	0	0	0	0	0	0	12	0	0	0
OTU338	Firmicutes	Ruminococcaceae	0	0	0	0	0	0	0	0	0	0	0	0	0	0	0	11	0	0	4	0	0	0	0	0	0	0	0	0	0	0	0	37	0	0	0	0	0	0	0	0	0	0	0	10	0	9	0
OTU339	Firmicutes	Ruminococcaceae	0	0	8	0	0	0	0	14	0	0	13	10	0	0	0	0	5	0	0	0	0	0	69	0	17	10	8	0	0	0	0	7	0	0	0	110	0	4	0	0	0	0	15	18	0	8	0
OTU340	Firmicutes	Ruminococcaceae	7	0	40	0	0	0	0	0	0	22	7	0	0	0	0	9	22	4	68	29	0	0	49	0	35	6	22	0	0	0	86	21	7	0	0	0	0	7	0	0	20	0	11	35	0	109	17
OTU341	NA	NA	0	0	15	6	0	0	0	12	6	119	0	6	5	4	5	0	22	0	7	0	5	0	7	0	0	0	25	0	0	29	184	20	0	0	0	0	0	0	0	0	0	3	0	25	4	9	0
OTU342	Firmicutes	NA	0	0	23	0	0	0	0	0	0	28	0	16	0	0	0	7	6	0	12	0	0	0	0	0	0	11	0	0	0	4	63	0	3	0	0	0	0	0	0	0	0	0	0	0	8	15	0
OTU343	Firmicutes	Ruminococcaceae	0	0	0	0	0	0	0	33	0	31	0	17	0	0	0	5	0	0	4	6	0	0	0	0	0	12	6	0	0	8	25	10	25	0	6	0	0	35	0	0	61	0	6	0	0	14	3
OTU344	Firmicutes	Ruminococcaceae	5	0	5	0	0	3	0	6	0	5	0	0	0	0	0	0	4	0	0	19	3	0	5	0	11	6	0	0	0	17	24	18	0	0	0	31	0	0	0	0	0	0	12	0	3	0	0
OTU345	Firmicutes	Ruminococcaceae	0	0	0	0	0	0	0	5	0	0	0	0	4	0	0	0	0	0	0	0	0	0	10	0	0	0	0	0	0	0	0	9	0	0	0	0	0	0	0	0	0	0	0	0	0	5	0
OTU346	Firmicutes	Ruminococcaceae	0	0	0	0	0	0	0	0	0	0	0	26	25	0	0	0	0	0	0	7	0	0	0	0	0	9	0	0	0	0	0	0	0	0	0	0	0	0	0	0	5	0	0	14	0	93	0
OTU347	Firmicutes	Ruminococcaceae	0	0	0	0	0	0	0	0	0	13	0	0	7	0	0	6	0	0	0	0	0	0	0	0	0	25	0	0	0	0	0	0	0	0	0	0	0	0	0	0	0	0	0	0	0	49	0
OTU348	Firmicutes	Ruminococcaceae	0	0	18	0	0	0	33	109	6	0	13	12	8	0	0	5	0	22	13	12	16	0	24	0	25	21	7	0	0	5	17	32	35	0	0	0	0	0	0	0	92	0	115	65	17	156	3
OTU349	Firmicutes	Ruminococcaceae	0	0	0	0	0	0	0	0	0	0	0	0	0	0	0	0	6	0	0	0	0	0	0	0	0	0	0	0	0	0	0	0	0	0	0	0	0	0	0	0	0	0	0	0	0	0	0
OTU350	NA	NA	5	0	0	0	3	0	0	0	0	0	0	0	0	0	0	0	0	0	22	0	6	0	3	0	10	0	0	0	0	0	9	44	5	0	0	0	0	0	0	0	7	0	0	0	30	10	0
OTU351	NA	NA	0	0	0	0	0	0	0	0	0	0	0	0	0	0	0	0	0	0	0	0	0	0	0	0	0	0	0	0	0	0	0	0	0	0	0	0	0	0	0	0	0	0	0	0	0	0	0
OTU352	Firmicutes	Ruminococcaceae	0	0	82	0	0	0	0	0	0	0	0	0	0	0	0	0	0	0	0	0	0	0	0	0	0	0	0	0	0	0	0	0	0	0	0	0	0	0	0	0	0	0	0	0	0	0	0
OTU353	Firmicutes	Ruminococcaceae	0	0	0	0	0	0	14	0	0	0	0	4	0	0	0	0	0	0	0	0	0	0	0	0	0	0	29	0	0	71	67	76	71	0	0	0	0	0	0	0	0	0	0	0	0	41	0
OTU354	Firmicutes	Ruminococcaceae	0	0	0	0	0	0	17	0	0	4	0	78	120	0	0	23	0	301	0	0	0	0	0	0	0	0	0	0	0	0	0	0	0	0	0	0	0	0	0	0	26	0	0	0	0	0	0
OTU355	Firmicutes	Ruminococcaceae	0	0	0	0	0	0	4	0	0	0	0	23	0	0	0	0	26	0	0	0	0	0	0	0	0	5	18	0	0	0	12	0	0	0	0	0	0	75	0	0	0	0	15	8	0	0	0
OTU356	Firmicutes	Ruminococcaceae	0	0	0	14	0	0	0	0	0	0	0	0	0	0	0	0	14	0	0	0	0	0	15	0	0	4	16	0	0	0	6	0	32	0	0	0	0	3	0	0	0	0	0	32	0	40	0
OTU357	Firmicutes	Lachnospiraceae	0	0	0	0	0	0	0	0	10	0	0	0	0	0	0	0	0	0	0	0	0	0	0	8	0	0	0	0	0	15	0	0	0	0	9	0	0	0	0	0	0	0	0	0	0	0	0
OTU358	Firmicutes	NA	58	0	0	0	0	0	0	0	0	0	0	0	0	0	22	0	0	0	0	0	0	0	0	0	0	69	0	0	0	0	0	42	23	0	6	0	0	0	0	0	0	0	0	70	0	14	0
OTU359	Firmicutes	NA	0	0	0	0	0	0	8	0	0	0	0	0	0	0	0	0	0	0	0	0	0	0	0	0	0	0	0	0	0	0	0	0	146	0	0	0	0	0	0	0	0	0	0	0	0	40	0
OTU360	Firmicutes	NA	0	0	0	0	0	0	0	0	0	0	0	19	0	0	0	0	13	0	0	0	0	0	0	0	0	0	0	0	0	0	0	0	87	0	0	0	0	0	0	0	0	0	0	142	0	0	0
OTU361	Firmicutes	NA	0	0	0	0	0	0	0	0	0	0	0	0	0	0	0	0	0	0	0	0	0	0	0	0	0	0	0	0	0	0	0	0	0	0	0	0	0	0	0	0	0	0	0	71	0	0	0
OTU362	Firmicutes	NA	0	0	31	0	0	0	0	5	13	0	0	0	0	0	0	0	0	9	0	58	0	0	0	0	0	0	0	0	0	0	0	77	19	79	0	0	0	10	0	0	12	178	0	0	15	0	0
OTU363	Firmicutes	NA	0	0	33	0	0	0	26	0	0	0	0	11	0	0	28	18	31	0	0	0	0	0	7	0	59	30	0	0	0	0	0	0	14	0	66	0	0	0	0	0	7	0	0	0	24	0	5
OTU364	Firmicutes	NA	0	0	0	0	0	0	0	0	0	0	0	0	0	0	0	0	33	0	29	74	0	0	0	0	0	0	0	0	0	6	15	177	0	0	0	0	0	0	0	0	0	0	0	4	0	35	0
OTU365	Firmicutes	NA	0	0	0	0	0	0	0	0	0	0	7	0	0	0	0	0	0	0	0	0	0	0	0	35	29	24	0	0	0	0	0	5	0	20	0	12	0	0	0	0	7	0	0	14	0	0	0
OTU366	Firmicutes	Lachnospiraceae	4	0	19	0	5	6	0	10	3	0	0	33	0	0	0	9	5	10	22	8	0	0	9	8	0	8	0	0	0	0	15	14	4	11	0	14	0	0	0	0	0	35	6	0	0	7	0
OTU367	Firmicutes	NA	31	33	43	0	20	14	33	84	82	0	53	28	16	29	12	139	80	87	13	107	3	15	40	52	75	0	0	0	0	14	182	11	21	26	0	359	7	5	0	0	46	0	73	8	22	0	0
OTU368	Firmicutes	Lachnospiraceae	0	0	7	0	0	0	0	0	0	0	0	0	0	10	0	0	0	0	0	0	0	0	0	0	0	9	16	0	0	4	0	0	0	0	0	4	0	12	0	0	0	8	0	0	20	7	0
OTU369	Firmicutes	Lachnospiraceae	0	0	0	0	0	0	5	0	0	0	0	0	0	0	0	29	0	0	0	0	0	0	0	0	0	0	0	0	0	35	0	0	0	0	0	0	0	0	0	0	0	0	0	0	0	0	0
OTU370	Firmicutes	NA	58	110	13	12	27	4	0	44	0	0	0	24	0	26	125	0	0	24	13	29	20	0	13	0	171	9	0	0	0	79	114	62	7	47	0	240	63	6	43	35	81	36	190	68	0	14	4
OTU371	Firmicutes	NA	0	67	43	0	0	0	0	0	0	0	0	0	0	0	0	0	75	0	0	0	0	0	0	0	0	14	0	0	0	0	9	0	0	0	0	0	0	9	0	0	26	0	0	14	0	0	0
OTU372	Firmicutes	NA	0	0	0	0	0	0	0	498	0	105	0	0	0	0	0	0	0	0	0	0	0	0	0	0	0	0	0	0	0	0	0	0	0	0	0	0	0	0	0	0	0	0	0	0	0	0	0
OTU373	Firmicutes	NA	51	0	377	0	31	0	0	19	293	7	26	188	0	389	9	38	0	291	96	26	10	0	70	31	22	537	29	0	0	5	0	128	21	78	0	0	17	350	0	0	143	37	0	39	28	0	0
OTU374	Firmicutes	Lachnospiraceae	0	0	424	0	0	0	0	0	9	15	0	70	0	0	0	15	0	0	0	0	0	0	0	0	0	0	0	0	0	0	0	233	138	0	0	0	0	245	0	0	0	0	0	24	258	0	0
OTU375	Firmicutes	Lachnospiraceae	76	0	0	0	0	0	0	78	9	0	0	10	0	0	145	0	0	0	44	0	0	0	0	43	0	0	0	0	0	25	7	62	0	74	0	0	12	245	0	0	0	0	0	7	0	0	0
OTU376	Firmicutes	Lachnospiraceae	41	0	0	9	35	78	0	29	0	0	7	0	0	295	50	18	77	22	11	234	2	0	34	6	97	83	102	0	0	67	0	1061	162	6	11	729	128	56	0	0	0	132	173	45	22	0	55
OTU377	Firmicutes	NA	8	0	0	0	29	0	0	20	11	0	0	12	0	0	0	0	0	0	0	0	0	0	0	0	101	0	0	0	0	0	0	0	0	26	9	0	12	0	2	0	72	0	0	0	5	0	0
OTU378	Firmicutes	NA	0	46	51	0	0	6	8	22	0	27	4	0	0	88	79	0	21	33	27	58	19	0	47	13	77	28	30	0	0	45	68	31	15	44	0	122	80	17	9	31	38	32	239	0	0	26	0
OTU379	Firmicutes	NA	7	19	23	0	0	0	0	36	0	0	0	14	0	42	49	0	0	0	28	19	0	0	17	0	41	8	9	0	0	0	13	23	0	18	0	70	66	0	36	0	12	9	92	8	10	42	19
OTU380	Firmicutes	Lachnospiraceae	19	144	0	0	46	0	0	18	8	0	0	0	0	386	1080	0	10	46	79	9	19	0	21	102	1437	29	103	0	0	40	0	0	23	0	31	150	33	143	324	30	72	384	110	0	88	0	38
OTU381	Firmicutes	Lachnospiraceae	216	0	336	32	22	26	0	67	22	10	0	34	0	31	385	213	45	178	43	46	0	0	11	70	145	32	27	0	0	0	0	88	76	54	0	38	38	82	73	0	0	404	13	44	26	0	21
OTU382	Firmicutes	Lachnospiraceae	7	0	57	0	0	0	0	0	0	0	0	0	0	32	0	48	0	0	13	14	8	0	0	0	0	0	28	0	0	0	0	0	0	26	0	0	0	0	0	0	0	644	10	0	63	0	20
OTU383	Firmicutes	Lachnospiraceae	0	464	0	0	0	0	0	0	0	0	0	0	0	0	0	0	0	86	0	0	0	0	0	0	0	0	24	0	0	0	0	0	0	0	0	36	0	0	0	0	0	0	0	0	40	0	0
OTU384	Firmicutes	Lachnospiraceae	0	0	29	0	0	0	0	149	0	0	0	0	0	0	0	0	0	0	0	0	0	0	0	0	0	0	0	0	0	0	0	0	0	0	0	0	0	0	0	0	0	0	0	0	0	0	0
OTU385	Firmicutes	NA	24	0	81	0	0	7	18	45	21	25	20	49	25	43	104	70	23	22	26	44	26	0	57	23	239	32	30	0	0	25	104	17	0	114	0	293	29	14	49	10	23	31	164	28	32	22	21
OTU386	Firmicutes	Lachnospiraceae	0	0	14	0	0	0	0	7	5	8	17	9	0	13	12	10	0	6	0	10	11	0	0	8	0	5	0	0	0	15	25	16	0	10	0	200	8	0	8	0	0	18	0	6	0	0	0
OTU387	Firmicutes	Lachnospiraceae	0	0	0	0	0	0	0	0	0	0	0	0	0	0	0	0	0	7	0	0	0	0	0	0	0	0	0	0	0	5	0	0	0	14	0	0	0	8	0	0	0	21	0	0	0	8	0
OTU388	Firmicutes	Lachnospiraceae	19	0	17	0	76	12	24	69	11	16	0	36	0	35	22	10	34	33	67	35	8	24	32	0	97	14	0	0	0	40	42	23	22	37	21	470	9	13	24	4	43	41	60	58	12	19	7
OTU389	Firmicutes	Lachnospiraceae	50	10	45	0	3	0	0	15	0	0	0	0	0	22	10	5	0	7	6	8	0	0	0	36	8	0	7	0	0	3	10	6	0	13	7	22	0	7	0	0	0	7	6	0	0	0	0
OTU390	Firmicutes	Lachnospiraceae	0	202	23	0	0	0	0	55	0	17	0	7	0	6	36	14	193	0	5	10	0	9	0	12	46	306	0	0	0	0	24	0	0	0	0	0	165	21	41	0	178	395	0	10	17	0	12
OTU391	Firmicutes	Lachnospiraceae	0	0	0	0	0	0	63	0	0	17	0	0	0	0	0	0	0	0	0	0	0	0	0	0	0	0	0	0	0	0	0	0	0	0	0	0	0	0	0	0	0	0	287	0	0	192	16
OTU392	Firmicutes	Lachnospiraceae	0	0	0	0	0	0	0	0	0	0	0	0	0	0	0	0	0	0	0	0	0	0	0	0	0	0	0	0	0	0	0	0	439	0	0	0	0	0	0	0	0	0	0	0	0	0	0
OTU393	Firmicutes	Lachnospiraceae	10	0	58	23	25	85	0	89	17	0	0	0	0	311	260	56	0	0	130	127	33	10	44	144	390	39	38	0	0	135	28	55	0	106	411	55	208	1107	94	35	93	969	188	174	104	55	47
OTU394	Firmicutes	Lachnospiraceae	0	0	0	0	0	0	0	9	7	0	0	0	0	0	0	0	0	0	0	0	0	0	0	0	0	0	0	0	0	0	0	0	0	12	0	7	0	0	14	0	0	19	0	0	0	0	0
OTU395	Firmicutes	Lachnospiraceae	0	0	23	0	0	0	0	108	0	0	0	0	0	0	0	12	22	0	13	0	0	0	0	0	0	0	0	0	0	0	0	0	0	0	0	0	0	0	0	0	0	156	0	0	0	0	0
OTU396	Firmicutes	Lachnospiraceae	328	888	314	0	1056	66	0	1185	0	0	0	320	0	82	151	40	8	414	136	1037	599	0	536	61	609	533	54	0	0	171	351	12	11	145	506	517	78	970	364	147	131	710	2406	208	72	0	814
OTU397	Firmicutes	Lachnospiraceae	64	157	185	18	79	6	28	484	13	17	0	126	0	127	127	0	0	153	30	103	263	0	150	335	1194	74	153	0	0	417	74	24	50	80	0	301	152	109	282	127	269	461	65	0	46	125	308
OTU398	Firmicutes	Lachnospiraceae	29	140	0	0	0	0	0	44	0	15	15	0	0	41	34	71	0	0	0	50	0	13	0	0	150	90	0	0	0	0	25	0	0	30	0	0	20	89	315	0	0	135	0	0	0	0	0
OTU399	Firmicutes	Lachnospiraceae	23	68	76	0	0	0	0	0	0	0	0	0	0	0	0	11	0	0	0	0	0	0	0	0	29	0	26	0	0	0	0	0	0	7	0	0	0	0	10	0	0	0	0	0	0	0	0
OTU400	Firmicutes	Lachnospiraceae	0	135	36	0	0	0	0	46	0	0	0	0	0	0	0	0	0	0	0	0	0	0	0	11	0	0	0	0	0	0	0	0	0	0	0	40	0	0	0	0	0	0	0	0	0	0	0
OTU401	Firmicutes	Lachnospiraceae	0	0	0	0	3	0	0	0	0	0	0	0	0	0	0	0	0	0	4	0	9	0	0	0	8	0	5	0	0	0	0	0	0	4	0	0	0	14	0	0	0	116	0	8	11	0	0
OTU402	Firmicutes	Lachnospiraceae	15	0	0	0	8	0	0	0	0	0	0	0	0	0	7	15	0	0	0	0	0	0	0	0	0	14	37	0	0	0	0	0	0	0	0	92	0	0	47	0	52	0	10	22	16	0	0
OTU403	Firmicutes	Lachnospiraceae	0	0	0	0	0	0	0	0	54	0	0	0	0	0	0	0	0	0	9	0	47	0	45	0	0	0	0	0	0	0	0	16	10	9	0	0	0	43	0	0	0	0	0	0	0	0	19
OTU404	Firmicutes	Lachnospiraceae	0	8	0	0	16	0	0	0	0	0	0	0	0	11	18	9	0	0	0	0	0	53	0	0	0	37	0	0	0	0	0	0	0	18	0	42	6	0	0	0	25	18	15	0	0	0	0
OTU405	Firmicutes	Lachnospiraceae	0	0	0	0	0	0	0	0	0	0	0	0	0	0	0	0	0	0	18	0	0	117	0	0	0	0	0	0	0	0	0	0	0	0	7	0	0	0	0	0	6	0	0	0	0	0	0
OTU406	Firmicutes	Lachnospiraceae	0	0	0	0	0	0	0	0	0	0	0	0	0	0	0	0	0	0	0	0	0	0	0	0	0	0	0	0	0	0	0	0	0	0	0	0	0	0	0	0	0	0	0	0	0	0	0
OTU407	Firmicutes	Lachnospiraceae	43	0	161	0	145	29	13	315	61	11	0	186	0	101	157	0	14	25	174	328	81	0	69	74	125	38	43	0	0	84	28	115	19	155	85	160	762	55	130	97	285	186	174	117	25	245	37
OTU408	Firmicutes	Lachnospiraceae	0	165	0	0	0	0	0	0	0	0	0	0	0	0	0	18	0	0	0	0	0	0	0	0	0	69	0	0	0	0	0	0	0	0	20	210	0	59	0	0	217	112	22	0	0	0	0
OTU409	Firmicutes	Lachnospiraceae	0	19	0	0	3	0	0	16	0	0	0	0	0	0	7	74	0	0	22	8	0	0	0	29	0	0	0	0	0	13	0	0	0	17	0	201	0	4	9	0	0	55	0	0	0	0	0
OTU410	Firmicutes	Lachnospiraceae	0	0	0	0	0	0	0	0	0	0	0	0	0	0	0	0	0	0	0	0	0	0	0	0	0	0	0	0	0	0	0	0	0	0	0	0	0	0	0	0	0	0	0	179	0	0	0
OTU411	Firmicutes	Lachnospiraceae	0	94	31	7	24	13	33	126	15	49	20	19	10	51	220	32	43	148	74	87	71	32	36	86	307	27	49	0	0	23	34	53	0	81	19	217	95	43	130	21	195	36	136	31	14	39	64
OTU412	Firmicutes	Lachnospiraceae	14	0	30	0	23	0	21	54	0	9	26	0	11	86	48	0	36	37	37	31	35	0	44	18	72	0	18	0	0	20	48	37	17	25	38	146	158	26	20	42	41	18	59	0	27	47	39
OTU413	Firmicutes	Lachnospiraceae	0	27	0	0	0	0	0	0	0	0	261	0	0	0	0	0	4	0	0	0	0	184	0	0	0	0	0	0	0	0	0	0	76	0	547	0	0	21	0	0	0	0	0	0	0	0	0
OTU414	Firmicutes	Lachnospiraceae	19	31	90	5	46	9	0	112	0	0	0	42	15	117	70	61	41	63	88	50	81	0	90	30	128	33	16	229	0	56	143	89	0	92	23	385	315	29	164	107	213	235	181	45	17	25	33
OTU415	Firmicutes	Lachnospiraceae	0	0	0	0	0	0	0	0	0	0	0	0	0	0	0	0	0	29	0	0	0	0	0	0	9	0	0	0	0	0	0	0	0	0	1447	11	0	0	0	0	0	0	15	6	0	0	0
OTU416	Firmicutes	Lachnospiraceae	10	0	61	0	6	7	45	92	0	0	0	23	0	76	85	8	33	8	39	12	9	0	19	67	0	11	32	0	0	7	51	41	13	95	0	266	151	0	55	0	95	42	37	7	0	30	7
OTU417	Firmicutes	Lachnospiraceae	0	0	13	0	0	0	15	213	0	0	0	0	0	0	27	7	0	0	0	18	0	0	0	39	69	0	8	0	0	0	0	0	0	53	0	291	57	0	0	8	0	5	30	4	1	0	0
OTU418	Firmicutes	Lachnospiraceae	13	82	31	0	41	0	11	77	32	53	0	18	0	35	52	56	7	27	34	25	16	10	0	17	105	7	20	0	0	23	47	17	19	71	17	259	64	52	64	20	73	29	24	35	11	23	16
OTU419	Firmicutes	Lachnospiraceae	0	17	48	0	6	0	26	80	47	12	0	55	0	12	42	0	20	28	2	76	15	71	0	0	221	42	0	0	0	16	0	0	0	155	0	33	0	44	94	0	11	141	20	0	31	0	11
OTU420	Firmicutes	Lachnospiraceae	0	0	0	0	0	0	16	0	0	0	0	8	0	0	0	0	0	0	0	0	5	0	0	0	0	0	0	0	0	0	0	0	0	9	0	15	0	0	11	0	0	0	6	5	0	0	0
OTU421	Firmicutes	Lachnospiraceae	19	431	127	6	0	0	0	0	0	0	0	0	0	0	0	0	0	8	0	0	0	0	9	26	0	68	0	0	0	0	36	0	0	9	0	0	0	0	0	0	0	9	0	0	0	0	0
OTU422	Firmicutes	Lachnospiraceae	0	9	28	0	22	12	13	40	15	17	0	40	0	15	25	20	33	25	0	31	10	9	0	17	42	28	10	0	7	25	0	20	0	25	0	80	17	0	0	14	30	41	14	15	13	10	0
OTU423	Firmicutes	Lachnospiraceae	30	12	24	0	0	0	0	20	0	0	0	30	0	33	0	0	0	9	10	22	0	0	9	10	181	0	0	0	0	27	15	0	0	0	0	125	0	0	39	0	0	34	25	0	0	0	0
OTU424	Firmicutes	Lachnospiraceae	0	0	21	0	137	17	0	97	0	0	14	39	0	44	128	0	8	0	78	127	162	0	30	40	459	11	0	0	0	72	119	38	0	71	11	530	203	48	173	153	192	79	145	0	0	12	95
OTU425	Firmicutes	Lachnospiraceae	0	0	6	0	0	0	13	21	0	0	0	7	0	22	15	0	0	19	12	11	11	27	0	0	26	0	17	0	0	10	14	10	0	25	0	21	20	6	7	0	22	0	23	14	0	15	0
OTU426	Firmicutes	Lachnospiraceae	0	0	0	0	0	0	0	9	0	23	0	11	0	0	15	44	0	12	9	0	0	0	0	9	0	0	7	0	0	0	7	0	0	27	0	17	7	0	10	0	19	14	8	9	5	25	5
OTU427	Firmicutes	Lachnospiraceae	63	105	1	0	30	8	6	61	0	4	0	48	0	117	188	0	7	341	93	53	24	0	0	72	198	2	23	0	0	24	51	52	38	103	0	454	0	25	43	7	64	64	59	0	35	88	14
OTU428	Firmicutes	Lachnospiraceae	0	0	55	0	4	9	7	3	0	0	25	6	0	42	0	0	0	53	0	7	0	10	18	0	12	0	0	0	0	0	0	8	3	0	0	53	49	5	0	0	94	49	12	25	0	41	19
OTU429	Firmicutes	Lachnospiraceae	76	270	128	7	79	34	74	249	0	0	0	78	9	122	126	65	94	74	195	87	103	82	284	142	318	50	59	0	0	91	67	115	28	270	39	3199	594	51	124	85	533	139	467	12	51	199	66
OTU430	Firmicutes	Lachnospiraceae	23	55	81	0	33	20	27	185	29	26	0	99	0	173	54	13	39	85	62	56	44	18	84	62	29	10	29	0	0	52	171	68	0	393	11	586	627	51	61	27	80	43	354	0	19	198	39
OTU431	Firmicutes	Lachnospiraceae	0	0	8	0	8	25	20	47	0	0	0	12	0	6	0	0	0	0	0	10	0	0	0	0	21	0	0	0	0	0	0	11	12	0	0	1272	0	16	0	0	0	8	21	7	0	23	10
OTU432	Firmicutes	Lachnospiraceae	0	184	83	2	0	7	0	69	0	15	0	49	4	95	50	0	26	186	75	54	0	0	24	0	909	59	5	0	0	0	40	129	5	169	10	146	203	1	146	70	40	127	109	16	23	53	24
OTU433	Firmicutes	Lachnospiraceae	27	0	52	0	35	0	17	97	2	0	17	37	8	83	31	0	18	59	11	17	14	0	0	0	41	0	35	0	0	77	30	31	7	108	0	125	144	23	17	33	105	55	106	36	10	32	0
OTU434	Firmicutes	Lachnospiraceae	58	0	522	0	6	0	0	0	5	0	0	0	0	0	0	0	0	0	0	0	0	0	0	0	0	0	0	0	0	0	0	0	0	46	0	37	0	0	0	0	0	0	0	0	113	0	0
OTU435	Firmicutes	Lachnospiraceae	0	0	17	0	0	0	0	0	22	0	0	0	0	20	62	0	180	0	8	0	0	0	0	0	0	0	0	0	0	0	6	0	0	0	0	0	0	0	0	0	0	0	0	45	0	0	0
OTU436	Firmicutes	Lachnospiraceae	0	0	0	0	0	0	0	7	0	0	0	10	0	0	0	0	0	0	10	0	0	0	53	13	0	0	45	0	0	0	0	11	7	0	9	0	3	0	0	0	0	0	0	0	0	0	11
OTU437	Firmicutes	Lachnospiraceae	23	91	32	0	17	0	39	43	25	0	24	17	0	0	0	11	82	14	0	166	42	75	18	6	228	30	16	0	0	27	97	8	0	57	0	128	0	16	60	33	36	71	11	30	16	22	0
OTU438	Firmicutes	Lachnospiraceae	9	88	44	14	26	13	39	40	39	8	19	43	0	121	65	33	53	71	75	18	14	8	20	33	137	0	0	0	0	11	0	19	22	40	6	65	22	0	7	18	10	77	93	8	27	84	22
OTU439	Firmicutes	Lachnospiraceae	27	175	12	0	0	0	19	12	8	11	0	21	0	86	45	7	14	95	0	30	19	0	16	0	53	0	25	0	0	50	19	25	0	62	30	113	115	18	153	0	17	38	113	20	11	0	0
OTU440	Firmicutes	Lachnospiraceae	6	26	24	0	0	0	5	5	0	0	0	8	0	61	21	6	9	30	18	16	5	0	10	9	21	0	0	0	0	16	24	17	0	20	0	53	18	0	13	0	8	9	27	8	0	18	0
OTU441	Firmicutes	Lachnospiraceae	0	0	0	0	0	0	0	0	0	0	4	0	0	0	0	0	0	0	0	0	0	153	23	0	0	0	0	0	0	0	0	13	0	0	28	0	0	0	0	0	0	0	15	71	0	40	0
OTU442	Firmicutes	Lachnospiraceae	0	0	7	0	0	0	0	0	0	0	0	0	0	0	0	5	0	0	0	0	0	0	21	0	0	6	0	0	0	0	50	0	0	35	0	139	0	0	0	10	0	0	0	0	0	0	0
OTU443	Firmicutes	Lachnospiraceae	0	0	0	0	0	0	0	0	0	75	0	0	6	0	0	11	0	0	0	0	0	0	0	0	0	0	10	0	0	118	0	0	0	0	0	0	0	0	0	0	0	0	0	0	0	886	0
OTU444	Firmicutes	Lachnospiraceae	0	0	9	19	0	0	0	0	0	0	0	0	0	0	172	21	0	0	63	0	0	0	60	30	18	12	378	0	0	10	783	0	20	97	0	0	8	0	0	0	0	0	0	0	0	0	0
OTU445	Firmicutes	Lachnospiraceae	0	0	0	0	6	0	11	25	13	8	0	0	0	0	0	102	102	0	78	48	0	0	38	0	0	21	18	0	0	0	27	15	0	0	0	0	0	7	0	0	0	0	0	25	7	0	0
OTU446	Firmicutes	Lachnospiraceae	8	0	0	0	5	5	12	43	4	0	0	0	0	0	0	37	0	0	15	5	5	12	3	0	0	30	5	0	0	0	10	10	0	10	0	74	0	5	0	0	0	4	0	0	0	0	0
OTU447	Firmicutes	Lachnospiraceae	553	546	3147	168	35	500	6	728	92	63	22	1481	0	399	756	522	209	226	184	227	78	89	108	318	115	222	61	0	0	134	1979	5	0	753	9	481	115	103	31	9	137	394	247	9	647	30	130
OTU448	Firmicutes	Lachnospiraceae	19	0	25	0	0	11	0	27	0	0	0	10	0	9	25	35	0	66	13	21	11	0	22	22	54	40	0	0	0	13	8	30	8	55	0	1483	0	13	0	0	21	50	57	31	15	5	0
OTU449	Firmicutes	Lachnospiraceae	0	0	0	0	0	0	10	0	0	398	0	0	0	0	0	0	0	0	0	0	0	0	0	0	0	0	0	0	0	114	0	0	0	0	0	0	0	0	0	0	0	0	0	0	0	97	0
OTU450	Firmicutes	Lachnospiraceae	0	0	0	0	0	0	0	0	0	0	0	0	0	0	0	0	0	0	0	0	0	0	0	0	0	0	0	0	0	0	0	0	0	0	0	0	0	0	0	0	0	0	0	0	0	269	0
OTU451	Firmicutes	Lachnospiraceae	0	0	0	0	0	0	0	5	0	18	0	0	0	0	0	100	0	0	0	0	0	0	0	0	0	0	0	0	0	0	0	0	0	0	0	0	0	0	0	0	0	0	0	0	0	0	0
OTU452	Firmicutes	Lachnospiraceae	0	0	7	8	11	0	5	0	0	0	0	155	0	20	0	13	0	0	0	0	0	0	30	0	21	73	0	0	0	20	0	77	0	31	0	0	0	0	0	0	15	0	0	43	11	0	6
OTU453	Firmicutes	Lachnospiraceae	0	0	0	11	0	0	0	0	0	0	0	0	0	0	0	0	0	0	0	0	0	0	0	0	0	0	0	0	0	0	0	0	0	0	184	0	0	0	0	0	0	0	0	0	0	9	0
OTU454	Firmicutes	Lachnospiraceae	0	0	0	0	0	0	0	0	0	0	0	0	0	0	0	0	0	0	0	0	12	67	0	0	0	0	0	0	0	0	0	0	0	0	118	0	0	0	0	0	0	0	0	0	0	0	0
OTU455	Firmicutes	Lachnospiraceae	0	0	0	0	0	0	0	0	0	0	0	0	0	0	0	0	0	0	0	0	0	115	0	0	0	0	0	0	0	0	0	0	0	0	277	0	0	0	0	0	0	0	0	0	0	0	0
OTU456	Firmicutes	Lachnospiraceae	26	0	0	0	0	0	0	0	0	0	0	0	0	0	0	0	0	11	0	32	0	0	0	0	135	0	0	0	0	0	0	0	0	0	0	133	0	0	0	0	36	0	28	0	0	0	0
OTU457	Firmicutes	Lachnospiraceae	46	108	77	0	14	0	24	58	9	0	0	37	0	113	70	30	32	0	0	86	31	0	24	21	144	32	0	0	0	26	49	0	0	106	0	191	40	37	102	0	0	92	43	0	20	26	0
OTU458	Firmicutes	Lachnospiraceae	47	0	78	0	12	0	38	68	16	0	11	22	0	60	131	0	19	113	62	43	70	7	93	62	715	23	122	0	92	101	3	50	65	26	33	51	134	51	87	31	29	130	320	15	121	45	48
OTU459	Firmicutes	Lachnospiraceae	19	0	7	0	0	0	0	0	0	0	0	17	0	0	0	15	13	0	0	44	0	0	0	0	4	0	0	0	0	0	0	0	0	0	0	213	3	0	0	0	0	16	33	0	0	19	0
OTU460	Firmicutes	Lachnospiraceae	0	247	69	0	0	0	22	60	7	0	0	24	0	146	355	7	0	31	42	16	29	0	43	89	205	0	43	0	0	0	0	0	0	33	0	699	31	0	6	0	0	24	104	49	23	103	0
OTU461	Firmicutes	Lachnospiraceae	0	0	74	0	93	23	0	67	13	0	67	86	0	0	0	0	0	0	106	0	0	0	0	125	0	15	0	0	0	163	0	0	105	111	0	0	4	0	0	0	0	0	0	0	0	133	0
OTU462	Firmicutes	NA	0	0	24	0	14	0	0	41	0	9	0	19	0	196	19	0	43	0	92	0	0	0	0	29	0	6	42	0	0	72	0	190	301	25	12	0	0	49	0	0	0	0	35	0	4	81	0
OTU463	Firmicutes	NA	4	0	11	0	7	3	0	13	0	0	0	0	0	10	4	0	10	12	7	13	4	0	0	4	0	5	8	0	2	22	0	68	6	0	49	0	13	22	3	0	11	15	9	12	0	0	0
OTU464	Firmicutes	Lachnospiraceae	442	0	309	0	0	0	16	0	0	0	0	271	0	0	0	0	27	242	0	0	0	0	0	195	0	201	0	0	0	0	0	0	100	0	324	0	0	0	0	0	0	0	0	18	58	0	7
OTU465	Firmicutes	Lachnospiraceae	5	0	0	0	0	0	0	0	4	0	0	16	6	19	17	0	11	0	0	14	12	0	0	0	62	0	9	0	0	0	0	20	0	10	0	73	12	0	9	0	13	17	12	0	0	0	0
OTU466	Firmicutes	Lachnospiraceae	0	7	16	0	13	0	0	0	0	0	0	0	0	0	0	0	0	12	22	0	0	0	0	0	0	9	0	0	0	9	12	7	0	0	0	11	0	0	0	0	9	0	24	24	0	40	0
[truncated: 51 more columns]
