# Supplementary material for: Gut microbiota and parasite dynamics in an Amazonian community undergoing urbanization in Colombia
Source: mSphere. 2026 Jan 28;11(2):e00788-25. doi: 10.1128/msphere.00788-25 (PMC12931277; doi:10.1128/msphere.00788-25)
Supplement: Table S2 — Wald significance test for OTU abundance between Leticia and Km11 locations. [file msphere.00788-25-s0008.xlsx]

## Sheet: Table S2
OTU ID	Phylum	Family	Log Fold Change	FDR-adjusted p-value	Significant Value
OTU130	Firmicutes	Streptococcaceae	25.6506	5.27e-58	Yes
OTU149	NA	NA	25.5724	3.78e-49	Yes
OTU374	Firmicutes	Lachnospiraceae	25.9148	1.21e-39	Yes
OTU005	Bacteroidetes	Paraprevotellaceae	24.6208	1.59e-24	Yes
OTU182	Spirochaetes	Spirochaetaceae	25.6938	7.79e-20	Yes
OTU024	Bacteroidetes	Prevotellaceae	8.35434	3.62e-13	Yes
OTU444	Firmicutes	Lachnospiraceae	11.0922	1.95e-10	Yes
OTU145	Firmicutes	Erysipelotrichaceae	6.51068	4.9e-09	Yes
OTU126	Proteobacteria	Comamonadaceae	6.47536	1.98e-08	Yes
OTU105	Proteobacteria	Desulfovibrionaceae	5.18867	1.28e-07	Yes
OTU068	Bacteroidetes	Muribaculaceae	10.3551	1.28e-07	Yes
OTU170	Verrucomicrobia	Verrucomicrobiaceae	7.78706	2.25e-07	Yes
OTU112	Proteobacteria	Enterobacteriaceae	3.9872	2.56e-07	Yes
OTU437	Firmicutes	Lachnospiraceae	4.33998	5.78e-07	Yes
OTU257	Firmicutes	Ruminococcaceae	4.66039	6.63e-07	Yes
OTU419	Firmicutes	Lachnospiraceae	5.76214	1.16e-06	Yes
OTU300	Firmicutes	Ruminococcaceae	2.25024	1.68e-06	Yes
OTU265	Firmicutes	Ruminococcaceae	8.21926	1.71e-06	Yes
OTU292	Firmicutes	Ruminococcaceae	2.80342	1.71e-06	Yes
OTU244	Firmicutes	Peptostreptococcaceae	7.85008	1.86e-06	Yes
OTU028	Bacteroidetes	Prevotellaceae	8.42016	6.37e-06	Yes
OTU427	Firmicutes	Lachnospiraceae	3.32497	1.06e-05	Yes
OTU288	Firmicutes	Ruminococcaceae	6.04401	1.35e-05	Yes
OTU128	Proteobacteria	Pseudomonadaceae	2.54109	1.68e-05	Yes
OTU306	Firmicutes	Ruminococcaceae	7.02728	1.77e-05	Yes
OTU298	Firmicutes	Ruminococcaceae	4.5739	2.27e-05	Yes
OTU154	Firmicutes	Erysipelotrichaceae	7.26256	2.39e-05	Yes
OTU323	Firmicutes	Ruminococcaceae	2.35709	2.89e-05	Yes
OTU328	Firmicutes	Ruminococcaceae	6.1767	2.98e-05	Yes
OTU058	Bacteroidetes	Bacteroidaceae	3.63724	3.48e-05	Yes
OTU223	Firmicutes	NA	4.41307	3.48e-05	Yes
OTU367	Firmicutes	NA	3.4116	4.23e-05	Yes
OTU388	Firmicutes	Lachnospiraceae	2.96319	4.36e-05	Yes
OTU411	Firmicutes	Lachnospiraceae	2.38489	5.99e-05	Yes
OTU043	Bacteroidetes	Paraprevotellaceae	6.64091	6.36e-05	Yes
OTU373	Firmicutes	NA	3.72514	8.05e-05	Yes
OTU236	Firmicutes	NA	9.48795	8.68e-05	Yes
OTU132	Firmicutes	Streptococcaceae	3.21168	8.68e-05	Yes
OTU333	Firmicutes	NA	5.77653	0.000131123	Yes
OTU418	Firmicutes	Lachnospiraceae	2.73518	0.000140706	Yes
OTU417	Firmicutes	Lachnospiraceae	5.11381	0.00015372	Yes
OTU340	Firmicutes	Ruminococcaceae	4.71076	0.00015372	Yes
OTU396	Firmicutes	Lachnospiraceae	2.81932	0.000188822	Yes
OTU219	Firmicutes	NA	8.17084	0.000237752	Yes
OTU385	Firmicutes	NA	2.3317	0.000250087	Yes
OTU188	Actinobacteria	Coriobacteriaceae	4.57682	0.000290964	Yes
OTU277	Firmicutes	Ruminococcaceae	2.23787	0.00043714	Yes
OTU366	Firmicutes	Lachnospiraceae	3.51681	0.000440342	Yes
OTU271	Firmicutes	Ruminococcaceae	4.86101	0.000581249	Yes
OTU287	Firmicutes	Ruminococcaceae	4.4833	0.000581249	Yes
OTU393	Firmicutes	Lachnospiraceae	2.46086	0.000599665	Yes
OTU320	Firmicutes	Ruminococcaceae	3.46277	0.000600322	Yes
OTU407	Firmicutes	Lachnospiraceae	2.16716	0.000651565	Yes
OTU148	Firmicutes	Erysipelotrichaceae	6.29776	0.000676825	Yes
OTU331	Firmicutes	Ruminococcaceae	4.58525	0.000735955	Yes
OTU414	Firmicutes	Lachnospiraceae	1.93032	0.000737158	Yes
OTU438	Firmicutes	Lachnospiraceae	2.07081	0.000737158	Yes
OTU341	NA	NA	5.06614	0.000737158	Yes
OTU255	Firmicutes	Ruminococcaceae	4.72248	0.000737158	Yes
OTU084	Bacteroidetes	NA	8.51342	0.000784676	Yes
OTU164	Firmicutes	NA	3.27476	0.000934998	Yes
OTU459	Firmicutes	Lachnospiraceae	5.91342	0.000985845	Yes
OTU409	Firmicutes	Lachnospiraceae	5.76485	0.000989663	Yes
OTU458	Firmicutes	Lachnospiraceae	1.87528	0.0011383	Yes
OTU266	Firmicutes	Ruminococcaceae	6.12591	0.00115676	Yes
OTU259	Firmicutes	Ruminococcaceae	2.75141	0.00127401	Yes
OTU178	Lentisphaerae	Victivallaceae	5.10698	0.00131604	Yes
OTU025	Bacteroidetes	Prevotellaceae	7.01568	0.00135979	Yes
OTU169	Verrucomicrobia	RFP12	7.87162	0.00135979	Yes
OTU175	Lentisphaerae	R4-45B	8.31455	0.0013733	Yes
OTU429	Firmicutes	Lachnospiraceae	1.79611	0.00164394	Yes
OTU463	Firmicutes	NA	3.58393	0.00164394	Yes
OTU049	Bacteroidetes	Bacteroidaceae	4.74901	0.00171917	Yes
OTU256	Firmicutes	Ruminococcaceae	4.59955	0.00171917	Yes
OTU267	Firmicutes	Ruminococcaceae	3.81782	0.00176586	Yes
OTU268	Firmicutes	Ruminococcaceae	2.71411	0.00176586	Yes
OTU430	Firmicutes	Lachnospiraceae	1.90684	0.00221491	Yes
OTU422	Firmicutes	Lachnospiraceae	2.44908	0.00224633	Yes
OTU224	Firmicutes	NA	4.76009	0.00246138	Yes
OTU273	Firmicutes	Ruminococcaceae	2.91133	0.00265636	Yes
OTU176	Lentisphaerae	Victivallaceae	4.54725	0.00279174	Yes
OTU138	Firmicutes	Leuconostocaceae	5.43235	0.00289999	Yes
OTU144	Firmicutes	Erysipelotrichaceae	9.51784	0.00302501	Yes
OTU272	Firmicutes	Ruminococcaceae	2.68319	0.00302501	Yes
OTU297	Firmicutes	Ruminococcaceae	2.07566	0.00302501	Yes
OTU324	Firmicutes	Ruminococcaceae	4.19303	0.00302501	Yes
OTU237	Firmicutes	NA	7.44563	0.00317178	Yes
OTU063	Bacteroidetes	Porphyromonadaceae	3.89505	0.0032394	Yes
OTU457	Firmicutes	Lachnospiraceae	2.71307	0.00339775	Yes
OTU173	NA	NA	6.15905	0.00345652	Yes
OTU439	Firmicutes	Lachnospiraceae	2.29597	0.00354376	Yes
OTU162	Firmicutes	NA	4.4602	0.00355828	Yes
OTU310	Firmicutes	Ruminococcaceae	3.6032	0.00355828	Yes
OTU294	Firmicutes	Ruminococcaceae	2.12884	0.00356803	Yes
OTU048	Bacteroidetes	Bacteroidaceae	4.91616	0.00357814	Yes
OTU322	Firmicutes	Ruminococcaceae	4.1726	0.00375914	Yes
OTU398	Firmicutes	Lachnospiraceae	4.26888	0.00392836	Yes
OTU158	Tenericutes	NA	6.07519	0.00395444	Yes
OTU313	Firmicutes	Ruminococcaceae	3.7046	0.00399762	Yes
OTU218	Firmicutes	NA	4.87353	0.00424634	Yes
OTU378	Firmicutes	NA	2.07245	0.00424634	Yes
OTU289	Firmicutes	Ruminococcaceae	4.32171	0.00466241	Yes
OTU151	Firmicutes	Erysipelotrichaceae	1.67433	0.00469724	Yes
OTU343	Firmicutes	Ruminococcaceae	4.53568	0.00480178	Yes
OTU006	Bacteroidetes	Paraprevotellaceae	4.03743	0.00486277	Yes
OTU263	Firmicutes	Ruminococcaceae	2.74923	0.00488915	Yes
OTU461	Firmicutes	Lachnospiraceae	4.73264	0.00510108	Yes
OTU348	Firmicutes	Ruminococcaceae	3.53671	0.00510108	Yes
OTU085	Bacteroidetes	NA	3.35249	0.00523437	Yes
OTU166	Firmicutes	Peptococcaceae	4.96119	0.00526884	Yes
OTU286	Firmicutes	Ruminococcaceae	2.73367	0.00531533	Yes
OTU387	Firmicutes	Lachnospiraceae	6.01036	0.00543805	Yes
OTU390	Firmicutes	Lachnospiraceae	3.10617	0.00544791	Yes
OTU167	Elusimicrobia	Elusimicrobiaceae	5.52736	0.00561778	Yes
OTU432	Firmicutes	Lachnospiraceae	2.21207	0.00562646	Yes
OTU077	Bacteroidetes	Odoribacteraceae	3.56405	0.00576038	Yes
OTU456	Firmicutes	Lachnospiraceae	6.79417	0.00598762	Yes
OTU253	Firmicutes	NA	6.97661	0.00598762	Yes
OTU270	Firmicutes	Ruminococcaceae	3.09268	0.00606058	Yes
OTU278	Firmicutes	Ruminococcaceae	2.48507	0.00609028	Yes
OTU462	Firmicutes	NA	4.57095	0.00651999	Yes
OTU059	Bacteroidetes	Porphyromonadaceae	3.9903	0.00668463	Yes
OTU448	Firmicutes	Lachnospiraceae	2.45758	0.00669063	Yes
OTU345	Firmicutes	Ruminococcaceae	6.60975	0.00760652	Yes
OTU302	Firmicutes	Ruminococcaceae	6.95215	0.00774498	Yes
OTU142	Firmicutes	Erysipelotrichaceae	2.26296	0.00813252	Yes
OTU380	Firmicutes	Lachnospiraceae	2.38943	0.00823538	Yes
OTU296	Firmicutes	Ruminococcaceae	7.72211	0.00823538	Yes
OTU284	Firmicutes	Ruminococcaceae	8.41303	0.00844819	Yes
OTU395	Firmicutes	Lachnospiraceae	6.94946	0.0088729	Yes
OTU347	Firmicutes	Ruminococcaceae	7.08859	0.0088729	Yes
OTU163	Firmicutes	Mogibacteriaceae	3.38615	0.0090664	Yes
OTU334	Firmicutes	Clostridiaceae	3.06185	0.00912029	Yes
OTU179	Lentisphaerae	Victivallaceae	4.12072	0.00912029	Yes
OTU447	Firmicutes	Lachnospiraceae	1.66035	0.00983004	Yes
OTU129	Firmicutes	Lactobacillaceae	2.9069	0.0105584	No
OTU146	Firmicutes	Erysipelotrichaceae	3.28804	0.0106679	No
OTU046	Bacteroidetes	Bacteroidaceae	3.49294	0.010832	No
OTU056	Bacteroidetes	Bacteroidaceae	3.57739	0.010832	No
OTU225	Firmicutes	Clostridiaceae	7.28279	0.010832	No
OTU004	Bacteroidetes	Paraprevotellaceae	4.80744	0.0113692	No
OTU370	Firmicutes	NA	2.04974	0.011676	No
OTU080	Bacteroidetes	NA	7.8389	0.011815	No
OTU092	Bacteroidetes	Rikenellaceae	2.51074	0.011815	No
OTU339	Firmicutes	Ruminococcaceae	4.01294	0.0122134	No
OTU449	Firmicutes	Lachnospiraceae	8.47526	0.012431	No
OTU275	Firmicutes	Ruminococcaceae	2.44791	0.0129277	No
OTU078	Bacteroidetes	NA	6.8027	0.013229	No
OTU416	Firmicutes	Lachnospiraceae	1.51575	0.0132621	No
OTU199	Firmicutes	Veillonellaceae	2.57299	0.0135877	No
OTU424	Firmicutes	Lachnospiraceae	1.64614	0.0138958	No
OTU071	Bacteroidetes	Barnesiellaceae	7.63243	0.0140493	No
OTU402	Firmicutes	Lachnospiraceae	4.9606	0.0140493	No
OTU426	Firmicutes	Lachnospiraceae	2.56763	0.0147737	No
OTU234	Firmicutes	NA	4.77674	0.0153133	No
OTU220	Firmicutes	NA	1.88346	0.0156139	No
OTU124	Proteobacteria	NA	4.5333	0.0156885	No
OTU431	Firmicutes	Lachnospiraceae	3.2189	0.0159776	No
OTU342	Firmicutes	NA	4.18969	0.0167527	No
OTU001	Fusobacteria	Fusobacteriaceae	8.86597	0.0168576	No
OTU376	Firmicutes	Lachnospiraceae	2.4801	0.0173747	No
OTU228	Firmicutes	Clostridiaceae	2.53708	0.0187063	No
OTU329	Firmicutes	Ruminococcaceae	3.17523	0.0195389	No
OTU381	Firmicutes	Lachnospiraceae	2.07368	0.0198743	No
OTU239	Firmicutes	NA	3.46165	0.0198743	No
OTU327	Firmicutes	Ruminococcaceae	1.75697	0.0205747	No
OTU330	Firmicutes	Ruminococcaceae	2.37256	0.0205747	No
OTU365	Firmicutes	NA	4.82871	0.021415	No
OTU242	Firmicutes	NA	6.84813	0.0218244	No
OTU269	Firmicutes	Ruminococcaceae	1.43568	0.0218827	No
OTU423	Firmicutes	Lachnospiraceae	2.61779	0.0221492	No
OTU125	Proteobacteria	Rhodocyclaceae	2.55198	0.0221492	No
OTU227	Firmicutes	Clostridiaceae	3.01681	0.0221641	No
OTU023	Bacteroidetes	Prevotellaceae	4.22551	0.0222224	No
OTU010	Bacteroidetes	Prevotellaceae	6.28132	0.0223011	No
OTU194	Cyanobacteria	NA	6.12158	0.0225762	No
OTU127	Proteobacteria	Oxalobacteraceae	2.84835	0.0225762	No
OTU026	Bacteroidetes	Prevotellaceae	6.1609	0.0225762	No
OTU425	Firmicutes	Lachnospiraceae	2.29509	0.0230096	No
OTU428	Firmicutes	Lachnospiraceae	2.66034	0.0245066	No
OTU452	Firmicutes	Lachnospiraceae	3.34878	0.0247769	No
OTU216	Firmicutes	NA	2.86409	0.0248492	No
OTU197	Actinobacteria	Bifidobacteriaceae	2.6152	0.0264268	No
OTU312	Firmicutes	Ruminococcaceae	6.29775	0.0286051	No
OTU336	Firmicutes	Ruminococcaceae	5.3124	0.0286051	No
OTU054	Bacteroidetes	Bacteroidaceae	5.76252	0.0290732	No
OTU008	Bacteroidetes	Paraprevotellaceae	5.02963	0.0293318	No
OTU217	Firmicutes	NA	5.72397	0.0295597	No
OTU436	Firmicutes	Lachnospiraceae	3.96007	0.0295757	No
OTU454	Firmicutes	Lachnospiraceae	8.89736	0.0295757	No
OTU233	Firmicutes	NA	3.30674	0.0310532	No
OTU036	Bacteroidetes	Prevotellaceae	5.65794	0.0310532	No
OTU221	Firmicutes	NA	3.9853	0.0328063	No
OTU304	Firmicutes	Ruminococcaceae	2.03902	0.0348679	No
OTU280	Firmicutes	Ruminococcaceae	5.99391	0.0353241	No
OTU335	Firmicutes	Ruminococcaceae	6.65044	0.0357402	No
OTU446	Firmicutes	Lachnospiraceae	2.21395	0.0380302	No
OTU131	Firmicutes	Streptococcaceae	5.31633	0.0380302	No
OTU183	Spirochaetes	Spirochaetaceae	8.46672	0.0391035	No
OTU189	Actinobacteria	Coriobacteriaceae	1.41103	0.0398861	No
OTU443	Firmicutes	Lachnospiraceae	5.89411	0.0398861	No
OTU346	Firmicutes	Ruminococcaceae	4.67295	0.0398861	No
OTU386	Firmicutes	Lachnospiraceae	1.81581	0.0403991	No
OTU152	Firmicutes	Erysipelotrichaceae	2.55534	0.0416147	No
OTU101	Proteobacteria	NA	6.31007	0.0416147	No
OTU250	Firmicutes	NA	5.66903	0.0416147	No
OTU062	Bacteroidetes	Porphyromonadaceae	2.94353	0.0417439	No
OTU357	Firmicutes	Lachnospiraceae	7.78106	0.0430401	No
OTU399	Firmicutes	Lachnospiraceae	6.30623	0.0430401	No
OTU421	Firmicutes	Lachnospiraceae	4.50708	0.0451271	No
OTU362	Firmicutes	NA	4.26879	0.0451271	No
OTU262	Firmicutes	Ruminococcaceae	2.9465	0.0451271	No
OTU309	Firmicutes	Ruminococcaceae	2.65424	0.0451271	No
OTU053	Bacteroidetes	Bacteroidaceae	4.4004	0.0454354	No
OTU076	Bacteroidetes	Odoribacteraceae	4.02008	0.0454354	No
OTU069	Bacteroidetes	Muribaculaceae	7.60808	0.0459134	No
OTU464	Firmicutes	Lachnospiraceae	4.55818	0.0460479	No
OTU177	Lentisphaerae	Victivallaceae	3.01132	0.0460479	No
OTU397	Firmicutes	Lachnospiraceae	1.20878	0.0483275	No
OTU205	Firmicutes	Veillonellaceae	6.66381	0.048525	No
OTU045	Bacteroidetes	Bacteroidaceae	4.4427	0.0489418	No
OTU174	NA	NA	6.63802	0.0499546	No
OTU090	Bacteroidetes	Rikenellaceae	4.98319	0.0499741	No
OTU051	Bacteroidetes	Bacteroidaceae	5.07246	0.051082	No
OTU014	Bacteroidetes	Prevotellaceae	3.48623	0.051082	No
OTU161	Firmicutes	Mogibacteriaceae	2.9401	0.0527713	No
OTU332	Firmicutes	Ruminococcaceae	2.30259	0.0533705	No
OTU186	Actinobacteria	Coriobacteriaceae	2.33759	0.0546905	No
OTU190	Actinobacteria	Coriobacteriaceae	3.65871	0.0546905	No
OTU308	Firmicutes	Ruminococcaceae	2.13891	0.0565142	No
OTU361	Firmicutes	NA	7.72797	0.0571729	No
OTU003	Bacteroidetes	RF16	7.72417	0.0571729	No
OTU082	Bacteroidetes	NA	3.1399	0.0611536	No
OTU364	Firmicutes	NA	4.63817	0.0616551	No
OTU035	Bacteroidetes	Prevotellaceae	2.45396	0.0616551	No
OTU403	Firmicutes	Lachnospiraceae	4.20095	0.0652404	No
OTU117	Proteobacteria	Comamonadaceae	6.0127	0.0662877	No
OTU172	NA	NA	3.49644	0.0662877	No
OTU412	Firmicutes	Lachnospiraceae	1.22607	0.0672545	No
OTU318	Firmicutes	NA	5.32542	0.0675344	No
OTU291	Firmicutes	Ruminococcaceae	1.64004	0.0677538	No
OTU047	Bacteroidetes	Bacteroidaceae	2.36292	0.0700358	No
OTU037	Bacteroidetes	Paraprevotellaceae	2.25341	0.0727485	No
OTU290	Firmicutes	Ruminococcaceae	1.08857	0.0727485	No
OTU073	Bacteroidetes	NA	7.28329	0.0728495	No
OTU140	Tenericutes	NA	3.30759	0.0728495	No
OTU405	Firmicutes	Lachnospiraceae	5.22581	0.0750087	No
OTU184	Spirochaetes	Spirochaetaceae	7.2229	0.0750376	No
OTU440	Firmicutes	Lachnospiraceae	1.24509	0.0752823	No
OTU038	Bacteroidetes	Paraprevotellaceae	6.49149	0.0759631	No
OTU168	Verrucomicrobia	RFP12	7.15616	0.0771522	No
OTU356	Firmicutes	Ruminococcaceae	3.71967	0.0771522	No
OTU050	Bacteroidetes	Bacteroidaceae	7.14279	0.0775217	No
OTU301	Firmicutes	Ruminococcaceae	7.06584	0.0799535	No
OTU134	Firmicutes	Streptococcaceae	4.79401	0.0799535	No
OTU180	Lentisphaerae	Victivallaceae	6.25436	0.0822095	No
OTU160	Firmicutes	Peptostreptococcaceae	1.58808	0.0834132	No
OTU303	Firmicutes	Ruminococcaceae	1.83331	0.0853016	No
OTU391	Firmicutes	Lachnospiraceae	6.85506	0.0871229	No
OTU240	Firmicutes	NA	2.73123	0.0871229	No
OTU466	Firmicutes	Lachnospiraceae	2.56593	0.0902259	No
OTU460	Firmicutes	Lachnospiraceae	1.62564	0.0906454	No
OTU433	Firmicutes	Lachnospiraceae	1.34172	0.0911759	No
OTU033	Bacteroidetes	Prevotellaceae	-1.59572	0.0919889	No
OTU120	Proteobacteria	NA	5.89129	0.0926754	No
OTU075	Bacteroidetes	Odoribacteraceae	3.94773	0.092693	No
OTU070	Bacteroidetes	Muribaculaceae	1.41849	0.0964538	No
OTU355	Firmicutes	Ruminococcaceae	3.16209	0.0964538	No
OTU088	Bacteroidetes	Rikenellaceae	6.62624	0.10124	No
OTU039	Bacteroidetes	Paraprevotellaceae	6.61701	0.101442	No
OTU337	Firmicutes	Ruminococcaceae	6.42881	0.104579	No
OTU115	Proteobacteria	Succinivibrionaceae	1.71683	0.104579	No
OTU415	Firmicutes	Lachnospiraceae	4.8435	0.107952	No
OTU067	Bacteroidetes	Muribaculaceae	6.46045	0.110014	No
OTU441	Firmicutes	Lachnospiraceae	5.62944	0.110241	No
OTU123	Proteobacteria	Alcaligenaceae	5.45723	0.111456	No
OTU442	Firmicutes	Lachnospiraceae	3.35903	0.112011	No
OTU249	Firmicutes	NA	2.64524	0.113743	No
OTU121	Proteobacteria	NA	2.32156	0.116286	No
OTU379	Firmicutes	NA	1.44054	0.116286	No
OTU018	Bacteroidetes	Prevotellaceae	6.33374	0.116286	No
OTU252	Firmicutes	NA	3.13767	0.116536	No
OTU254	Firmicutes	Ruminococcaceae	2.94562	0.120348	No
OTU338	Firmicutes	Ruminococcaceae	3.26085	0.12073	No
OTU245	Firmicutes	Peptostreptococcaceae	6.22696	0.121646	No
OTU377	Firmicutes	NA	2.95759	0.125012	No
OTU159	Tenericutes	NA	2.99408	0.125799	No
OTU455	Firmicutes	Lachnospiraceae	6.11285	0.127755	No
OTU251	Firmicutes	NA	2.49728	0.128306	No
OTU344	Firmicutes	Ruminococcaceae	1.74587	0.128306	No
OTU133	Firmicutes	Streptococcaceae	2.10428	0.128306	No
OTU360	Firmicutes	NA	6.06871	0.130266	No
OTU122	Proteobacteria	NA	2.00266	0.132487	No
OTU413	Firmicutes	Lachnospiraceae	5.26915	0.136436	No
OTU404	Firmicutes	Lachnospiraceae	1.98797	0.1371	No
OTU408	Firmicutes	Lachnospiraceae	2.73261	0.1371	No
OTU451	Firmicutes	Lachnospiraceae	5.95591	0.1371	No
OTU091	Bacteroidetes	Rikenellaceae	3.09076	0.140296	No
OTU021	Bacteroidetes	Prevotellaceae	5.7954	0.148322	No
OTU181	Lentisphaerae	Victivallaceae	3.25679	0.148322	No
OTU434	Firmicutes	Lachnospiraceae	5.41589	0.149092	No
OTU187	Actinobacteria	Coriobacteriaceae	1.43477	0.150249	No
OTU192	Cyanobacteria	NA	3.51264	0.151486	No
OTU282	Firmicutes	Ruminococcaceae	5.73296	0.151486	No
OTU213	Firmicutes	Veillonellaceae	1.16471	0.152699	No
OTU057	Bacteroidetes	Bacteroidaceae	5.69983	0.152879	No
OTU097	Proteobacteria	NA	5.31194	0.152879	No
OTU208	Firmicutes	Veillonellaceae	5.66559	0.155227	No
OTU389	Firmicutes	Lachnospiraceae	1.36857	0.162271	No
OTU261	Firmicutes	Ruminococcaceae	2.50025	0.162418	No
OTU350	NA	NA	2.10564	0.165529	No
OTU349	Firmicutes	Ruminococcaceae	5.08907	0.165687	No
OTU116	Proteobacteria	Alcaligenaceae	-2.37011	0.166406	No
OTU032	Bacteroidetes	Prevotellaceae	5.35394	0.180374	No
OTU314	Firmicutes	Ruminococcaceae	1.55556	0.185401	No
OTU081	Bacteroidetes	NA	5.18237	0.195604	No
OTU207	Firmicutes	Veillonellaceae	-1.96855	0.195604	No
OTU383	Firmicutes	Lachnospiraceae	4.82143	0.205202	No
OTU372	Firmicutes	NA	5.07796	0.205202	No
OTU276	Firmicutes	Ruminococcaceae	3.0437	0.212429	No
OTU139	Firmicutes	Enterococcaceae	2.90121	0.213811	No
OTU074	Bacteroidetes	Odoribacteraceae	2.7027	0.215955	No
OTU060	Bacteroidetes	Porphyromonadaceae	1.96418	0.218728	No
OTU143	Firmicutes	Erysipelotrichaceae	4.77515	0.227096	No
OTU089	Bacteroidetes	Rikenellaceae	4.82501	0.228998	No
OTU034	Bacteroidetes	Prevotellaceae	1.28737	0.235424	No
OTU258	Firmicutes	Ruminococcaceae	2.52883	0.237441	No
OTU279	Firmicutes	Ruminococcaceae	2.44376	0.243698	No
OTU107	Proteobacteria	Desulfovibrionaceae	1.78894	0.244625	No
OTU420	Firmicutes	Lachnospiraceae	1.95743	0.244916	No
OTU264	Firmicutes	Ruminococcaceae	2.83457	0.254394	No
OTU011	Bacteroidetes	Prevotellaceae	1.26802	0.270284	No
OTU326	Firmicutes	Ruminococcaceae	4.42165	0.270794	No
OTU299	Firmicutes	Ruminococcaceae	1.43867	0.273136	No
OTU230	Firmicutes	NA	2.38918	0.274441	No
OTU307	Firmicutes	Ruminococcaceae	4.3519	0.274441	No
OTU317	Firmicutes	Ruminococcaceae	1.34011	0.274441	No
OTU064	Bacteroidetes	Porphyromonadaceae	2.95699	0.276694	No
OTU316	Firmicutes	Ruminococcaceae	1.26513	0.280604	No
OTU093	Bacteroidetes	Rikenellaceae	2.43488	0.280646	No
OTU098	Proteobacteria	NA	4.27474	0.283695	No
OTU040	Bacteroidetes	Paraprevotellaceae	1.9986	0.283695	No
OTU375	Firmicutes	Lachnospiraceae	1.49141	0.283836	No
OTU247	Firmicutes	NA	4.24291	0.284468	No
OTU371	Firmicutes	NA	2.24439	0.284468	No
OTU293	Firmicutes	Ruminococcaceae	1.87071	0.284468	No
OTU305	Firmicutes	Ruminococcaceae	2.25061	0.284468	No
OTU079	Bacteroidetes	NA	2.12724	0.287414	No
OTU103	Proteobacteria	NA	4.13594	0.296281	No
OTU020	Bacteroidetes	Prevotellaceae	1.25834	0.296839	No
OTU156	Tenericutes	NA	3.15886	0.297398	No
OTU229	Firmicutes	NA	4.05977	0.304067	No
OTU246	Firmicutes	Peptostreptococcaceae	1.86205	0.305796	No
OTU231	Firmicutes	NA	2.07706	0.314728	No
OTU319	Firmicutes	Ruminococcaceae	3.3977	0.315157	No
OTU359	Firmicutes	NA	3.90944	0.320788	No
OTU111	Proteobacteria	Enterobacteriaceae	1.34546	0.326842	No
OTU465	Firmicutes	Lachnospiraceae	0.956441	0.342913	No
OTU200	Firmicutes	Veillonellaceae	3.49606	0.347128	No
OTU285	Firmicutes	Ruminococcaceae	1.4152	0.352113	No
OTU204	Firmicutes	Veillonellaceae	1.59603	0.353821	No
OTU435	Firmicutes	Lachnospiraceae	2.30798	0.362252	No
OTU445	Firmicutes	Lachnospiraceae	1.10327	0.371683	No
OTU114	Proteobacteria	Pasteurellaceae	-0.870686	0.382716	No
OTU210	Firmicutes	Veillonellaceae	0.964887	0.394928	No
OTU400	Firmicutes	Lachnospiraceae	2.28303	0.415969	No
OTU212	Firmicutes	NA	1.21616	0.415969	No
OTU027	Bacteroidetes	Prevotellaceae	0.99372	0.424262	No
OTU072	Bacteroidetes	Barnesiellaceae	1.71622	0.431612	No
OTU019	Bacteroidetes	Prevotellaceae	0.792908	0.433291	No
OTU061	Bacteroidetes	Porphyromonadaceae	2.87025	0.445708	No
OTU095	Bacteroidetes	Rikenellaceae	1.17089	0.458066	No
OTU358	Firmicutes	NA	2.00017	0.484366	No
OTU104	Proteobacteria	Desulfovibrionaceae	1.78402	0.485959	No
OTU209	Firmicutes	Veillonellaceae	-0.909354	0.485959	No
OTU203	Synergistetes	Synergistaceae	2.72513	0.488804	No
OTU029	Bacteroidetes	Prevotellaceae	1.18486	0.504637	No
OTU044	Bacteroidetes	Paraprevotellaceae	1.74082	0.519736	No
OTU201	Firmicutes	Veillonellaceae	1.50995	0.527178	No
OTU100	Proteobacteria	NA	2.44776	0.537587	No
OTU232	Firmicutes	NA	1.47974	0.545743	No
OTU119	Proteobacteria	Comamonadaceae	2.09101	0.554548	No
OTU401	Firmicutes	Lachnospiraceae	1.07716	0.565585	No
OTU016	Bacteroidetes	Prevotellaceae	0.383397	0.57363	No
OTU384	Firmicutes	Lachnospiraceae	1.20838	0.616845	No
OTU248	Firmicutes	NA	1.1867	0.616845	No
OTU363	Firmicutes	NA	0.80991	0.616845	No
OTU012	Bacteroidetes	Prevotellaceae	0.445649	0.616845	No
OTU352	Firmicutes	Ruminococcaceae	1.90911	0.626624	No
OTU354	Firmicutes	Ruminococcaceae	1.52939	0.627796	No
OTU369	Firmicutes	Lachnospiraceae	1.4879	0.643794	No
OTU368	Firmicutes	Lachnospiraceae	0.659549	0.643812	No
OTU260	Firmicutes	Ruminococcaceae	1.31132	0.683769	No
OTU165	Firmicutes	Peptococcaceae	0.631169	0.694683	No
OTU206	Firmicutes	Veillonellaceae	0.517759	0.7362	No
OTU191	Cyanobacteria	NA	-0.670388	0.750732	No
OTU353	Firmicutes	Ruminococcaceae	0.855096	0.767366	No
OTU198	Actinobacteria	Bifidobacteriaceae	0.379103	0.772065	No
OTU453	Firmicutes	Lachnospiraceae	1.09472	0.773802	No
OTU042	Bacteroidetes	Paraprevotellaceae	-0.369334	0.774263	No
OTU295	Firmicutes	Ruminococcaceae	0.322309	0.788015	No
OTU215	Firmicutes	Veillonellaceae	-0.62608	0.842635	No
OTU281	Firmicutes	Ruminococcaceae	0.459225	0.843834	No
OTU222	Firmicutes	NA	-0.365612	0.8476	No
OTU015	Bacteroidetes	Prevotellaceae	-0.157348	0.851758	No
OTU106	Proteobacteria	Desulfovibrionaceae	0.615047	0.872255	No
OTU094	Bacteroidetes	Rikenellaceae	-0.0880235	0.970837	No
OTU013	Bacteroidetes	Prevotellaceae	0.0257961	0.995764	No
OTU382	Firmicutes	Lachnospiraceae	-0.00918715	0.997836	No
OTU022	Bacteroidetes	Prevotellaceae	-4.67e-11	1	No
