# Supplementary material for: Gut microbiota and parasite dynamics in an Amazonian community undergoing urbanization in Colombia
Source: mSphere. 2026 Jan 28;11(2):e00788-25. doi: 10.1128/msphere.00788-25 (PMC12931277; doi:10.1128/msphere.00788-25)
Supplement: Table S3 — Relative abundance of BloSSUM and VANISH taxa per sample for Leticia sampling. [file msphere.00788-25-s0009.xlsx]

## Sheet: Table S3
Sample	VANISH				BloSSUM
	Lachnospiraceae	Prevotellaceae	Spirochaetaceae	Succinivibrionaceae	Bacteroidaceae	Rikenellaceae	Verrucomicrobiaceae
Kilometro11_1	0.308169	0.580441	0	0.0201103	0.00206741	0.000313244	0
Kilometro11_2	0.541102	0.0192517	0	0	0.295001	0.0127062	0.0100109
Kilometro11_3	0.308212	0.513185	0	0	0.00322851	0	0
Kilometro11_4	0.131989	0.607616	0	0	0.0691609	0.00833264	0
Kilometro11_5	0.116226	0.704735	0.00245892	0.0321607	0.000900791	0	0
Kilometro11_6	0.309236	0.530942	0.000557517	0	0.000929195	0	0
Kilometro11_7	0.198817	0.474813	0	0.102875	0.0131251	0.00351234	0.0189481
Kilometro11_8	0.372839	0.408995	0.0185696	0.00092848	0.000191158	0.000546165	0.00046424
Kilometro11_9	0.233171	0.387178	0.0652265	0	0.000836237	0	0
Kilometro11_10	0.227055	0.0685358	0.176132	0.00173736	0.0995687	0.0122214	0.0204889
Kilometro11_11	0.195018	0.515952	0	0	0.0558613	0	0.000124136
Kilometro11_12	0.428183	0.3862	0.000543317	0.00019757	0	0	0
Kilometro11_13	0.260028	0.137227	0	0	0.155172	0.018297	0.169951
Kilometro11_14	0.476115	0.317757	0	0.0154943	0.00252463	0.000693035	0
Kilometro11_15	0.419339	0.400767	0	0.0111036	0.00818788	0.000279586	7.99e-05
Kilometro11_16	0.245555	0.33958	0	0.0351158	0.140527	0.0130485	0.0236024
Kilometro11_17	0.317232	0.323188	0	0.0113765	0.0522366	0.00119126	0.000536065
Kilometro11_18	0.725759	0.041346	0	0	0.0145516	0.00923464	0
Kilometro11_19	0.207277	0.486136	0.0417097	0.00982495	0.00503165	0	0
Kilometro11_20	0.291951	0.334385	6.25e-05	0.164083	0.00693707	0	0.00015624
Kilometro11_21	0.142736	0.627349	0	0.0874815	0.0106818	0	0
Kilometro11_22	0.232835	0.0403742	0	0.0644455	0.428142	0.00951912	0.0117621
Kilometro11_23	0.238777	0.45283	0	0.116244	0.0116027	0.000614473	0
Kilometro11_24	0.196242	0.649356	0	0.0167144	0.0027917	0	0
Kilometro11_25	0.618731	0.12173	0	0	0.0364746	0.00836447	0
Kilometro11_26	0.316372	0.381891	0	0.0387645	0.0267553	0.00100542	0
Kilometro11_27	0.233549	0.448115	0.0539229	0.0123452	0.00531853	0	0
Kilometro11_28	0.0381644	0.831387	0	0	8.98e-05	0	0
Kilometro11_29	0.0463708	0.871181	0	0	0	0	6.62e-05
Kilometro11_30	0.206929	0.535519	0	0.0362924	0.00890126	0.000171839	0
Kilometro11_31	0.285423	0.438556	0	0	0.049017	0.0142021	0.000361628
Kilometro11_32	0.304867	0.154888	0	0.023078	0.0104669	0.00138242	0.00722246
Kilometro11_33	0.263779	0.12467	0	0.0125022	0.0854024	0.00111522	0.0874567
Kilometro11_34	0.513584	0.315363	0.0227718	0.0013769	0.000105915	0	0
Kilometro11_35	0.343227	0.0285642	0	0.0084371	0.324778	0.0121982	0.000304956
Kilometro11_36	0.595015	0.264091	0	0	0.0071756	0.00556076	0.00308642
Kilometro11_37	0.260433	0.55879	0	0.00260638	0.000468562	0	0
Kilometro11_38	0.30628	0.344981	0	0.0215165	0.0797293	0.000393814	0.000895031
Kilometro11_39	0.184539	0.658066	0	0	0.0243919	0.00192658	0
Kilometro11_40	0.172631	0.660483	0	0.0202593	0.00492898	0	0
Kilometro11_41	0.473508	0.371919	0	0	0.00124517	0.00184629	8.59e-05
Kilometro11_42	0.267932	0.559551	0	0.0197994	0.0152616	0.000793602	0.0272063
Kilometro11_43	0.562656	0.0421268	0	0.0376737	0.0156751	0.00160314	0
Kilometro11_44	0.389695	0.0386564	0	0.0676345	0.153715	0.00649018	0.0601765
Kilometro11_45	0.170609	0.601168	0	0.0429406	0.0025959	0	0
Kilometro11_46	0.383856	0.129266	0.0103055	0.0275035	0.0132216	0.00122606	0.0154417
Kilometro11_47	0.210089	0.583401	0	0.0107383	0.000668162	0	0
Kilometro11_48	0.261076	0.338145	0	0.130791	0.02466	0.00205044	0
Kilometro11_49	0.243526	0.61195	0	0	0.0119111	0.00101268	0
Kilometro11_50	0.135022	0.759312	0	0.000397456	0.00187372	0	0
Kilometro11_51	0.441246	0.217322	0	0	0.00739372	0.00660153	0.00184843
Kilometro11_52	0.231368	0.243189	0	0.229276	0.00126484	0.000875657	0.000924304
Kilometro11_53	0.334164	0.22995	0.0216934	0.0221229	0.0885347	0	0
Kilometro11_54	0.269276	0.573673	0	0	0.00594138	0.00564431	0.00250858
Kilometro11_55	0.50992	0.0787765	0	0	0.0173837	0.00850845	0.0615763
Kilometro11_56	0.43712	0.291392	0.000160777	0.0649539	0.00803884	0.000160777	0.00144699
Kilometro11_57	0.282183	0.200206	0	0.0964117	0.141661	0.00899842	0.035002
Kilometro11_58	0.116611	0.7846	0	0.000348614	0.00941258	0.000479345	0
Kilometro11_59	0.175204	0.579736	0	0.0461186	0.0497238	0.00491619	0.0565128
Kilometro11_60	0.313609	0.115254	0	0.0381854	0.0874875	0.000299103	0.000299103
Kilometro11_61	0.176031	0.513047	0	0.145771	0.0107947	0.000339992	0
Kilometro11_62	0.415003	0.284319	0.0213636	0.000366233	0.00128182	0	0
Kilometro11_63	0.239541	0.503718	0	0.0444175	0.000254373	5.87e-05	0
Kilometro11_64	0.302072	0.465314	0	0.00303503	0.0480836	0.0011273	0.0180368
Kilometro11_65	0.55284	0.188204	0	0.000836174	0	0	0.000450248
Kilometro11_67	0.224924	0.592201	0	0.0431779	0.00152783	0.00159426	0
Kilometro11_68	0.301053	0.490915	0	0.0668243	0.00439814	0.00112702	0
Kilometro11_69	0.376104	0.106439	0.0546313	0.0285993	0.000924214	0.000564798	0
Kilometro11_70	0.253473	0.158075	0.0198009	0.0285841	0.0159071	0.00511062	0.0492257
Kilometro11_71	0.363424	0.121169	0	0.0325679	0.261879	0.0136952	0
Kilometro11_72	0.168764	0.566473	0	0.104465	0.0559479	0.00708551	0.0155973
Kilometro11_73	0.297784	0.330966	0	0.164136	0.0158565	0.00293866	0.0118158
Kilometro11_74	0.332024	0.373926	0	0.111907	0.00439811	0.000536589	5.75e-05
Kilometro11_75	0.341272	0.42513	0	0.0343097	0.00821243	0	0.000182498
Kilometro11_76	0.266675	0.510049	0	0.0200225	0.0152672	0.000625704	0
Kilometro11_77	0.188015	0.69314	0	0.00442265	0.00612044	0.000146723	0.000398248
Kilometro11_78	0.319033	0.364404	0	0.000823511	0.00715425	0.00146688	0
Kilometro11_79	0.290026	0.0503618	0.209575	0.000114147	0.0578271	0.000547908	0.00906331
Leticia1	0.219693	0.501936	0	0	0.00399014	0.000234714	0
Leticia2	0.135102	0.715789	0	0	0.00311273	0.000743339	0.000580734
Leticia3	0.147962	0.720832	0	0	0.0242231	0.000508552	0.000642381
Leticia4	0.225068	0.350133	0	0.168212	0.00397809	0.00088742	0.00416169
Leticia5	0.0898534	0.83897	0	0	0.000446628	0	0
Leticia6	0.198004	0.628487	0	0	0.0604899	0.0136993	0.00179179
Leticia7	0.344402	0.449859	0	0	0.0655459	0.0268505	0
Leticia8	0.124539	0.806347	0	0	0.0190633	0.00243195	0
Leticia9	0.210493	0.705017	0	0	0.0101718	0.000183276	0
Leticia10	0.244129	0.533905	0	0.0854491	0.00489263	0.00605628	5.29e-05
Leticia11	0.173283	0.547184	0	0.182223	0.012288	0.00091976	0.00125087
Leticia12	0.179913	0.629722	0	7.65e-05	0.0084884	0.00377262	0
Leticia13	0.333957	0.222572	0	0.00012592	0.00145707	0.00476696	0.00012592
Leticia14	0.158067	0.741908	0	0	0.0033638	9.52e-05	0.000349073
Leticia15	0.270091	0.463508	0	0.0821763	0.00453118	0.00275108	9.71e-05
Leticia16	0.36638	0.226311	0	0.00142719	0.122789	0.00438351	0
Leticia17	0.128825	0.726544	0	7.59e-05	0.0674978	0.00128977	0
Leticia18	0.254881	0.666271	0	6.6e-05	0.00912489	0.00105541	0
Leticia19	0.285053	0.387855	0	0	0.0068778	0.00233318	0
Leticia20	0.322944	0.51077	0	0	0.0817831	0.0110422	0.000299173
