# Supplementary material for: Gut microbiota and parasite dynamics in an Amazonian community undergoing urbanization in Colombia
Source: mSphere. 2026 Jan 28;11(2):e00788-25. doi: 10.1128/msphere.00788-25 (PMC12931277; doi:10.1128/msphere.00788-25)
Supplement: Table S4 — Metacyc database classification of the metabolic pathways with a differential abundance between Leticia and Km11 based on the Wald significance test. [file msphere.00788-25-s0010.xlsx]

## Sheet: Table S4
Pathway-id	Log Fold Change	p-value	Superclass	Class	Description
PWY-5507	-0.916385	0.000429283	Biosynthesis	Cofactor, Carrier, and Vitamin Biosynthesis	adenosylcobalamin biosynthesis I (early cobalt insertion)
PWY-3781	-0.817663	0.00140637	Generation of Precursor Metabolites and Energy	Electron Transfer Chains/Respiration	aerobic respiration I (cytochrome c)
PWY-5741	-0.740633	8.95677e-37	Generation of Precursor Metabolites and Energy	NA	ethylmalonyl-CoA pathway
P125-PWY	-0.70676	0.00354435	Biosynthesis	Butanediol Biosynthesis	superpathway of (R,R)-butanediol biosynthesis
PWY-6728	-0.643675	7.52158e-35	Generation of Precursor Metabolites and Energy	NA	methylaspartate cycle
PYRIDOXSYN-PWY	-0.439721	0.00125884	Biosynthesis	Cofactor, Carrier, and Vitamin Biosynthesis	pyridoxal 5'-phosphate biosynthesis I
LEU-DEG2-PWY	-0.439377	0.0012364	Degradation/Utilization/Assimilation	Amino Acid Degradation	L-leucine degradation I
PWY-6876	-0.306357	0.00245126	Generation of Precursor Metabolites and Energy	NA	isopropanol biosynthesis
PWY-5855	-0.246867	0.00118626	Biosynthesis	Cofactor, Carrier, and Vitamin Biosynthesis	ubiquinol-7 biosynthesis (prokaryotic)
PWY-5856	-0.246867	0.00118626	Biosynthesis	Cofactor, Carrier, and Vitamin Biosynthesis	ubiquinol-9 biosynthesis (prokaryotic)
PWY-5857	-0.246867	0.00118626	Biosynthesis	Cofactor, Carrier, and Vitamin Biosynthesis	ubiquinol-10 biosynthesis (prokaryotic)
PWY-6708	-0.246867	0.00118626	Biosynthesis	Cofactor, Carrier, and Vitamin Biosynthesis	ubiquinol-8 biosynthesis (prokaryotic)
UBISYN-PWY	-0.231942	0.0012564	Biosynthesis	Cofactor, Carrier, and Vitamin Biosynthesis	superpathway of ubiquinol-8 biosynthesis (prokaryotic)
PWY-5345	-0.129046	0.00176069	Biosynthesis	Amino Acid Biosynthesis	superpathway of L-methionine biosynthesis (by sulfhydrylation)
GLUCOSE1PMETAB-PWY	-0.0854084	0.00382859	Degradation/Utilization/Assimilation	Carbohydrate Degradation	glucose and glucose-1-phosphate degradation
PWY0-781	-0.0646535	0.00362988	Biosynthesis	Amino Acid Biosynthesis	aspartate superpathway
ASPASN-PWY	0.0373913	0.00404099	Biosynthesis	Amino Acid Biosynthesis	superpathway of L-aspartate and L-asparagine biosynthesis
GALACTUROCAT-PWY	0.0456952	0.00137555	Degradation/Utilization/Assimilation	Carbohydrate Degradation/Carboxylic Acid Degradation	D-galacturonate degradation I
CALVIN-PWY	0.0466866	0.00412258	Biosynthesis	Carbohydrate Biosynthesis	Calvin-Benson-Bassham cycle
PWYG-321	0.114979	0.00132583	Biosynthesis	Fatty Acid and Lipid Biosynthesis	mycolate biosynthesis
PWY-6892	0.130506	4.50989e-05	Biosynthesis	Cofactor, Carrier, and Vitamin Biosynthesis	thiazole biosynthesis I (E. coli)
RHAMCAT-PWY	0.133245	0.00164858	Degradation/Utilization/Assimilation	Carbohydrate Degradation	L-rhamnose degradation I
THISYN-PWY	0.13958	0.00326264	Biosynthesis	Cofactor, Carrier, and Vitamin Biosynthesis	superpathway of thiamin diphosphate biosynthesis I
FASYN-ELONG-PWY	0.175814	0.000886998	Biosynthesis	Fatty Acid and Lipid Biosynthesis	fatty acid elongation -- saturated
FASYN-INITIAL-PWY	0.210787	0.00145972	Biosynthesis	Fatty Acid and Lipid Biosynthesis	superpathway of fatty acid biosynthesis initiation (E. coli)
PWY-7664	0.216312	0.00107477	Biosynthesis	Fatty Acid and Lipid Biosynthesis	oleate biosynthesis IV (anaerobic)
PWY-6282	0.231625	0.00109371	Biosynthesis	Fatty Acid and Lipid Biosynthesis	palmitoleate biosynthesis I (from (5Z)-dodec-5-enoate)
PWY-5989	0.234217	0.00102936	Biosynthesis	Fatty Acid and Lipid Biosynthesis	stearate biosynthesis II (bacteria and plants)
PWY0-862	0.240344	0.00108873	Biosynthesis	Fatty Acid and Lipid Biosynthesis	(5Z)-dodec-5-enoate biosynthesis
PWY-6478	0.365231	0.000380274	Biosynthesis	Carbohydrate Biosynthesis	GDP-D-glycero-&alpha;-D-manno-heptose biosynthesis
